# Supplementary material for: Diversity of antimicrobial resistance and virulence genes of pathogenic Escherichia coli recovered from pigs in England
Source: Front Microbiol. 2025 Oct 22;16:1668327. doi: 10.3389/fmicb.2025.1668327 (PMC12586179; doi:10.3389/fmicb.2025.1668327)
Supplement: Supplementary file 1 [file Table_1.xlsx]

## Sheet: 1. Isolate information
																				Virulence RT-PCR										WGS Data
APHA_ID	Illumina Project Accession	Illumina BioSample Accession number	Alias	ONT Project Accession	ONT BioSample number	Year	AGE CATEGORY	Diagnosis_Summary	GC content fastQC (%)	Genome coverage	% reads matched to E. coli	Kraken Highest species	Contigs	Total Length	% aligned to reference E. coli	MLST	WGS data Usage	Random identification	Match	F5 (K99)	F41	F4 (K88)	Stx2e	LT	STa	F18	F6 (987p)	F17	Count	WGS genotype	fanA (F5)	fim41A (F41)	faeG (F4)	stx2e (Stx2e)	eltA (LT)	sta (STa)	fedA (F18)	fasA (F6)	f17a (F17)	count	Match
30-85	PRJEB77416	ERS20571170	NA	NA	NA	2016	UNKNOWN	Bowel Oedema	Pass	1792319	98.903	Escherichia coli	127	4649074	0.929039	34	Yes	30-85	Yes	NA	NA	NA	NA	NA	NA	NA	NA	NA	0	agn43,CsgABGFE,eaeH,ecpA,ecpB,ecpC,ecpD,ecpE,ecpR,fimA,fimB,fimC,fimD,fimE,fimF,fimG,fimH,fimI,hlyE,,ibeB,ibeC,iss,espL1,espL4,espR1,espX1,espX4,espX5,ehaB	No	No	No	No	No	No	No	No	No	0	Yes
158-254	PRJEB77416	ERS20571171	NA	NA	NA	2016	POSTWEAN	Bowel Oedema	Pass	881686	92.3082	Escherichia coli	185	5167523	0.909982	641	Yes	158-254	Yes	NA	NA	NA	NA	NA	NA	NA	NA	NA	0	cfaA,cfaB,cfaC,cfaD,CsgABGFE,eaeH,ecpA,ecpB,ecpC,ecpD,ecpE,ecpR,fimA,fimB,fimC,fimD,fimE,fimF,fimG,fimH,fimI,focD,focF,focG,focH,ipfA,papA,papB,papC,papD,papE,papF,papG,papH,papI,papJ,papK,papX,sfaB,sfaC,sfaD,sfaE,upaG,hlyE,mchB,mchC,mchF,mcmA:4,sitA,sitB,sitC,sitDiroB,iroC,iroD,iroE,iroN,iucA,iucB,iucC,iucD,iutA,ibeB,ibeC,iss,TraT,aec15,aec31,aec32,ECO10,espL1,espL4,espR1,espX1,espX4,espX5,EcE24…	No	No	No	No	No	No	No	No	No	0	Yes
158-148	PRJEB77416	ERS20571172	NA	NA	NA	2016	POSTWEAN	Bowel Oedema	Pass	1.31404e+06	97.8206	Escherichia coli	147	4699559	0.911782	542	Yes	158-148	Yes	NA	NA	NA	NA	NA	NA	NA	NA	NA	0	CsgABGFE,eaeH,ecpA,ecpB,ecpC,ecpD,ecpE,ecpR,fimA,fimB,fimC,fimD,fimE,fimF,fimG,fimH,fimI,hlyE,,ibeB,ibeC,espL1,espL4,espR1,espX1,espX4,ehaB	No	No	No	No	No	No	No	No	No	0	Yes
164-277	PRJEB77416	ERS20571173	NA	NA	NA	2016	NEONATAL	Enteric colibacillosis	Pass	1.25753e+06	98.6926	Escherichia coli	120	4644746	0.909113	542	Yes	164-277	Yes	NA	NA	NA	NA	NA	NA	NA	NA	NA	0	CsgABGFE,eaeH,ecpA,ecpB,ecpC,ecpD,ecpE,ecpR,fimA,fimB,fimC,fimD,fimE,fimF,fimG,fimH,fimI,hlyE,,ibeB,ibeC,espR1,espX1,espX4,espX5,ehaB	No	No	No	No	No	No	No	No	No	0	Yes
97-269	PRJEB77416	ERS20571174	97-269_l	PRJEB97106	ERR15569418	2016	POSTWEAN	Enteric colibacillosis	Pass	1456880	98.8034	Escherichia coli	292	5480021	0.91672	90	Yes	97-269	Yes	NA	NA	17.37	NA	17.39	16.3	NA	NA	NA	3	cfaA,cfaB,cfaC,cfaD,CsgABGFE,eaeH,ecpA,ecpB,ecpC,ecpD,ecpE,ecpR,faeC,faeD,faeE,faeG,faeH,faeI,faeJ,fimA,fimB,fimC,fimD,fimE,fimF,fimG,fimH,fimI,ipfA,upaG,astA,eltA,eltB,hlyA,hlyB,hlyC,hlyD,hlyE,sta1:2,stb,fyuA,irp1,irp2,ybtA,ybtE,ybtP,ybtQ,ybtS,ybtT,ybtU,ybtX,ibeB,ibeC,iss,aec16,aec17,aec18,aec19,aec22,aec23,aec24,aec25,aec26,aec27,aec28,aec29,aec30,aec31,aec32,espL1,espL4,espR1,espX1,espX4,espX5…	No	No	Yes	No	Yes	Yes	No	No	No	3	Yes
50-64	PRJEB77416	ERS20571175	NA	NA	NA	2016	MIXED	Enteric colibacillosis	Pass	1.46603e+06	97.0246	Escherichia coli	144	4691974	0.918552	744	Yes	50-64	Yes	NA	NA	NA	NA	NA	NA	NA	NA	NA	0	CsgABGFE,eaeH,ecpA,ecpB,ecpC,ecpD,ecpE,ecpR,fimA,fimB,fimC,fimD,fimE,fimF,fimG,fimH,fimI,hlyE,,ibeB,ibeC,aec15,aec16,aec17,espL1,espL4,espR1,espX1,espX4,espX5,	No	No	No	No	No	No	No	No	No	0	Yes
171-200	PRJEB77416	ERS20571176	NA	NA	NA	2016	POSTWEAN	Enteric colibacillosis	Pass	1.36038e+06	94.1907	Escherichia coli	155	4989592	0.902507	453	Yes	171-200	Yes	NA	NA	NA	NA	NA	NA	NA	NA	NA	0	agn43,cfaA,cfaB,cfaC,cfaD,CsgABGFE,eaeH,ecpA,ecpB,ecpC,ecpD,ecpE,ecpR,fimA,fimB,fimC,fimD,fimE,fimF,fimG,fimH,fimI,ipfA,upaG,astA,hlyE,sitA,sitB,sitC,sitDfyuA,iroB,iroC,iroD,iroE,iroN,irp1,irp2,ybtA,ybtE,ybtP,ybtQ,ybtS,ybtT,ybtU,ybtX,ibeB,ibeC,iss,aatA,aec15,aec16,aec17,aec18,aec19,aec31,aec32,ECO10,espL1,espL4,espR1,espX1,espX4,espX5,EcE24,ehaA,ehaB,kpsMTII	No	No	No	No	No	No	No	No	No	0	Yes
171-253	PRJEB77416	ERS20571177	NA	NA	NA	2016	POSTWEAN	Enteric colibacillosis	Pass	808817	99.3663	Escherichia coli	404	5411031	0.875056	394	Yes	171-253	Yes	NA	NA	15.4	NA	NA	NA	NA	NA	NA	1	CsgABGFE,eaeH,ecpA,ecpB,ecpC,ecpD,ecpE,ecpR,faeC,faeD,faeE,faeG,faeH,faeI,faeJ,fimA,fimB,fimC,fimD,fimF,fimG,fimH,fimI,ipfA,upaG,astA,hlyA,hlyB,hlyC,hlyD,hlyE,vat,chuA,chuS,chuT,chuU,chuW,chuX,chuY,aire,ibeB,ibeC,iss,aec16,aec17,aec18,aec19,aec22,aec23,aec24,aec25,aec26,aec27,aec28,aec29,aec30,aec31,aec32,espL1,espL4,espR1,espY1,cah,ECUMN,ehaB	No	No	Yes	No	No	No	No	No	No	1	Yes
16-18	PRJEB77416	ERS20571178	NA	NA	NA	2016	POSTWEAN	Enteric colibacillosis	Pass	1335118	93.7779	Escherichia coli	255	4877399	0.903945	772	Yes	16-18	Yes	NA	NA	17.78	NA	17.3	NA	NA	NA	NA	2	agn43,eaeH,ecpR,faeC,faeD,faeE,faeG,faeH,faeI,faeJ,fimA,fimB,fimC,fimD,fimE,fimF,fimG,fimH,fimI,hlyA,hlyB,hlyC,hlyD,hlyE,sta1:2,stb,vat,fyuA,irp1,irp2,ybtA,ybtE,ybtP,ybtQ,ybtS,ybtT,ybtU,ybtX,ibeB,ibeC,TraT,espL1,espL4,espR1,espX4,espX5,cah,ehaB	No	No	Yes	No	No	No	No	No	No	1	No
16-170	PRJEB77416	ERS20571179	NA	NA	NA	2016	POSTWEAN	Enteric colibacillosis	Pass	1.0032e+06	98.375	Escherichia coli	116	4971038	0.904386	86	Yes	16-170	Yes	NA	NA	17.42	NA	16.62	NA	NA	NA	NA	2	cfaA,cfaB,cfaC,cfaD,CsgABGFE,eaeH,ecpA,ecpB,ecpC,ecpD,ecpE,ecpR,fimA,fimB,fimC,fimD,fimE,fimF,fimG,fimH,fimI,ipfA,tia,upaG,hlyE,sitA,sitB,sitC,sitDiroB,iroC,iroD,iroE,iroN,ibeB,ibeC,iss,aatA,aec16,aec19,aec32,ECO10,espL1,espL4,espR1,espX1,espX4,espX5,EcE24,ehaB,kpsMTII	No	No	No	No	No	No	No	No	No	0	No
16-142	PRJEB77416	ERS20571180	NA	NA	NA	2016	POSTWEAN	Enteric colibacillosis	Pass	1.47674e+06	84.0994	Escherichia coli	214	5453314	0.915208	90	Yes	16-142	Yes	NA	NA	16.82	NA	16.54	NA	NA	NA	NA	2	cfaA,cfaB,cfaC,cfaD,CsgABGFE,eaeH,ecpA,ecpB,ecpC,ecpD,ecpE,ecpR,faeC,faeD,faeE,faeG,faeH,faeI,faeJ,fimA,fimB,fimC,fimD,fimE,fimF,fimG,fimH,fimI,ipfA,paa,upaG,astA,eltA,eltB,hlyA,hlyB,hlyC,hlyD,hlyE,stb,fyuA,irp1,irp2,ybtA,ybtE,ybtP,ybtQ,ybtS,ybtT,ybtU,ybtX,ibeB,ibeC,iss,aec16,aec17,aec18,aec19,aec22,aec23,aec24,aec25,aec26,aec27,aec28,aec29,aec30,aec31,aec32,espL1,espL4,espR1,espX1,espX4,espX5,ca…	No	No	Yes	No	Yes	No	No	No	No	2	Yes
131-151	PRJEB77416	ERS20571181	NA	NA	NA	2016	NEONATAL	Enteric colibacillosis	Pass	1576209	89.8187	Escherichia coli	211	5440776	0.91415	90	Yes	131-151	Yes	NA	NA	NA	NA	NA	NA	NA	NA	NA	0	cfaA,cfaB,cfaC,cfaD,CsgABGFE,eaeH,ecpA,ecpB,ecpC,ecpD,ecpE,ecpR,faeC,faeD,faeE,faeG,faeH,faeI,faeJ,fimA,fimB,fimC,fimD,fimE,fimF,fimG,fimH,fimI,ipfA,paa,upaG,astA,eltA,eltB,hlyA,hlyB,hlyC,hlyD,hlyE,stb,vat,fyuA,irp1,irp2,ybtA,ybtE,ybtP,ybtQ,ybtS,ybtT,ybtU,ybtX,ibeB,ibeC,iss,aec15,aec16,aec17,aec18,aec19,aec22,aec23,aec24,aec25,aec26,aec27,aec28,aec29,aec30,aec31,aec32,espL1,espL4,espR1,espX1,espX…	No	No	No	No	No	No	No	No	No	0	Yes
56-31	PRJEB77416	ERS20571182	NA	NA	NA	2016	POSTWEAN	Bowel Oedema	Pass	1265811	98.958	Escherichia coli	186	5079691	0.87725	1	Yes	56-31	Yes	NA	NA	NA	16.67	NA	NA	13.44	NA	NA	2	CsgABGFE,eaeH,ecpA,ecpB,ecpC,ecpD,ecpE,ecpR,fedA,fedF,fimA,fimB,fimC,fimD,fimE,fimF,fimG,fimH,fimI,ipfA,hlyA,hlyB,hlyC,hlyD,hlyE,stx2e-A,chuA,chuS,chuT,chuU,chuW,chuX,chuY,ibeB,ibeC,aec17,aec18,aec19,aec22,aec23,aec24,aec25,aec26,aec32,espL1,espL4,espR1,espX1,espX2,espX4,espX5,espY1,espY2,espY3,espY4,cah,ehaB,UMNK8	No	No	No	Yes	No	No	Yes	No	No	2	Yes
146-16	PRJEB77416	ERS20571183	NA	NA	NA	2016	POSTWEAN	Enteric colibacillosis	Pass	1096692	98.7708	Escherichia coli	205	5266774	0.877965	1	Yes	146-16	Yes	NA	NA	NA	17.63	NA	NA	13.58	NA	NA	2	CsgABGFE,eaeH,ecpA,ecpB,ecpC,ecpD,ecpE,ecpR,fedA,fedF,fimA,fimB,fimC,fimD,fimE,fimF,fimG,fimH,fimI,ipfA,upaG,hlyA,hlyB,hlyC,hlyD,hlyE,stx2e-A,stx2e-B,chuA,chuS,chuT,chuU,chuW,chuX,chuY,ibeB,ibeC,aec17,aec18,aec19,aec22,aec23,aec24,aec25,aec26,aec32,espL1,espL4,espR1,espX1,espX2,espX4,espX5,espY1,espY2,espY3,espY4,cah,ehaB,UMNK8	No	No	No	Yes	No	No	Yes	No	No	2	Yes
33-164	PRJEB77416	ERS20571184	NA	NA	NA	2016	POSTWEAN	Bowel Oedema	Pass	1515353	95.6388	Escherichia coli	365	5560898	0.94063	10	Yes	33-164	Yes	NA	NA	NA	19.3	NA	16.36	15.98	NA	NA	3	CsgABGFE,ecpA,ecpB,ecpC,ecpD,ecpE,ecpR,fedA,fedF,fimA,fimB,fimC,fimD,fimE,fimF,fimG,fimH,fimI,hlyA,hlyB,hlyC,hlyD,hlyE,sta1:2,stb,stx2e-A,stx2e-B,,ibeB,ibeC,iss,aec29,aec30,aec31,aec32,espL1,espL4,espR1,espX1,espX4,espX5,cah,ehaB	No	No	No	Yes	No	Yes	Yes	No	No	3	Yes
4-281	PRJEB77416	ERS20571185	NA	NA	NA	2016	NEONATAL	Enteric colibacillosis	Pass	962197	90.1822	Escherichia coli	186	4860125	0.921456	1695	Yes	4-281	Yes	NA	NA	NA	NA	NA	NA	NA	NA	NA	0	CsgABGFE,ecpA,ecpR,fimA,fimB,fimC,fimD,fimE,fimF,fimG,fimH,fimI,tia,hlyE,,ibeB,ibeC,TraT,aec31,aec32,espL1,espR1,espX1,espX4,espX5,cah	No	No	No	No	No	No	No	No	No	0	Yes
4-115	PRJEB77416	ERS20571186	NA	NA	NA	2016	NEONATAL	Enteric colibacillosis	Pass	1.30512e+06	94.2438	Escherichia coli	165	4986114	0.901378	453	Yes	4-115	Yes	NA	NA	NA	NA	NA	NA	NA	NA	NA	0	agn43,cfaA,cfaB,cfaC,cfaD,CsgABGFE,eaeH,ecpA,ecpB,ecpC,ecpD,ecpE,ecpR,fimA,fimB,fimC,fimD,fimE,fimF,fimG,fimH,fimI,ipfA,upaG,astA,hlyE,sitA,sitB,sitC,sitDfyuA,iroB,iroC,iroD,iroE,iroN,irp1,irp2,ybtA,ybtE,ybtP,ybtQ,ybtS,ybtT,ybtU,ybtX,ibeB,ibeC,iss,aatA,aec15,aec16,aec17,aec18,aec19,aec31,aec32,ECO10,espL1,espL4,espR1,espX1,espX4,espX5,EcE24,ehaA,ehaB,kpsMTII	No	No	No	No	No	No	No	No	No	0	Yes
150-30	PRJEB77416	ERS20571187	NA	NA	NA	2016	POSTWEAN	Enteric colibacillosis	Pass	1.28793e+06	85.7488	Escherichia coli	155	4975021	0.906519	191	Yes	150-30	Yes	NA	NA	NA	NA	NA	NA	NA	NA	NA	0	cfaA,cfaB,cfaC,cfaD,CsgABGFE,eaeH,ecpA,ecpB,ecpC,ecpD,ecpE,ecpR,fimA,fimB,fimC,fimD,fimE,fimF,fimG,fimH,fimI,ipfA,upaG,hlyE,,ibeB,ibeC,TraT,aec15,aec16,aec17,aec18,aec19,aec22,aec23,aec24,aec25,aec26,aec27,aec28,aec29,aec30,aec31,aec32,espL1,espL4,espR1,espX1,espX4,espX5,ehaB,UMNK8	No	No	No	No	No	No	No	No	No	0	Yes
44-90	PRJEB77416	ERS20571188	NA	NA	NA	2016	POSTWEAN	Bowel Oedema	Pass	1.52205e+06	99.2165	Escherichia coli	194	5244519	0.875332	1	Yes	44-90	Yes	NA	NA	NA	NA	NA	NA	NA	NA	NA	0	CsgABGFE,eaeH,ecpA,ecpB,ecpC,ecpD,ecpE,ecpR,fedA,fedF,fimA,fimB,fimC,fimD,fimE,fimF,fimG,fimH,fimI,ipfA,hlyA,hlyB,hlyC,hlyD,hlyE,stx2e-A,stx2e-B,chuA,chuS,chuT,chuU,chuW,chuX,chuY,ibeB,ibeC,aec17,aec18,aec19,aec22,aec23,aec24,aec25,aec26,aec32,espL1,espL4,espR1,espX1,espX2,espX4,espX5,espY1,espY2,espY3,espY4,cah,ehaB,UMNK8	No	No	No	No	No	No	No	No	No	0	Yes
150-123	PRJEB77416	ERS20571189	NA	NA	NA	2016	POSTWEAN	Enteric colibacillosis	Pass	1951668	85.0595	Escherichia coli	127	4992535	0.906143	5409	Yes	150-123	Yes	NA	NA	NA	NA	NA	NA	NA	NA	NA	0	cfaA,cfaB,cfaC,cfaD,CsgABGFE,eaeH,ecpA,ecpB,ecpC,ecpD,ecpE,ecpR,fimA,fimB,fimC,fimD,fimE,fimF,fimG,fimH,fimI,ipfA,upaG,astA,hlyE,,ibeB,ibeC,espL1,espL4,espR1,espX1,espX4,espX5,cah,ehaB	No	No	No	No	No	No	No	No	No	0	Yes
80-178	PRJEB77416	ERS20571190	80-178_l	PRJEB97106	ERR15569417	2016	POSTWEAN	Enteric colibacillosis	Pass	1350560	98.8255	Escherichia coli	271	5548355	0.914523	90	Yes	80-178	Yes	NA	NA	NA	NA	NA	15.26	15.85	NA	NA	2	cfaA,cfaB,cfaC,cfaD,CsgABGFE,eaeH,ecpA,ecpB,ecpC,ecpD,ecpE,ecpR,fedA,fedF,fimA,fimB,fimC,fimD,fimE,fimF,fimG,fimH,fimI,ipfA,paa,tia,upaG,hlyA,hlyB,hlyC,hlyD,hlyE,sta1:2,stb,fyuA,irp1,irp2,ybtA,ybtE,ybtP,ybtQ,ybtS,ybtT,ybtU,ybtX,ibeB,ibeC,iss,aec16,aec17,aec18,aec19,aec22,aec23,aec24,aec25,aec26,aec27,aec28,aec29,aec30,aec31,aec32,espL1,espL4,espR1,espX1,espX4,espX5,ehaB,shf,UMNK8	No	No	No	No	No	Yes	Yes	No	No	2	Yes
80-2	PRJEB77416	ERS20571191	80-2_l	PRJEB97106	ERR15569416	2016	POSTWEAN	Enteric colibacillosis	Pass	1.28002e+06	94.2349	Escherichia coli	310	5146617	0.904289	772	Yes	80-2	Yes	NA	NA	16.14	NA	NA	14.9	NA	NA	NA	2	agn43,eaeH,ecpR,faeC,faeD,faeE,faeG,faeH,faeI,faeJ,fimA,fimB,fimD,fimE,fimF,fimG,fimH,fimI,hlyA,hlyB,hlyC,hlyD,hlyE,sta1:2,stb,vat,fyuA,irp1,irp2,ybtA,ybtE,ybtP,ybtQ,ybtS,ybtT,ybtU,ybtX,ibeB,ibeC,espL1,espL4,espR1,espX4,espX5,cah,ehaB	No	No	Yes	No	No	Yes	No	No	No	2	Yes
176-58	PRJEB77416	ERS20571192	NA	NA	NA	2016	PREWEAN	Bowel Oedema	Pass	622091	96.0925	Escherichia coli	306	5637362	0.913109	10	Yes	176-58	Yes	NA	NA	NA	18.6	NA	15.39	14.94	NA	NA	3	CsgABGFE,eaeH,ecpA,ecpB,ecpC,ecpD,ecpE,ecpR,fedA,fedF,fimA,fimB,fimC,fimD,fimE,fimF,fimG,fimH,fimI,astA,hlyA,hlyB,hlyC,hlyD,hlyE,sta1:2,stb,stx2e-A,stx2e-B,sitA,sitB,sitC,sitD,ibeB,ibeC,iss,aec29,aec30,aec31,aec32,espL1,espL4,espR1,espX1,espX4,espX5,espY1,cah,ehaB	No	No	No	Yes	No	Yes	Yes	No	No	3	Yes
3-20	PRJEB77416	ERS20571193	NA	NA	NA	2016	NEONATAL	Enteric colibacillosis	Pass	1332282	99.1805	Escherichia coli	107	4676313	0.902819	906	Yes	3-20	Yes	NA	NA	NA	NA	NA	NA	NA	NA	NA	0	cfaA,cfaB,cfaC,cfaD,CsgABGFE,eaeH,ecpA,ecpB,ecpC,ecpD,ecpE,ecpR,fimA,fimB,fimC,fimD,fimE,fimF,fimG,fimH,fimI,ipfA,upaG,hlyE,,ibeB,ibeC,iss,aec15,aec16,aec17,aec18,aec19,aec22,aec23,aec24,aec25,aec26,aec27,aec28,aec29,aec30,aec31,aec32,espL1,espL4,espR1,espX1,espX4,espX5,ehaA,ehaB,UMNK8	No	No	No	No	No	No	No	No	No	0	Yes
19-76	PRJEB77416	ERS20571194	NA	NA	NA	2016	PREWEAN	Colisepticaemia	Pass	1425851	99.7536	Escherichia coli	167	5069492	0.879165	648	Yes	19-76	Yes	NA	NA	NA	NA	NA	NA	NA	NA	NA	0	cfaA,cfaB,cfaC,CsgABGFE,eaeH,ecpA,ecpB,ecpC,ecpD,ecpE,ecpR,fimA,fimB,fimC,fimD,fimE,fimF,fimG,fimH,fimI,ipfA,cvaC,estA,hlyE,mchF,chuA,chuS,chuT,chuU,chuW,chuX,chuY,sitA,sitB,sitC,sitDiroB,iroC,iroD,iroE,iroN,iucA,iucB,iucC,iucD,iutA,ibeB,ibeC,iss,aec15,aec22,aec23,aec24,aec25,aec26,aec27,aec28,aec29,aec30,aec31,aec32,espL1,espR1,espX1,espX4,espY1,espY2,cah,ehaB,tsh	No	No	No	No	No	No	No	No	No	0	Yes
172-214	PRJEB77416	ERS20571195	NA	NA	NA	2016	PREWEAN	Enteric colibacillosis	Pass	1.16151e+06	99.187	Escherichia coli	116	5068579	0.920645	Novel	Yes	172-214	Yes	NA	NA	NA	NA	NA	NA	NA	NA	18.58	1	agn43,cfaA,cfaB,cfaC,cfaD,CsgABGFE,eaeH,ecpA,ecpB,ecpC,ecpD,ecpE,ecpR,f17A,fimA,fimB,fimC,fimD,fimE,fimF,fimG,fimH,fimI,gaf,ipfA,tia,upaG,cvaC,estA,hlyE,mchF,sitA,sitB,sitC,sitDfyuA,iroB,iroC,iroD,iroE,iroN,irp1,irp2,iucA,iucB,iucC,iucD,iutA,ybtA,ybtE,ybtP,ybtQ,ybtS,ybtT,ybtU,ybtX,ibeB,ibeC,iss,aec15,aec32,espL1,espL4,espR1,espX1,espX4,espX5,bmaE,ehaB	No	No	No	No	No	No	No	No	Yes	1	Yes
172-57	PRJEB77416	ERS20571196	NA	NA	NA	2016	PREWEAN	Enteric colibacillosis	Pass	787948	96.1246	Escherichia coli	106	4662614	0.89853	10	Yes	172-57	Yes	NA	NA	NA	NA	NA	NA	NA	NA	NA	0	eaeH,ecpA,ecpB,ecpC,ecpD,ecpE,ecpR,fimA,fimB,fimC,fimD,fimE,fimF,fimG,fimH,fimI,astA,hlyE,,ibeB,ibeC,aec15,aec27,aec31,aec32,espL1,espL4,espR1,espR3,espX1,espX4,espX5,	No	No	No	No	No	No	No	No	No	0	Yes
19-186	PRJEB77416	ERS20571197	NA	NA	NA	2016	PREWEAN	Colisepticaemia	Pass	1.36753e+06	99.811	Escherichia coli	168	5072977	0.87967	648	Yes	19-186	Yes	NA	NA	NA	NA	NA	NA	NA	NA	NA	0	cfaA,cfaB,cfaC,CsgABGFE,eaeH,ecpA,ecpB,ecpC,ecpD,ecpE,ecpR,fimA,fimB,fimC,fimD,fimE,fimF,fimG,fimH,fimI,ipfA,cvaC,estA,hlyE,mchF,chuA,chuS,chuT,chuU,chuW,chuX,chuY,sitA,sitB,sitC,sitDiroB,iroC,iroD,iroE,iroN,iucA,iucB,iucC,iucD,iutA,ibeB,ibeC,iss,aec15,aec22,aec23,aec24,aec25,aec26,aec27,aec28,aec29,aec30,aec31,aec32,espL1,espR1,espX1,espX4,espY1,espY2,cah,ehaB,tsh	No	No	No	No	No	No	No	No	No	0	Yes
19-100	PRJEB77416	ERS20571198	NA	NA	NA	2016	PREWEAN	Colisepticaemia	Pass	1171208	99.7654	Escherichia coli	173	5070576	0.87951	648	Yes	19-100	Yes	NA	NA	NA	NA	NA	NA	NA	NA	NA	0	cfaA,cfaB,cfaC,CsgABGFE,eaeH,ecpA,ecpB,ecpC,ecpD,ecpE,ecpR,fimA,fimB,fimC,fimD,fimE,fimF,fimG,fimH,fimI,ipfA,cvaC,estA,hlyE,mchF,chuA,chuS,chuT,chuU,chuW,chuX,chuY,sitA,sitB,sitC,sitDiroB,iroC,iroD,iroE,iroN,iucA,iucB,iucC,iucD,iutA,ibeB,ibeC,iss,aec15,aec22,aec23,aec24,aec25,aec26,aec27,aec28,aec29,aec30,aec31,aec32,espL1,espR1,espX1,espX4,espY1,espY2,cah,ehaB,tsh	No	No	No	No	No	No	No	No	No	0	Yes
134-197	PRJEB77416	ERS20571199	NA	NA	NA	2016	POSTWEAN	Enteric colibacillosis	Pass	1.58479e+06	96.7859	Escherichia coli	152	4940642	0.930939	10	Yes	134-197	Yes	NA	NA	NA	NA	NA	NA	NA	NA	NA	0	agn43,CsgABGFE,eaeH,ecpA,ecpB,ecpC,ecpD,ecpE,ecpR,fimA,fimB,fimC,fimD,fimE,fimF,fimG,fimH,fimI,astA,hlyE,stb,,ibeB,ibeC,iss,aec31,aec32,espL1,espL4,espR1,espX1,espX4,espX5,	No	No	No	No	No	No	No	No	No	0	Yes
187-195	PRJEB77416	ERS20571200	NA	NA	NA	2016	POSTWEAN	Enteric colibacillosis	Pass	1589565	98.5446	Escherichia coli	194	4903346	0.870088	5662	Yes	187-195	Yes	NA	NA	NA	NA	NA	NA	NA	NA	NA	0	cfaA,cfaB,cfaC,CsgABGFE,fimA,fimB,fimC,fimD,fimE,fimF,fimG,fimH,fimI,ipfA,hlyE,chuA,chuS,chuT,chuU,chuW,chuX,chuY,ibeB,ibeC,TraT,ECO10,ECP2,espL4,espR1,espX1,espX2,espX4,espX5,espY1,espY2,espY3,espY4,espY5,ECABU,EcE24,ECNA1,ehaB,UM146,UTI89	No	No	No	No	No	No	No	No	No	0	Yes
187-207	PRJEB77416	ERS20571201	NA	NA	NA	2016	POSTWEAN	Enteric colibacillosis	Pass	1185887	96.8323	Escherichia coli	369	5130265	0.933944	10	Yes	187-207	Yes	NA	NA	16.29	NA	NA	NA	NA	NA	NA	1	CsgABGFE,eaeH,ecpA,ecpB,ecpC,ecpD,ecpE,ecpR,faeC,faeD,faeE,faeG,faeH,faeI,faeJ,fimA,fimB,fimC,fimD,fimF,fimG,fimH,fimI,hlyA,hlyB,hlyC,hlyD,hlyE,vat,,ibeB,ibeC,TraT,aec15,aec32,espL1,espL4,espR1,espX4,espX5,cah,ehaB	No	No	Yes	No	No	No	No	No	No	1	Yes
55-11	PRJEB77416	ERS20571202	NA	NA	NA	2016	POSTWEAN	Enteric colibacillosis	Pass	1.87594e+06	95.9966	Escherichia coli	157	4791652	0.928746	10	Yes	55-11	Yes	NA	NA	NA	NA	NA	NA	NA	NA	NA	0	CsgABGFE,eaeH,ecpA,ecpB,ecpC,ecpD,ecpE,ecpR,fimF,fimG,fimH,hlyE,,ibeB,ibeC,aec15,aec16,aec17,aec18,aec19,aec22,aec23,aec24,aec25,aec26,aec27,aec28,aec29,aec30,aec31,aec32,espL1,espL4,espR1,espX1,espX4,espX5,EC559,ehaB	No	No	No	No	No	No	No	No	No	0	Yes
193-156	PRJEB77416	ERS20571203	NA	NA	NA	2016	PREWEAN	Enteric colibacillosis	Pass	1706243	97.8274	Escherichia coli	146	4763305	0.916644	10	Yes	193-156	Yes	NA	NA	NA	NA	NA	NA	NA	NA	NA	0	CsgABGFE,eaeH,ecpA,ecpB,ecpC,ecpD,ecpE,ecpR,fimA,fimB,fimC,fimD,fimE,fimF,fimG,fimH,fimI,estA,hlyE,,ibeB,ibeC,iss,aec15,espL1,espL4,espR1,espX4,espX5,ehaB	No	No	No	No	No	No	No	No	No	0	Yes
125-110	PRJEB77416	ERS20571204	NA	NA	NA	2016	PREWEAN	Enteric colibacillosis	Pass	1646514	96.6191	Escherichia coli	141	4987718	0.915561	410	Yes	125-110	Yes	NA	NA	NA	NA	NA	NA	NA	NA	NA	0	cfaA,cfaB,cfaC,cfaD,CsgABGFE,eaeH,ecpA,ecpB,ecpC,ecpD,ecpE,ecpR,fimA,fimB,fimC,fimD,fimE,fimF,fimG,fimH,fimI,ipfA,upaG,hlyE,,ibeB,ibeC,iss,aec32,espL1,espL4,espR1,espX1,espX4,espX5,ehaB	No	No	No	No	No	No	No	No	No	0	Yes
142-212	PRJEB77416	ERS20571205	NA	NA	NA	2016	POSTWEAN	Enteric colibacillosis	Pass	1424178	94.7509	Escherichia coli	412	5733007	0.91546	763	Yes	142-212	Yes	NA	NA	NA	NA	NA	17.47	16.36	NA	NA	2	cfaA,cfaB,cfaC,cfaD,CsgABGFE,ecpA,ecpB,ecpC,ecpD,ecpE,ecpR,fedA,fedF,fimA,fimB,fimC,fimD,fimE,fimF,fimG,fimH,fimI,ipfA,upaG,hlyA,hlyB,hlyC,hlyD,hlyE,sta1:2,stb,,ibeB,ibeC,iss,aec15,aec16,aec17,aec18,aec19,aec22,aec23,aec24,aec25,aec26,aec27,aec28,aec29,aec30,aec31,aec32,c3400,ECO10,espL1,espL4,espR1,espX1,espX5,cah,EcE24,ehaB,UM146	No	No	No	No	No	Yes	Yes	No	No	2	Yes
142-42	PRJEB77416	ERS20571206	NA	NA	NA	2016	POSTWEAN	Enteric colibacillosis	Pass	1085277	96.0512	Escherichia coli	306	5752495	0.901561	57	Yes	142-42	Yes	NA	NA	NA	NA	NA	16.09	16.25	NA	NA	2	agn43,CsgABGFE,eaeH,ecpA,ecpB,ecpC,ecpD,ecpE,ecpR,fedA,fedF,fimA,fimB,fimC,fimD,fimE,fimF,fimG,fimH,fimI,papA,papB,papC,papD,papE,papF,papG,papH,papI,papJ,papK,tia,hlyA,hlyB,hlyC,hlyD,hlyE,sta1:2,stb,chuA,chuS,chuT,chuU,chuW,chuX,chuY,ireA,ibeB,ibeC,iss,aec15,aec16,aec17,aec18,aec19,aec22,aec23,aec24,aec25,aec26,aec27,aec28,aec29,aec30,aec31,aec32,espL1,espL4,espR3,espX1,espX2,espX4,espX5,espX6,e…	No	No	No	No	No	Yes	Yes	No	No	2	Yes
142-292	PRJEB77416	ERS20571207	NA	NA	NA	2016	POSTWEAN	Enteric colibacillosis	Pass	1466662	95.9566	Escherichia coli	312	5335072	0.861608	657	Yes	142-292	Yes	NA	NA	NA	NA	NA	14.52	15.16	NA	NA	2	agn43,CsgABGFE,eaeH,ecpA,ecpB,ecpC,ecpD,ecpE,ecpR,fedA,fedF,fimA,fimB,fimC,fimD,fimE,fimF,fimG,fimH,fimI,ipfA,tia,hlyA,hlyB,hlyC,hlyD,NRG85,sta1:2,stb,vat,chuA,chuS,chuT,chuU,chuW,chuX,chuY,sitA,sitB,sitC,sitD,ibeB,ibeC,iss,c3385,c3400,ECO10,ECOK1,ECP2,LF82,c3386,EcE24,ehaA,ehaB,PAI,UM146,UTI89	No	No	No	No	No	Yes	Yes	No	No	2	Yes
36-171	PRJEB77416	ERS20571208	NA	NA	NA	2016	NA	Enteric colibacillosis	Pass	1200829	99.475	Escherichia coli	474	5359442	0.876134	137	Yes	36-171	Yes	NA	NA	NA	NA	NA	NA	NA	NA	NA	0	agn43,CsgABGFE,eae,eaeH,ecpA,ecpB,ecpC,ecpD,ecpE,ecpR,fimA,fimB,fimC,fimD,fimE,fimF,fimG,fimH,fimI,paa,perA:1,tir,toxB,hlyA,hlyB,hlyC,hlyD,hlyE,chuA,chuS,chuT,chuU,chuW,chuX,chuYiucA,iucB,iucC,iucD,iutA,ibeB,ibeC,iss,aec11,cesD,cesD2,cesF,cif,escC,escD,escF,escI,escJ,escN,escR,escS,escT,escU,escV,espA,espB,espD,espG,espH,espJ,espK,espL1,espL2,espL4,espM1,espO1,espR1,espR3,espV,espX1,espX2,espX4,e…	No	No	No	No	No	No	No	No	No	0	Yes
36-113	PRJEB77416	ERS20571209	NA	NA	NA	2016	NA	Enteric colibacillosis	Pass	1215551	96.433	Escherichia coli	222	4809713	0.906092	10	Yes	36-113	Yes	NA	NA	NA	NA	NA	NA	NA	NA	NA	0	CsgABGFE,ecpA,ecpB,ecpC,ecpD,ecpE,ecpR,fimA,fimB,fimC,fimD,fimE,fimF,fimG,fimH,fimI,astA,hlyE,,ibeB,ibeC,TraT,aatA,aec15,espL1,espL4,espR1,espX1,espX4,espX5,espY1,ehaB	No	No	No	No	No	No	No	No	No	0	Yes
110-140	PRJEB77416	ERS20571210	NA	NA	NA	2016	NEONATAL	Colisepticaemia	Pass	1.50097e+06	97.8359	Escherichia coli	149	4959777	0.90967	156	Yes	110-140	Yes	NA	NA	NA	NA	NA	NA	NA	NA	NA	0	cfaA,cfaB,cfaC,cfaD,CsgABGFE,eaeH,ecpA,ecpB,ecpC,ecpD,ecpE,ecpR,fimA,fimB,fimC,fimD,fimE,fimF,fimG,fimH,fimI,ipfA,tia,upaG,cvaC,estA,hlyE,mchF,sitA,sitB,sitC,sitDiroB,iroC,iroD,iroE,iroN,iucA,iucB,iucC,iucD,iutA,ibeB,ibeC,iss,aec15,aec16,aec17,aec18,aec19,aec22,aec23,aec24,aec25,aec26,aec27,aec28,aec29,aec30,aec31,aec32,espL1,espL4,espR1,espX1,espX4,espX5,EcE24,ehaB,tsh	No	No	No	No	No	No	No	No	No	0	Yes
110-132	PRJEB77416	ERS20571211	NA	NA	NA	2016	NEONATAL	Colisepticaemia	Pass	1117734	97.5524	Escherichia coli	225	4903929	0.906355	Novel	Yes	110-132	Yes	NA	NA	NA	NA	NA	NA	NA	NA	NA	0	cfaA,cfaB,cfaC,cfaD,CsgABGFE,eaeH,ecpA,ecpB,ecpC,ecpD,ecpE,ecpR,fimA,fimB,fimC,fimD,fimE,fimF,fimG,fimH,fimI,ipfA,upaG,astA,hlyE,stb,,ibeB,ibeC,aec15,aec16,aec17,aec18,aec19,aec22,aec23,aec24,aec25,aec26,aec27,aec28,aec29,aec30,aec31,aec32,espL1,espL4,espR1,espX1,espX4,espX5,ECO11,ehaA,ehaB	No	No	No	No	No	No	No	No	No	0	Yes
110-17	PRJEB77416	ERS20571212	NA	NA	NA	2016	NEONATAL	Colisepticaemia	Pass	1658234	97.7812	Escherichia coli	148	4961100	0.909103	156	Yes	110-17	Yes	NA	NA	NA	NA	NA	NA	NA	NA	NA	0	cfaA,cfaB,cfaC,cfaD,CsgABGFE,eaeH,ecpA,ecpB,ecpC,ecpD,ecpE,ecpR,fimA,fimB,fimC,fimD,fimE,fimF,fimG,fimH,fimI,ipfA,tia,upaG,cvaC,estA,hlyE,mchF,sitA,sitB,sitC,sitDiroB,iroC,iroD,iroE,iroN,iucA,iucB,iucC,iucD,iutA,ibeB,ibeC,iss,aec16,aec17,aec18,aec19,aec22,aec23,aec24,aec25,aec26,aec27,aec28,aec29,aec30,aec31,aec32,espL1,espL4,espR1,espX1,espX4,espX5,EcE24,ehaB,tsh	No	No	No	No	No	No	No	No	No	0	Yes
93-257	PRJEB77416	ERS20571213	NA	NA	NA	2016	NEONATAL	Enteric colibacillosis	Pass	1.08861e+06	96.8037	Escherichia coli	198	4908306	0.919569	34	Yes	93-257	Yes	NA	NA	NA	NA	NA	NA	NA	NA	NA	0	CsgABGFE,eaeH,ecpA,ecpB,ecpC,ecpD,ecpE,ecpR,fimD,fimF,fimG,fimH,astA,hlyE,fyuA,irp1,irp2,ybtA,ybtE,ybtP,ybtQ,ybtS,ybtT,ybtU,ybtX,ibeB,ibeC,aec15,aec27,aec28,aec30,aec31,aec32,espL1,espL4,espR1,espX1,espX4,espX5,	No	No	No	No	No	No	No	No	No	0	Yes
93-231	PRJEB77416	ERS20571214	NA	NA	NA	2016	NEONATAL	Enteric colibacillosis	Pass	1277348	94.9818	Escherichia coli	253	5266446	0.896112	763	Yes	93-231	Yes	NA	NA	NA	NA	NA	NA	NA	NA	NA	0	cfaA,cfaB,cfaC,cfaD,CsgABGFE,ecpA,ecpB,ecpC,ecpD,ecpE,ecpR,fimA,fimB,fimC,fimD,fimE,fimF,fimG,fimH,fimI,ipfA,upaG,astA,hlyE,stb,,ibeB,ibeC,iss,aec16,aec17,aec18,aec19,aec22,aec23,aec24,aec25,aec26,aec27,aec28,aec29,aec30,aec31,aec32,c3400,ECO10,espL1,espL4,espR1,espX1,espX4,EcE24,ehaB	No	No	No	No	No	No	No	No	No	0	Yes
99-47	PRJEB77416	ERS20571215	NA	NA	NA	2016	PREWEAN	Enteric colibacillosis	Pass	1109534	92.599	Escherichia coli	314	4836454	0.900219	772	Yes	99-47	Yes	NA	NA	16.04	NA	NA	13.77	NA	NA	NA	2	agn43,eaeH,ecpR,faeC,faeD,faeE,faeG,faeH,faeI,faeJ,fimA,fimB,fimC,fimD,fimE,fimF,fimG,fimH,fimI,hlyA,hlyB,hlyC,hlyD,hlyE,sta1:2,stb,vat,fyuA,irp1,irp2,ybtA,ybtE,ybtP,ybtQ,ybtS,ybtT,ybtU,ybtX,ibeB,ibeC,espL1,espL4,cah,ehaB	No	No	Yes	No	No	Yes	No	No	No	2	Yes
5-74	PRJEB77416	ERS20571216	NA	NA	NA	2016	NEONATAL	Enteric colibacillosis	Pass	1379141	90.4314	Escherichia coli	317	5446591	0.914633	90	Yes	5-74	Yes	NA	NA	15.34	NA	NA	14.04	NA	NA	NA	2	cfaA,cfaB,cfaC,cfaD,CsgABGFE,eaeH,ecpA,ecpB,ecpC,ecpD,ecpE,ecpR,faeC,faeD,faeE,faeG,faeH,faeI,faeJ,fimA,fimB,fimC,fimD,fimE,fimF,fimG,fimH,fimI,ipfA,paa,upaG,astA,eltA,eltB,hlyA,hlyB,hlyC,hlyD,hlyE,stb,vat,fyuA,irp1,irp2,ybtA,ybtE,ybtP,ybtQ,ybtS,ybtT,ybtU,ybtX,ibeB,ibeC,iss,aec16,aec17,aec18,aec19,aec22,aec23,aec24,aec25,aec26,aec27,aec28,aec29,aec30,aec31,aec32,espL1,espL4,espR1,espX1,espX4,espX…	No	No	Yes	No	No	Yes	No	No	No	2	Yes
40-290	PRJEB77416	ERS20571217	NA	NA	NA	2016	POSTWEAN	Colisepticaemia	Pass	1578929	99.4746	Escherichia coli	97	4896634	0.917011	23	Yes	40-290	Yes	NA	NA	NA	NA	NA	NA	NA	NA	NA	0	agn43,cfaA,cfaB,cfaC,cfaD,CsgABGFE,eaeH,ecpA,ecpB,ecpC,ecpD,ecpE,ecpR,fimA,fimB,fimC,fimD,fimE,fimF,fimG,fimH,fimI,ipfA,upaG,cvaC,estA,hlyE,mchF,sitA,sitB,sitC,sitDfyuA,iroB,iroC,iroD,iroE,iroN,irp1,irp2,iucA,iucB,iucC,iucD,iutA,ybtA,ybtE,ybtP,ybtQ,ybtS,ybtT,ybtU,ybtX,ibeB,ibeC,iss,aec15,aec32,espL1,espL4,espR1,espX1,espX4,espX5,tsh	No	No	No	No	No	No	No	No	No	0	Yes
148-149	PRJEB77416	ERS20571218	NA	NA	NA	2017	POSTWEAN	Enteric colibacillosis	Pass	885127	94.3729	Escherichia coli	273	4911631	0.90266	772	Yes	148-149	Yes	NA	NA	17.31	NA	NA	15.97	NA	NA	NA	2	agn43,eaeH,ecpR,faeC,faeD,faeE,faeG,faeH,faeI,faeJ,fimA,fimB,fimD,fimE,fimF,fimG,fimH,fimI,hlyA,hlyB,hlyC,hlyD,hlyE,sta1:2,stb,vat,fyuA,irp1,irp2,ybtA,ybtE,ybtP,ybtQ,ybtS,ybtT,ybtU,ybtX,ibeB,ibeC,TraT,aec15,espL1,espL4,espR1,espX4,espX5,cah,ehaB	No	No	Yes	No	No	Yes	No	No	No	2	Yes
31-133	PRJEB77416	ERS20571219	NA	NA	NA	2017	POSTWEAN	Bowel Oedema	Pass	1479257	96.2828	Escherichia coli	238	5012689	0.914766	4656	Yes	31-133	Yes	NA	NA	NA	NA	NA	NA	NA	NA	NA	0	cfaA,cfaB,cfaC,cfaD,CsgABGFE,eaeH,ecpA,ecpB,ecpC,ecpD,ecpE,ecpR,fimA,fimB,fimC,fimD,fimE,fimF,fimG,fimH,fimI,ipfA,hlyA,hlyB,hlyC,hlyD,hlyE,vat,,ibeB,ibeC,aec29,aec30,aec31,aec32,espL1,espL4,espR1,espX1,espX4,espX5,cah,ehaB	No	No	No	No	No	No	No	No	No	0	Yes
31-245	PRJEB77416	ERS20571220	NA	NA	NA	2017	POSTWEAN	Bowel Oedema	Pass	558972	98.5576	Escherichia coli	223	5560591	0.877758	1	Yes	31-245	Yes	NA	NA	NA	17.37	NA	NA	13.27	NA	NA	2	CsgABGFE,eaeH,ecpA,ecpB,ecpC,ecpD,ecpE,ecpR,fedA,fedF,fimA,fimB,fimC,fimD,fimE,fimF,fimG,fimH,fimI,ipfA,upaG,hlyA,hlyB,hlyC,hlyD,hlyE,stx2e-A,stx2e-B,chuA,chuS,chuT,chuU,chuW,chuX,chuY,ibeB,ibeC,aec17,aec18,aec19,aec22,aec23,aec24,aec25,aec26,aec32,espL1,espL4,espR1,espR4,espX1,espX2,espX4,espX5,espY1,espY2,espY3,espY4,cah,ehaB,UMNK8	No	No	No	Yes	No	No	Yes	No	No	2	Yes
48-112	PRJEB77416	ERS20571221	NA	NA	NA	2017	NEONATAL	Enteric colibacillosis	Pass	1194505	99.7432	Escherichia coli	82	4730395	0.870591	973	Yes	48-112	Yes	NA	NA	NA	NA	NA	NA	NA	NA	NA	0	CsgABGFE,eaeH,ecpA,ecpB,ecpC,ecpD,ecpE,ecpR,fimA,fimB,fimC,fimD,fimE,fimF,fimG,fimH,fimI,papX,tia,espC,hlyE,mchB,mchC,mchF,chuA,chuS,chuT,chuU,chuW,chuX,chuY,ibeB,ibeC,aec15,aec16,aec17,aec18,aec19,aec22,aec23,aec24,aec25,aec26,aec27,aec28,aec30,aec31,aec32,espL1,espL4,espR1,espR3,espX1,espX2,espX4,espX5,espY1,espY2,espY3,espY4,espY5,G2583,ehaB	No	No	No	No	No	No	No	No	No	0	Yes
77-52	PRJEB77416	ERS20571222	NA	NA	NA	2017	POSTWEAN	Enteric colibacillosis	Pass	1658485	99.4238	Escherichia coli	337	5397779	0.915554	90	Yes	77-52	Yes	NA	NA	NA	NA	NA	16.4	15.93	NA	NA	2	cfaA,cfaB,cfaC,cfaD,CsgABGFE,eaeH,ecpA,ecpB,ecpC,ecpD,ecpE,ecpR,fedA,fedF,fimA,fimB,fimC,fimD,fimE,fimF,fimG,fimH,fimI,ipfA,tia,upaG,hlyA,hlyB,hlyC,hlyD,hlyE,sta1:2,stb,fyuA,irp1,irp2,ybtA,ybtE,ybtP,ybtQ,ybtS,ybtT,ybtU,ybtX,ibeB,ibeC,iss,aec16,aec17,aec18,aec19,aec22,aec23,aec24,aec25,aec26,aec27,aec28,aec29,aec30,aec31,aec32,espL1,espL4,espR1,espX1,espX4,espX5,ehaB,shf,UMNK8	No	No	No	No	No	Yes	Yes	No	No	2	Yes
140-121	PRJEB77416	ERS20571223	NA	NA	NA	2017	POSTWEAN	Enteric colibacillosis	Pass	1045650	98.7911	Escherichia coli	357	5366510	0.879038	69	Yes	140-121	Yes	NA	NA	17.52	NA	NA	14.93	NA	NA	NA	2	CsgABGFE,eaeH,ecpA,ecpB,ecpC,ecpD,ecpE,ecpR,faeC,faeD,faeE,faeG,faeH,faeI,faeJ,fimA,fimB,fimC,fimD,fimE,fimF,fimG,fimH,fimI,ipfA,upaG,hlyA,hlyB,hlyC,hlyD,hlyE,sta1:2,stb,vat,chuA,chuS,chuT,chuU,chuW,chuX,chuY,aire,ibeB,ibeC,iss,aec16,aec17,aec18,aec19,aec22,aec23,aec24,aec25,aec26,aec27,aec28,aec29,aec30,aec31,aec32,aec7,aec8,espL1,espL4,espR1,espX4,espX5,espY1,espY2,espY3,espY4,ECUMN,ehaB	No	No	Yes	No	No	Yes	No	No	No	2	Yes
189-250	PRJEB77416	ERS20571224	NA	NA	NA	2017	NEONATAL	Enteric colibacillosis	Pass	936684	95.6104	Escherichia coli	335	5228826	0.876311	11085	Yes	189-250	Yes	NA	NA	NA	NA	NA	NA	NA	NA	NA	0	eae,eaeH,ecpA,ecpB,ecpC,ecpD,ecpE,ecpR,fimA,fimB,fimC,fimD,fimE,fimF,fimG,fimH,fimI,tir,hlyA,hlyB,hlyC,hlyD,hlyE,chuA,chuS,chuT,chuU,chuW,chuX,chuY,sitA,sitC,sitD,ibeB,ibeC,iss,cesD,cesD2,cesF,cif,ECO10,ECO26,escC,escD,escF,escJ,escN,escR,escS,escT,escU,escV,espA,espB,espD,espF,espG,espH,espJ,espL1,espL4,espM2,espR4,espV,espW,espX1,espX2,espX4,espX5,espY3,glrA,map,mpc,nleA,nleB2,nleD,nleF,nleG-,n…	No	No	No	No	No	No	No	No	No	0	Yes
128-81	PRJEB77416	ERS20571225	NA	NA	NA	2017	POSTWEAN	Enteric colibacillosis	Pass	1272537	90.4003	Escherichia coli	270	5336488	0.89729	763	Yes	128-81	Yes	NA	NA	NA	NA	NA	16.7	16.94	NA	NA	2	cfaA,cfaB,cfaC,cfaD,CsgABGFE,ecpA,ecpB,ecpC,ecpD,ecpE,ecpR,fedA,fedF,fimA,fimB,fimC,fimD,fimE,fimF,fimG,fimH,fimI,ipfA,upaG,hlyA,hlyB,hlyC,hlyD,hlyE,sta1:2,stb,,ibeB,ibeC,iss,aec16,aec17,aec18,aec19,aec22,aec23,aec24,aec25,aec26,aec27,aec28,aec29,aec30,aec31,aec32,c3400,ECO10,espL1,espL4,espR1,espX1,espX4,espX5,cah,EcE24,ehaB,UM146	No	No	No	No	No	Yes	Yes	No	No	2	Yes
18-191	PRJEB77416	ERS20571226	NA	NA	NA	2017	POSTWEAN	Enteric colibacillosis	Pass	1162389	95.5405	Escherichia coli	402	5543278	0.939252	10	Yes	18-191	Yes	NA	NA	NA	16.86	NA	13.77	13.69	NA	NA	3	CsgABGFE,ecpA,ecpB,ecpC,ecpD,ecpE,ecpR,fedA,fedF,fimA,fimB,fimC,fimD,fimE,fimF,fimG,fimH,fimI,hlyA,hlyB,hlyC,hlyD,hlyE,sta1:2,stb,stx2e-A,stx2e-B,,ibeB,ibeC,iss,aec29,aec30,aec31,aec32,espL1,espL4,espR1,espX1,espX4,espX5,ehaB	No	No	No	Yes	No	Yes	Yes	No	No	3	Yes
186-275	PRJEB77416	ERS20571227	NA	NA	NA	2017	POSTWEAN	Enteric colibacillosis	Pass	1090539	99.5212	Escherichia coli	246	5605728	0.8783	394	Yes	186-275	Yes	NA	NA	16.86	NA	NA	NA	NA	NA	NA	1	CsgABGFE,eaeH,ecpA,ecpB,ecpC,ecpD,ecpE,ecpR,faeC,faeD,faeE,faeG,faeH,faeI,faeJ,fimA,fimB,fimC,fimD,fimE,fimF,fimG,fimH,fimI,ipfA,upaG,astA,hlyA,hlyB,hlyC,hlyD,hlyE,vat,chuA,chuS,chuT,chuU,chuW,chuX,chuY,aire,ibeB,ibeC,iss,TraT,aec16,aec17,aec18,aec19,aec22,aec23,aec24,aec25,aec26,aec27,aec28,aec29,aec30,aec31,aec32,aec7,aec8,espL1,espL4,espR1,espX1,espX4,espX5,espY1,espY3,espY4,ECUMN,ehaB	No	No	Yes	No	No	No	No	No	No	1	Yes
186-230	PRJEB77416	ERS20571228	NA	NA	NA	2017	POSTWEAN	Enteric colibacillosis	Pass	1203361	98.9217	Escherichia coli	381	5730016	0.883974	42	Yes	186-230	Yes	NA	NA	NA	NA	NA	15.85	16.44	NA	NA	2	CsgABGFE,eaeH,ecpA,ecpB,ecpC,ecpD,ecpE,ecpR,fedA,fedF,fimA,fimB,fimC,fimD,fimE,fimF,fimG,fimH,fimI,ipfA,upaG,hlyA,hlyB,hlyC,hlyD,hlyE,sta1:2,stb,chuA,chuS,chuT,chuU,chuW,chuX,chuY,ibeB,ibeC,iss,espL1,espL4,espR1,espX1,espX2,espX4,espX5,espY1,espY2,espY4,cah,ehaA,ehaB	No	No	No	No	No	Yes	Yes	No	No	2	Yes
42-273	PRJEB77416	ERS20571229	NA	NA	NA	2017	PREWEAN	Enteric colibacillosis	Pass	1077392	98.6256	Escherichia coli	336	5575418	0.926642	100	Yes	42-273	Yes	NA	NA	19.97	NA	22.02	20.26	NA	NA	NA	3	CsgABGFE,eaeH,ecpA,ecpB,ecpC,ecpD,ecpE,ecpR,faeC,faeD,faeE,faeG,faeH,faeI,faeJ,fimF,fimG,paa,eltA,eltB,hlyA,hlyB,hlyC,hlyD,hlyE,sta1:2,stb,vat,,ibeB,ibeC,aec15,aec16,aec17,aec18,aec19,aec22,aec23,aec24,aec25,aec26,aec27,aec28,aec29,aec30,aec31,aec32,espL1,espL4,espR1,espX1,espX4,espX5,cah,ehaB,shf,UMNK8	No	No	Yes	No	Yes	Yes	No	No	No	3	Yes
102-184	PRJEB77416	ERS20571230	NA	NA	NA	2017	POSTWEAN	Enteric colibacillosis	Pass	1.28727e+06	97.7341	Escherichia coli	867	5604279	0.918392	8019	Yes	102-184	Yes	NA	NA	NA	NA	NA	NA	NA	NA	NA	0	agn43,eaeH,ecpA,ecpB,ecpC,ecpD,ecpE,ecpR,faeC,faeD,faeE,faeG,faeH,faeI,faeJ,fimD,fimF,fimG,ipfA,upaG,cvaC,estA,hlyA,hlyB,hlyC,hlyD,hlyE,mchF,sta1:2,stb,vat,sitA,sitB,sitC,sitDfyuA,iroB,iroC,iroD,iroE,iroN,irp1,irp2,iucA,iucB,iucC,iucD,iutA,ybtA,ybtE,ybtP,ybtQ,ybtS,ybtT,ybtU,ybtX,ibeB,ibeC,iss,aec16,aec17,aec18,aec19,aec22,aec23,aec24,aec25,aec26,aec27,aec28,aec29,aec30,aec31,aec32,espL1,espL4,esp…	No	No	No	No	No	No	No	No	No	0	Yes
96-77	PRJEB77416	ERS20571231	NA	NA	NA	2017	PREWEAN	Enteric colibacillosis	Pass	1735502	96.24	Escherichia coli	362	5549229	0.938329	10	Yes	96-77	Yes	NA	NA	NA	19.59	NA	17.28	17.95	NA	NA	3	CsgABGFE,ecpA,ecpB,ecpC,ecpD,ecpE,ecpR,fedA,fedF,fimA,fimB,fimC,fimD,fimE,fimF,fimG,fimH,fimI,hlyA,hlyB,hlyC,hlyD,hlyE,sta1:2,stb,stx2e-A,stx2e-B,,ibeB,ibeC,iss,aec29,aec30,aec31,aec32,espL1,espL4,espR1,espX1,espX4,espX5,cah,ehaB	No	No	No	Yes	No	Yes	Yes	No	No	3	Yes
22-182	PRJEB77416	ERS20571232	NA	NA	NA	2017	PREWEAN	Colisepticaemia	Pass	837139	90.7627	Escherichia coli	239	4882377	0.896604	93	Yes	22-182	Yes	NA	NA	NA	NA	NA	NA	NA	NA	NA	0	eaeH,ecpB,ecpC,ecpD,ecpE,ecpR,fimB,fimD,fimF,fimG,papB,papC,papD,papE,papF,papG,papH,papI,papJ,papK,papX,tia,upaG,cvaC,hlyE,stb,sitA,sitB,sitC,sitDfyuA,iroB,iroC,iroD,iroE,iroN,irp1,irp2,iucA,iucB,iucC,iucD,iutA,ybtA,ybtE,ybtP,ybtQ,ybtS,ybtT,ybtU,ybtX,ibeB,ibeC,iss,TraT,aatA,aec31,aec32,espL1,espL4,espR1,espX1,espX4,espX5,cah,shf	No	No	No	No	No	No	No	No	No	0	Yes
22-204	PRJEB77416	ERS20571233	NA	NA	NA	2017	PREWEAN	Colisepticaemia	Pass	1.41069e+06	95.7355	Escherichia coli	184	4621404	0.888511	4646	Yes	22-204	Yes	NA	NA	NA	NA	NA	NA	NA	NA	NA	0	cfaA,cfaB,cfaC,cfaD,CsgABGFE,ecpA,ecpB,ecpR,hlyE,,ibeB,ibeC,aec15,aec16,aec17,aec18,aec19,aec22,aec23,aec24,aec25,aec26,aec27,aec28,aec29,aec30,aec31,aec32,espL1,espR1,espX1,espX4,espX5,EC559	No	No	No	No	No	No	No	No	No	0	Yes
61-44	PRJEB77416	ERS20571234	NA	NA	NA	2017	PREWEAN	Enteric colibacillosis	Pass	1.3358e+06	91.7258	Escherichia coli	102	4725857	0.920798	1684	Yes	61-44	Yes	NA	NA	NA	NA	NA	NA	NA	NA	NA	0	CsgABGFE,eaeH,ecpA,ecpB,ecpC,ecpD,ecpE,ecpR,fimA,fimB,fimC,fimD,fimE,fimF,fimG,fimH,fimI,upaG,hlyE,,ibeB,ibeC,aec16,aec17,aec18,aec19,aec22,aec23,aec24,aec32,espL1,espL4,espR1,espX1,espX4,espX5,G2583,ehaB	No	No	No	No	No	No	No	No	No	0	Yes
61-157	PRJEB77416	ERS20571235	NA	NA	NA	2017	PREWEAN	Enteric colibacillosis	Pass	1.91396e+06	97.9816	Escherichia coli	166	5052609	0.90781	542	Yes	61-157	Yes	NA	NA	NA	NA	NA	NA	NA	NA	NA	0	CsgABGFE,eaeH,ecpA,ecpB,ecpC,ecpD,ecpE,ecpR,fimA,fimB,fimC,fimD,fimE,fimF,fimG,fimH,fimI,hlyE,,ibeB,ibeC,aec15,espL4,espR1,espX4,espX5,ehaB	No	No	No	No	No	No	No	No	No	0	Yes
61-138	PRJEB77416	ERS20571236	NA	NA	NA	2017	PREWEAN	Enteric colibacillosis	Pass	1.95207e+06	98.4716	Escherichia coli	265	5104133	0.907235	58	Yes	61-138	Yes	NA	NA	NA	NA	NA	NA	NA	NA	NA	0	agn43,CsgABGFE,eaeH,ecpA,ecpB,ecpC,ecpD,ecpE,ecpR,fimA,fimB,fimC,fimD,fimE,fimF,fimG,fimH,fimI,ipfA,papA,papB,papX,upaG,cvaC,estA,hlyE,mchF,sitA,sitB,sitC,sitDfyuA,iroB,iroC,iroD,iroE,iroN,irp1,irp2,iucA,iucB,iucC,iucD,iutA,ybtA,ybtE,ybtP,ybtQ,ybtS,ybtT,ybtU,ybtX,ibeB,ibeC,iss,aec15,aec16,aec17,aec18,aec19,aec22,aec23,aec24,aec25,aec26,aec27,aec28,aec29,aec30,aec31,aec32,espL1,espL4,espR1,espX1,e…	No	No	No	No	No	No	No	No	No	0	Yes
61-34	PRJEB77416	ERS20571237	NA	NA	NA	2017	PREWEAN	Enteric colibacillosis	Pass	1.57437e+06	96.9692	Escherichia coli	204	4832620	0.905057	10	Yes	61-34	Yes	NA	NA	NA	NA	NA	NA	NA	NA	NA	0	agn43,CsgABGFE,eaeH,fimA,fimC,fimD,fimE,fimF,fimG,fimH,fimI,hlyE,,ibeB,ibeC,iss,espL4,espR1,espX4,espX5,ehaB	No	No	No	No	No	No	No	No	No	0	Yes
61-114	PRJEB77416	ERS20571238	NA	NA	NA	2017	PREWEAN	Enteric colibacillosis	Pass	1.59763e+06	96.9192	Escherichia coli	231	4824004	0.904149	10	Yes	61-114	Yes	NA	NA	NA	NA	NA	NA	NA	NA	NA	0	agn43,CsgABGFE,eaeH,fimA,fimC,fimD,fimE,fimF,fimG,fimH,fimI,hlyE,,ibeB,ibeC,iss,espL4,espR1,espX4,espX5,ehaB	No	No	No	No	No	No	No	No	No	0	Yes
90-236	PRJEB77416	ERS20571239	NA	NA	NA	2017	NEONATAL	Colisepticaemia	Pass	1152601	96.0471	Escherichia coli	134	4754111	0.926498	6826	Yes	90-236	Yes	NA	NA	NA	NA	NA	NA	NA	NA	NA	0	CsgABGFE,eaeH,ecpA,ecpB,ecpC,ecpD,ecpE,ecpR,fimA,fimB,fimC,fimD,fimE,fimF,fimG,fimH,fimI,upaG,hlyE,,ibeC,aec15,espL1,espL4,espR1,espX4,espX5,cah,ehaB	No	No	No	No	No	No	No	No	No	0	Yes
90-41	PRJEB77416	ERS20571240	NA	NA	NA	2017	NEONATAL	Colisepticaemia	Pass	1.27983e+06	99.4343	Escherichia coli	141	4855421	0.910418	410	Yes	90-41	Yes	NA	NA	NA	NA	NA	NA	NA	NA	NA	0	cfaA,cfaB,cfaC,cfaD,CsgABGFE,eaeH,ecpA,ecpB,ecpC,ecpD,ecpE,ecpR,fimA,fimB,fimC,fimD,fimE,fimF,fimG,fimH,fimI,ipfA,upaG,astA,cvaC,estA,hlyE,mchF,sitA,sitB,sitC,sitDfyuA,iroB,iroC,iroD,iroE,iroN,irp1,irp2,iucA,iucB,iucC,iucD,iutA,ybtA,ybtE,ybtP,ybtQ,ybtS,ybtT,ybtU,ybtX,ibeB,ibeC,iss,aec15,aec31,aec32,espL1,espL4,espR1,espX1,espX4,espX5,cah,ehaB,tsh	No	No	No	No	No	No	No	No	No	0	Yes
113-233	PRJEB77416	ERS20571241	NA	NA	NA	2017	POSTWEAN	Enteric colibacillosis	Pass	1177233	82.2558	Escherichia coli	174	5037915	0.90695	641	Yes	113-233	Yes	NA	NA	NA	NA	NA	NA	NA	NA	NA	0	cfaA,cfaB,cfaC,cfaD,CsgABGFE,eaeH,ecpA,ecpB,ecpC,ecpD,ecpE,ecpR,fimA,fimB,fimC,fimD,fimE,fimF,fimG,fimH,fimI,focD,focF,focG,focH,ipfA,papA,papB,papC,papD,papE,papF,papG,papH,papI,papJ,papK,papX,sfaB,sfaC,sfaD,sfaE,upaG,hlyE,mchB,mchC,mchF,mcmA:4,sitA,sitB,sitC,sitDiroB,iroC,iroD,iroE,iroN,iucA,iucB,iucC,iucD,iutA,ibeB,ibeC,iss,aec31,aec32,ECO10,espL1,espL4,espR1,espX1,espX4,espX5,EcE24,ehaA,ehaB	No	No	No	No	No	No	No	No	No	0	Yes
113-143	PRJEB77416	ERS20571242	NA	NA	NA	2017	POSTWEAN	Enteric colibacillosis	Pass	1395230	90.8991	Escherichia coli	244	4588668	0.852875	1791	Yes	113-143	Yes	NA	NA	NA	NA	NA	NA	NA	NA	NA	0	cfaA,cfaB,cfaC,cfaD,CsgABGFE,fimA,fimB,fimC,fimD,fimE,fimF,fimG,fimH,fimI,upaG,hlyE,sitA,sitB,sitC,sitD,ibeB,ibeC,iss,aec15,espL1,espL4,espX4,espX5,cah,ehaA	No	No	No	No	No	No	No	No	No	0	Yes
113-12	PRJEB77416	ERS20571243	NA	NA	NA	2017	POSTWEAN	Enteric colibacillosis	Pass	1298070	93.4261	Escherichia coli	317	5097949	0.904258	641	Yes	113-12	Yes	NA	NA	NA	NA	NA	NA	NA	NA	NA	0	cfaA,cfaB,cfaC,cfaD,CsgABGFE,eaeH,ecpA,ecpB,ecpC,ecpD,ecpE,ecpR,fimA,fimB,fimC,fimD,fimE,fimF,fimG,fimH,fimI,ipfA,upaG,astA,hlyE,stb,,ibeB,ibeC,TraT,aaiA,aaiB,aaiC,aaiD,aaiE,aaiF,aaiH,aaiI,aaiJ,aaiK,aaiL,aaiN,aec15,aec16,aec17,aec18,aec19,aec22,aec23,aec24,aec25,aec26,aec27,aec28,aec29,aec30,aec31,aec32,c3400,ECO10,ECP2,espL1,espL4,espR1,espX1,espX4,espX5,EcE24,ehaA,ehaB	No	No	No	No	No	No	No	No	No	0	Yes
132-278	PRJEB77416	ERS20571244	NA	NA	NA	2017	POSTWEAN	Enteric colibacillosis	Pass	1496043	97.5061	Escherichia coli	312	5704210	0.883281	42	Yes	132-278	Yes	NA	NA	NA	NA	NA	14.19	13.53	NA	NA	2	CsgABGFE,eaeH,ecpA,ecpB,ecpC,ecpD,ecpE,ecpR,fedA,fedF,fimA,fimB,fimC,fimD,fimE,fimF,fimG,fimH,fimI,ipfA,upaG,hlyA,hlyB,hlyC,hlyD,hlyE,sta1:2,stb,chuA,chuS,chuT,chuU,chuW,chuX,chuY,ibeB,ibeC,iss,espL1,espL4,espR1,espX1,espX2,espX4,espX5,espY1,espY2,espY3,espY4,ehaA,ehaB	No	No	No	No	No	Yes	Yes	No	No	2	Yes
104-102	PRJEB77416	ERS20571245	NA	NA	NA	2017	POSTWEAN	Colisepticaemia	Pass	1120174	98.7067	Escherichia coli	221	4922049	0.9115	1308*	Yes	104-102	Yes	NA	NA	NA	NA	NA	NA	NA	NA	NA	0	cfaA,cfaB,cfaC,cfaD,CsgABGFE,eaeH,ecpA,ecpB,ecpC,ecpD,ecpE,ecpR,fimA,fimB,fimC,fimD,fimE,fimF,fimG,fimH,fimI,ipfA,upaG,cvaC,estA,hlyE,mchF,sitA,sitB,sitC,sitDiroB,iroC,iroD,iroE,iroN,iucA,iucB,iucC,iucD,iutA,ibeB,ibeC,iss,aec16,aec17,aec18,aec19,aec22,aec23,aec24,aec25,aec26,aec27,aec28,aec29,aec30,aec31,aec32,espL1,espL4,espR1,espX1,espX4,espX5,EcE24,ehaA,ehaB,tsh	No	No	No	No	No	No	No	No	No	0	Yes
11-145	PRJEB77416	ERS20571246	NA	NA	NA	2017	PREWEAN	Colisepticaemia	Pass	1.35261e+06	98.8208	Escherichia coli	166	5178849	0.909242	88	Yes	11-145	Yes	NA	NA	NA	NA	NA	NA	NA	NA	NA	0	agn43,cfaA,cfaB,cfaC,cfaD,CsgABGFE,eaeH,ecpA,ecpB,ecpC,ecpD,ecpE,ecpR,fimA,fimB,fimC,fimD,fimE,fimF,fimG,fimH,fimI,ipfA,upaG,cvaC,estA,hlyE,mchF,sitA,sitB,sitC,sitDfyuA,iroB,iroC,iroD,iroE,iroN,irp1,irp2,iucA,iucB,iucC,iucD,iutA,ybtA,ybtE,ybtP,ybtQ,ybtS,ybtT,ybtU,ybtX,ibeB,ibeC,iss,aec16,aec17,aec18,aec19,aec22,aec23,aec24,aec25,aec26,aec27,aec28,aec29,aec30,aec31,aec32,espL1,espL4,espR1,espX1,es…	No	No	No	No	No	No	No	No	No	0	Yes
11-264	PRJEB77416	ERS20571247	NA	NA	NA	2017	PREWEAN	Colisepticaemia	Pass	958959	99.6035	Escherichia coli	189	5114118	0.880621	648	Yes	11-264	Yes	NA	NA	NA	NA	NA	NA	NA	NA	NA	0	cfaA,cfaB,cfaC,CsgABGFE,eaeH,ecpA,ecpB,ecpC,ecpD,ecpE,ecpR,fimA,fimB,fimC,fimD,fimE,fimF,fimG,fimH,fimI,ipfA,cvaC,estA,hlyE,mchF,chuA,chuS,chuT,chuU,chuW,chuX,chuY,sitA,sitB,sitC,sitDiroB,iroC,iroD,iroE,iroN,iucA,iucB,iucC,iucD,iutA,ibeB,ibeC,iss,aec15,aec22,aec23,aec24,aec25,aec26,aec27,aec28,aec29,aec30,aec31,aec32,espL1,espR1,espX1,espX4,espY1,espY2,cah,ehaB,tsh	No	No	No	No	No	No	No	No	No	0	Yes
11-43	PRJEB77416	ERS20571248	NA	NA	NA	2017	PREWEAN	Colisepticaemia	Pass	1019461	99.7492	Escherichia coli	180	5070875	0.880045	648	Yes	11-43	Yes	NA	NA	NA	NA	NA	NA	NA	NA	NA	0	cfaA,cfaB,cfaC,CsgABGFE,eaeH,ecpA,ecpB,ecpC,ecpD,ecpE,ecpR,fimA,fimB,fimC,fimD,fimE,fimF,fimG,fimH,fimI,ipfA,upaG,cvaC,estA,hlyE,mchF,chuA,chuS,chuT,chuU,chuW,chuX,chuY,sitA,sitB,sitC,sitDiroB,iroC,iroD,iroE,iroN,iucA,iucB,iucC,iucD,iutA,ibeB,ibeC,iss,aec15,aec22,aec23,aec24,aec25,aec26,aec27,aec28,aec29,aec30,aec31,aec32,espL1,espR1,espX1,espX4,espY1,espY2,cah,ehaB,tsh	No	No	No	No	No	No	No	No	No	0	Yes
11-237	PRJEB77416	ERS20571249	NA	NA	NA	2017	PREWEAN	Colisepticaemia	Pass	1394086	99.7671	Escherichia coli	176	5065278	0.880507	648	Yes	11-237	Yes	NA	NA	NA	NA	NA	NA	NA	NA	NA	0	cfaA,cfaB,cfaC,CsgABGFE,eaeH,ecpA,ecpB,ecpC,ecpD,ecpE,ecpR,fimA,fimB,fimC,fimD,fimE,fimF,fimG,fimH,fimI,ipfA,cvaC,estA,hlyE,mchF,chuA,chuS,chuT,chuU,chuW,chuX,chuY,sitA,sitB,sitC,sitDiroB,iroC,iroD,iroE,iroN,iucA,iucB,iucC,iucD,iutA,ibeB,ibeC,iss,aec15,aec22,aec23,aec24,aec25,aec26,aec27,aec28,aec29,aec30,aec31,aec32,espL1,espR1,espX1,espX4,espY1,espY2,cah,ehaB,tsh	No	No	No	No	No	No	No	No	No	0	Yes
11-27	PRJEB77416	ERS20571250	NA	NA	NA	2017	PREWEAN	Colisepticaemia	Pass	1.36515e+06	99.8254	Escherichia coli	166	5064041	0.880251	648	Yes	11-27	Yes	NA	NA	NA	NA	NA	NA	NA	NA	NA	0	cfaA,cfaB,cfaC,CsgABGFE,eaeH,ecpA,ecpB,ecpC,ecpD,ecpE,ecpR,fimA,fimB,fimC,fimD,fimE,fimF,fimG,fimH,fimI,ipfA,cvaC,estA,hlyE,mchF,chuA,chuS,chuT,chuU,chuW,chuX,chuY,sitA,sitB,sitCiroB,iroC,iroD,iroE,iroN,iucA,iucB,iucC,iucD,iutA,ibeB,ibeC,iss,aec15,aec22,aec23,aec24,aec25,aec26,aec27,aec28,aec29,aec30,aec31,aec32,espL1,espR1,espX1,espX4,espY1,espY2,cah,ehaB,tsh	No	No	No	No	No	No	No	No	No	0	Yes
135-8	PRJEB77416	ERS20571251	NA	NA	NA	2017	POSTWEAN	Enteric colibacillosis	Pass	1119065	81.9609	Escherichia coli	169	4842304	0.894353	351	Yes	135-8	Yes	NA	NA	NA	NA	NA	NA	NA	NA	NA	0	cfaA,cfaB,cfaC,cfaD,CsgABGFE,eaeH,ecpA,ecpB,ecpC,ecpD,ecpE,ecpR,fimD,fimF,fimG,fimH,ipfA,upaG,hlyE,,ibeB,ibeC,aec32,ECO10,espL1,espL4,espR1,espX1,espX4,espX5,EcE24,ehaA,ehaB	No	No	No	No	No	No	No	No	No	0	Yes
157-40	PRJEB77416	ERS20571252	NA	NA	NA	2017	POSTWEAN	Enteric colibacillosis	Pass	1219992	95.9879	Escherichia coli	335	5282058	0.878309	69	Yes	157-40	Yes	NA	NA	17.59	NA	NA	16.75	NA	NA	NA	2	agn43,CsgABGFE,eaeH,ecpA,ecpB,ecpC,ecpD,ecpE,ecpR,faeC,faeD,faeE,faeG,faeH,faeI,faeJ,fimA,fimB,fimC,fimD,fimE,fimF,fimG,fimH,fimI,ipfA,upaG,hlyA,hlyB,hlyC,hlyD,hlyE,sta1:2,stb,vat,chuA,chuS,chuT,chuU,chuW,chuX,chuY,sitA,sitB,sitC,sitDfyuA,irp1,irp2,ybtA,ybtE,ybtP,ybtQ,ybtS,ybtT,ybtU,ybtX,aire,ibeB,ibeC,aec16,aec17,aec18,aec19,aec22,aec23,aec24,aec25,aec26,aec27,aec28,aec29,aec30,aec31,aec32,aec7,…	No	No	Yes	No	No	Yes	No	No	No	2	Yes
136-89	PRJEB77416	ERS20571253	NA	NA	NA	2017	NEONATAL	Enteric colibacillosis	Pass	1.2998e+06	87.5182	Escherichia coli	267	4988331	0.904021	772	Yes	136-89	Yes	NA	NA	15.55	NA	NA	14.72	NA	NA	NA	2	agn43,eaeH,ecpR,faeC,faeD,faeE,faeG,faeH,faeI,faeJ,fimA,fimB,fimC,fimD,fimE,fimF,fimG,fimH,fimI,hlyA,hlyB,hlyC,hlyD,hlyE,sta1:2,stb,vat,fyuA,irp1,irp2,ybtA,ybtE,ybtP,ybtQ,ybtS,ybtT,ybtU,ybtX,ibeB,ibeC,TraT,espL1,espL4,espR1,espX4,cah,ehaB	No	No	Yes	No	No	Yes	No	No	No	2	Yes
73-208	PRJEB77416	ERS20571254	NA	NA	NA	2017	PREWEAN	Colisepticaemia	Pass	1186423	98.4698	Escherichia coli	178	4937076	0.904361	58	Yes	73-208	Yes	NA	NA	NA	NA	NA	NA	NA	NA	NA	0	agn43,cfaA,cfaB,cfaC,cfaD,CsgABGFE,eaeH,ecpA,ecpB,ecpC,ecpD,ecpE,ecpR,fimA,fimB,fimC,fimD,fimE,fimF,fimG,fimH,fimI,ipfA,upaG,cvaC,estA,hlyE,mchF,sitA,sitB,sitC,sitDfyuA,iroB,iroC,iroD,iroE,iroN,irp1,irp2,iucA,iucB,iucC,iucD,iutA,ybtA,ybtE,ybtP,ybtQ,ybtS,ybtT,ybtU,ybtX,ibeB,ibeC,iss,aec15,aec16,aec17,aec18,aec19,aec22,aec23,aec24,aec25,aec26,aec27,aec28,aec29,aec30,aec31,aec32,espL1,espL4,espR1,es…	No	No	No	No	No	No	No	No	No	0	Yes
73-99	PRJEB77416	ERS20571255	NA	NA	NA	2017	PREWEAN	Colisepticaemia	Pass	1415735	98.5056	Escherichia coli	194	4936110	0.904542	58	Yes	73-99	Yes	NA	NA	NA	NA	NA	NA	NA	NA	NA	0	agn43,cfaA,cfaB,cfaC,cfaD,CsgABGFE,eaeH,ecpA,ecpB,ecpC,ecpD,ecpE,ecpR,fimA,fimB,fimC,fimD,fimE,fimF,fimG,fimH,fimI,ipfA,upaG,cvaC,estA,hlyE,mchF,sitA,sitB,sitC,sitDfyuA,iroB,iroC,iroD,iroE,iroN,irp1,irp2,iucA,iucB,iucC,iucD,iutA,ybtA,ybtE,ybtP,ybtQ,ybtS,ybtT,ybtU,ybtX,ibeB,ibeC,iss,aec15,aec16,aec17,aec18,aec19,aec22,aec23,aec24,aec25,aec26,aec27,aec28,aec29,aec30,aec31,aec32,espL1,espL4,espR1,es…	No	No	No	No	No	No	No	No	No	0	Yes
73-282	PRJEB77416	ERS20571256	NA	NA	NA	2017	PREWEAN	Colisepticaemia	Pass	1083982	97.7101	Escherichia coli	213	5149024	0.903039	745	Yes	73-282	Yes	NA	NA	NA	NA	NA	26.44	NA	NA	NA	1	agn43,cfaA,cfaB,cfaC,cfaD,CsgABGFE,eaeH,ecpA,ecpB,ecpC,ecpD,ecpE,ecpR,fimA,fimB,fimC,fimD,fimE,fimF,fimG,fimH,fimI,ipfA,upaG,ehxA:1,hlyB,hlyC,hlyD,hlyE,,ibeB,ibeC,iss,aec28,aec29,aec30,aec31,aec32,espL1,espL4,espR1,espX1,espX4,espX5,EC559,ehaA,ehaB,espP,O3M0	No	No	No	No	No	No	No	No	No	0	No
105-6	PRJEB77416	ERS20571257	NA	NA	NA	2017	NEONATAL	Enteric colibacillosis	Pass	1330419	94.865	Escherichia coli	224	4870598	0.925659	10	Yes	105-6	Yes	NA	NA	NA	NA	NA	NA	NA	NA	NA	0	CsgABGFE,eaeH,ecpA,ecpB,ecpC,ecpD,ecpE,fimA,fimB,fimC,fimD,fimE,fimF,fimG,fimH,fimI,hlyE,,ibeB,ibeC,iss,TraT,aec15,aec16,aec17,aec18,aec19,aec22,aec23,aec24,aec25,aec26,aec27,aec28,aec29,aec30,aec31,aec32,espL1,espL4,espR1,espX1,espX4,espX5,EC559	No	No	No	No	No	No	No	No	No	0	Yes
7-274	PRJEB77416	ERS20571258	NA	NA	NA	2017	PREWEAN	Colisepticaemia	Pass	1457665	94.9728	Escherichia coli	175	5260207	0.880392	648	Yes	7-274	Yes	NA	NA	NA	NA	NA	NA	NA	NA	NA	0	cfaA,cfaB,cfaC,CsgABGFE,eaeH,ecpA,ecpB,ecpC,ecpD,ecpE,ecpR,fimA,fimB,fimC,fimD,fimE,fimF,fimG,fimH,fimI,ipfA,cvaC,estA,hlyE,mchF,chuA,chuS,chuT,chuU,chuW,chuX,chuY,sitA,sitB,sitC,sitDiroB,iroC,iroD,iroE,iroN,iucA,iucB,iucC,iucD,iutA,ibeB,ibeC,iss,aec15,aec22,aec23,aec24,aec25,aec26,aec27,aec28,aec29,aec30,aec31,aec32,espL1,espR1,espX1,espX4,espY1,espY2,cah,ehaB,tsh	No	No	No	No	No	No	No	No	No	0	Yes
7-193	PRJEB77416	ERS20571259	NA	NA	NA	2017	PREWEAN	Colisepticaemia	Pass	1067729	99.9386	Escherichia coli	103	5013457	0.808949	998	Yes	7-193	Yes	NA	NA	NA	NA	NA	NA	NA	NA	NA	0	CsgABGFE,eaeH,ecpA,ecpB,ecpC,ecpE,ecpR,fimA,fimB,fimC,fimD,fimE,fimF,fimG,fimH,fimI,papB,papC,papD,papE,papF,papG,papH,papJ,papK,papX,sfaA,sfaB,sfaC,sfaD,sfaE,sfaF,sfaG,sfaH,sfaS,tia,cnf1,hlyA,hlyB,hlyC,hlyD,usp,vat,chuA,chuS,chuT,chuU,chuW,chuX,chuY,sitA,sitB,sitC,sitDfyuA,iroB,iroC,iroD,iroE,iroN,irp1,irp2,ybtA,ybtE,ybtP,ybtQ,ybtS,ybtT,ybtU,ybtX,ibeA,ibeB,ibeC,iss,aec16,aec17,aec18,aec19,aec22,…	No	No	No	No	No	No	No	No	No	0	Yes
41-206	PRJEB77416	ERS20571260	NA	NA	NA	2017	POSTWEAN	Enteric colibacillosis	Pass	1414424	91.7838	Escherichia coli	287	4997186	0.903922	772	Yes	41-206	Yes	NA	NA	17.24	NA	NA	16.21	NA	NA	NA	2	agn43,eaeH,ecpR,faeC,faeD,faeE,faeG,faeH,faeI,faeJ,fimA,fimB,fimC,fimD,fimE,fimF,fimG,fimH,fimI,hlyA,hlyB,hlyC,hlyD,hlyE,sta1:2,stb,vat,fyuA,irp1,irp2,ybtA,ybtE,ybtP,ybtQ,ybtS,ybtT,ybtU,ybtX,ibeB,ibeC,TraT,espL1,espL4,espR1,espX4,espX5,cah,ehaB	No	No	Yes	No	No	Yes	No	No	No	2	Yes
41-125	PRJEB77416	ERS20571261	NA	NA	NA	2017	POSTWEAN	Enteric colibacillosis	Pass	1.0363e+06	97.0616	Escherichia coli	58	4783297	0.883814	1300	Yes	41-125	Yes	NA	NA	NA	NA	NA	NA	NA	NA	NA	0	CsgABGFE,eaeH,ecpA,ecpB,ecpC,ecpD,ecpE,ecpR,fimA,fimB,fimC,fimD,fimE,fimF,fimG,fimH,fimI,hlyE,chuA,chuS,chuT,chuU,chuW,chuX,chuY,ibeB,ibeC,aec16,aec17,aec18,aec19,aec22,aec23,aec24,aec25,aec26,aec27,aec28,aec29,aec30,aec31,aec32,espL1,espL4,espR1,espR3,espR4,espX1,espX2,espX4,espX5,espY2,espY3,espY5,ECUMN,ehaA,ehaB	No	No	No	No	No	No	No	No	No	0	Yes
159-234	PRJEB77416	ERS20571262	NA	NA	NA	2017	POSTWEAN	Enteric colibacillosis	Pass	1445624	97.4319	Escherichia coli	327	5549620	0.883995	42	Yes	159-234	Yes	NA	NA	NA	NA	NA	14.62	14	NA	NA	2	CsgABGFE,eaeH,ecpA,ecpB,ecpC,ecpD,ecpE,ecpR,fedA,fedF,fimA,fimB,fimC,fimD,fimE,fimF,fimG,fimH,fimI,upaG,hlyA,hlyB,hlyC,hlyD,hlyE,sta1:2,stb,chuA,chuS,chuT,chuU,chuW,chuX,chuY,ibeB,ibeC,iss,espL1,espL4,espR1,espX2,espX4,espX5,espY1,espY2,espY4,cah,ehaA,ehaB	No	No	No	No	No	Yes	Yes	No	No	2	Yes
123-247	PRJEB77416	ERS20571263	NA	NA	NA	2017	POSTWEAN	Enteric colibacillosis	Pass	1229344	87.233	Escherichia coli	246	5248517	0.917654	1139	Yes	123-247	Yes	NA	NA	NA	NA	NA	NA	NA	NA	NA	0	cfaA,cfaB,cfaC,cfaD,CsgABGFE,eaeH,ecpA,ecpB,ecpC,ecpD,ecpE,ecpR,fimA,fimB,fimC,fimD,fimE,fimF,fimG,fimH,fimI,,,ibeB,ibeC,TraT,aec32,espL1,espL4,espR1,espX1,espX4,espX5,ehaB	No	No	No	No	No	No	No	No	No	0	Yes
194-73	PRJEB77416	ERS20571264	NA	NA	NA	2017	PREWEAN	Colisepticaemia	Pass	1324377	98.5143	Escherichia coli	140	4837275	0.929888	10	Yes	194-73	Yes	NA	NA	NA	NA	NA	NA	NA	NA	NA	0	agn43,CsgABGFE,eaeH,ecpA,ecpB,ecpC,ecpD,ecpE,ecpR,fimA,fimB,fimC,fimD,fimE,fimF,fimG,fimH,fimI,cvaC,estA,hlyE,mchF,sitA,sitB,sitC,sitDfyuA,iroB,iroC,iroD,iroE,iroN,irp1,irp2,iucA,iucB,iucC,iucD,iutA,ybtA,ybtE,ybtP,ybtQ,ybtS,ybtT,ybtU,ybtX,ibeB,ibeC,iss,aec31,aec32,espL1,espL4,espR1,espX1,espX4,espX5,ehaB	No	No	No	No	No	No	No	No	No	0	Yes
151-105	PRJEB77416	ERS20571265	NA	NA	NA	2017	POSTWEAN	Enteric colibacillosis	Pass	1236141	94.1802	Escherichia coli	255	4884406	0.904329	772	Yes	151-105	Yes	NA	NA	16.83	NA	NA	16.24	NA	NA	NA	2	agn43,eaeH,ecpR,faeC,faeD,faeE,faeG,faeH,faeI,faeJ,fimA,fimB,fimC,fimD,fimE,fimF,fimG,fimH,fimI,hlyA,hlyB,hlyC,hlyD,hlyE,sta1:2,stb,vat,fyuA,irp1,irp2,ybtA,ybtE,ybtP,ybtQ,ybtS,ybtT,ybtU,ybtX,ibeB,ibeC,TraT,espL1,espL4,espR1,espX4,espX5,cah,ehaB	No	No	Yes	No	No	Yes	No	No	No	2	Yes
151-13	PRJEB77416	ERS20571266	NA	NA	NA	2017	POSTWEAN	Enteric colibacillosis	Pass	1207236	93.4707	Escherichia coli	271	4879786	0.90394	772	Yes	151-13	Yes	NA	NA	15.96	NA	NA	14.85	NA	NA	NA	2	agn43,eaeH,ecpR,faeC,faeD,faeE,faeG,faeH,faeI,faeJ,fimA,fimB,fimC,fimD,fimE,fimF,fimG,fimH,fimI,hlyA,hlyB,hlyC,hlyD,hlyE,sta1:2,stb,vat,fyuA,irp1,irp2,ybtA,ybtE,ybtP,ybtQ,ybtS,ybtT,ybtU,ybtX,ibeB,ibeC,espL1,espL4,espR1,espX4,espX5,cah,ehaB	No	No	Yes	No	No	Yes	No	No	No	2	Yes
151-259	PRJEB77416	ERS20571267	NA	NA	NA	2017	POSTWEAN	Enteric colibacillosis	Pass	1337370	93.6211	Escherichia coli	269	4875294	0.904147	772	Yes	151-259	Yes	NA	NA	15.86	NA	NA	15.12	NA	NA	NA	2	agn43,eaeH,ecpR,faeC,faeD,faeE,faeG,faeH,faeI,faeJ,fimA,fimB,fimC,fimD,fimE,fimF,fimG,fimH,fimI,hlyA,hlyB,hlyC,hlyD,hlyE,sta1:2,stb,vat,fyuA,irp1,irp2,ybtA,ybtE,ybtP,ybtQ,ybtS,ybtT,ybtU,ybtX,ibeB,ibeC,espL1,espL4,espR1,espX4,espX5,cah,ehaB	No	No	Yes	No	No	Yes	No	No	No	2	Yes
66-202	PRJEB77416	ERS20571268	NA	NA	NA	2018	PREWEAN	Colisepticaemia	Pass	1355035	98.074	Escherichia coli	135	4950672	0.931523	43	Yes	66-202	Yes	NA	NA	NA	NA	NA	NA	NA	NA	NA	0	agn43,CsgABGFE,eaeH,ecpA,ecpB,ecpC,ecpD,ecpE,ecpR,f17A,fimA,fimB,fimC,fimD,fimE,fimF,fimG,fimH,fimI,gaf,cnf1,hlyC,hlyE,fyuA,irp1,irp2,iucA,iucB,iucC,iucD,iutA,ybtA,ybtE,ybtP,ybtQ,ybtS,ybtT,ybtU,ybtX,ibeB,ibeC,iss,aec31,aec32,espL1,espL4,espR1,espX1,espX4,espX5,	No	No	No	No	No	No	No	No	No	0	Yes
6-146	PRJEB77416	ERS20571269	NA	NA	NA	2018	POSTWEAN	Bowel Oedema	Pass	1439505	98.7508	Escherichia coli	302	5155133	0.937586	Novel	Yes	6-146	Yes	NA	NA	NA	NA	NA	NA	NA	NA	NA	0	CsgABGFE,ecpA,ecpB,ecpC,ecpD,ecpE,ecpR,fedA,fedF,fimA,fimB,fimC,fimD,fimE,fimF,fimG,fimH,fimI,hlyA,hlyB,hlyC,hlyD,hlyE,stx2e-A,stx2e-B,,ibeB,ibeC,iss,TraT,aec29,aec30,aec31,aec32,espL1,espL4,espR1,espX1,espX4,espX5,	No	No	No	No	No	No	No	No	No	0	Yes
156-205	PRJEB77416	ERS20571270	NA	NA	NA	2018	PREWEAN	Enteric colibacillosis	Pass	1.61678e+06	91.9393	Escherichia coli	220	4753810	0.886174	93	Yes	156-205	Yes	NA	NA	NA	NA	NA	NA	NA	NA	NA	0	ecpR,tia,upaG,astA,cdtA,cdtB,cdtC,stb,,ibeB,ibeC,aatA,aec15,aec30,aec31,aec32,espL1,espR1,espX1,espX4,espX5,ehaB	No	No	No	No	No	No	No	No	No	0	Yes
173-262	PRJEB77416	ERS20571271	NA	NA	NA	2018	POSTWEAN	Enteric colibacillosis	Pass	1.47459e+06	93.4667	Escherichia coli	177	4957146	0.926506	3088	Yes	173-262	Yes	NA	NA	NA	NA	NA	NA	NA	NA	NA	0	CsgABGFE,eaeH,ecpA,ecpB,ecpC,ecpD,ecpE,ecpR,fimF,fimG,fimH,tia,astA,hlyE,fyuA,irp1,irp2,ybtA,ybtE,ybtP,ybtQ,ybtS,ybtT,ybtU,ybtX,ibeB,ibeC,TraT,aec15,aec16,aec17,aec18,aec19,aec22,aec23,aec24,aec25,aec26,aec27,aec28,aec29,aec31,aec32,espL1,espL4,espR1,espX1,espX4,espX5,G2583,	No	No	No	No	No	No	No	No	No	0	Yes
137-228	PRJEB77416	ERS20571272	NA	NA	NA	2018	POSTWEAN	Bowel Oedema	Pass	1.0322e+06	89.9864	Escherichia coli	126	5061730	0.932748	10	Yes	137-228	Yes	NA	NA	NA	NA	NA	NA	NA	NA	NA	0	CsgABGFE,eaeH,ecpA,ecpB,ecpC,ecpD,ecpE,ecpR,fimA,fimB,fimC,fimD,fimE,fimF,fimG,fimH,fimI,tia,hlyE,,ibeB,ibeC,TraT,aec15,aec16,aec17,aec18,aec19,aec22,aec23,aec24,aec25,aec26,aec27,aec28,aec29,aec30,aec31,aec32,espL1,espL4,espR1,espX1,espX4,espX5,cdiB,EC559	No	No	No	No	No	No	No	No	No	0	Yes
178-21	PRJEB77416	ERS20571273	NA	NA	NA	2018	NEONATAL	Enteric colibacillosis	Pass	952162	98.8001	Escherichia coli	112	4789947	0.909155	443	Yes	178-21	Yes	NA	NA	NA	NA	NA	NA	NA	NA	NA	0	cfaA,cfaB,cfaC,cfaD,CsgABGFE,eaeH,ecpA,ecpB,ecpC,ecpD,ecpE,ecpR,fimA,fimB,fimC,fimD,fimE,fimF,fimG,fimH,fimI,ipfA,upaG,astA,hlyE,fyuA,irp1,irp2,ybtA,ybtE,ybtP,ybtQ,ybtS,ybtT,ybtU,ybtX,ibeB,ibeC,iss,aec16,aec17,aec18,aec19,aec22,aec23,aec24,aec25,aec26,aec27,aec28,aec29,aec30,aec31,aec32,espL1,espL4,espR1,espX1,espX4,espX5,cah,ECO11,ehaA,ehaB	No	No	No	No	No	No	No	No	No	0	Yes
70-276	PRJEB77416	ERS20571274	NA	NA	NA	2018	POSTWEAN	Enteric colibacillosis	Pass	1261131	98.128	Escherichia coli	341	5455566	0.912507	90	Yes	70-276	Yes	NA	NA	NA	NA	NA	NA	NA	NA	NA	0	cfaA,cfaB,cfaC,cfaD,eaeH,ecpA,ecpB,ecpC,ecpD,ecpE,ecpR,faeC,faeD,faeE,faeG,faeH,faeI,faeJ,fimA,fimB,fimC,fimD,fimE,fimF,fimG,fimH,fimI,ipfA,upaG,astA,eltA,eltB,hlyA,hlyB,hlyC,hlyD,hlyE,stb,fyuA,irp1,irp2,ybtA,ybtE,ybtP,ybtQ,ybtS,ybtT,ybtU,ybtX,ibeB,ibeC,iss,aec16,aec17,aec18,aec19,aec22,aec23,aec24,aec25,aec26,aec27,aec28,aec29,aec30,aec31,aec32,espL1,espL4,espX4,ehaB,shf,UMNK8	No	No	No	No	No	No	No	No	No	0	Yes
160-68	PRJEB77416	ERS20571275	NA	NA	NA	2018	POSTWEAN	Bowel Oedema	Pass	1921202	98.97	Escherichia coli	190	5010301	0.878098	1	Yes	160-68	Yes	NA	NA	NA	NA	NA	NA	NA	NA	NA	0	CsgABGFE,eaeH,ecpA,ecpB,ecpC,ecpD,ecpE,ecpR,fedA,fedF,fimA,fimB,fimC,fimD,fimE,fimF,fimG,fimH,fimI,ipfA,hlyA,hlyB,hlyC,hlyD,hlyE,stx2e-A,stx2e-B,chuA,chuS,chuT,chuU,chuW,chuX,chuY,ibeB,ibeC,aec17,aec18,aec19,aec22,aec23,aec24,aec25,aec26,aec32,espL1,espL4,espR1,espX1,espX2,espX4,espX5,espY1,espY2,espY3,espY4,ehaB,UMNK8	No	No	No	No	No	No	No	No	No	0	Yes
160-286	PRJEB77416	ERS20571276	NA	NA	NA	2018	POSTWEAN	Bowel Oedema	Pass	1614519	98.9769	Escherichia coli	173	5010968	0.878073	1	Yes	160-286	Yes	NA	NA	NA	NA	NA	NA	NA	NA	NA	0	CsgABGFE,eaeH,ecpA,ecpB,ecpC,ecpD,ecpE,ecpR,fedA,fedF,fimA,fimB,fimC,fimD,fimE,fimF,fimG,fimH,fimI,ipfA,hlyA,hlyB,hlyC,hlyD,hlyE,stx2e-A,stx2e-B,chuA,chuS,chuT,chuU,chuW,chuX,chuY,ibeB,ibeC,TraT,aec17,aec18,aec19,aec22,aec23,aec24,aec25,aec26,aec32,espL1,espL4,espR1,espX1,espX2,espX4,espX5,espY1,espY2,espY3,espY4,ehaB,UMNK8	No	No	No	No	No	No	No	No	No	0	Yes
66-163	PRJEB77416	ERS20571277	NA	NA	NA	2018	PREWEAN	Colisepticaemia	Pass	1254456	98.8816	Escherichia coli	374	4903958	0.888927	58	Yes	66-163	Yes	NA	NA	NA	NA	NA	NA	NA	NA	NA	0	cfaA,cfaB,cfaC,cfaD,CsgABGFE,eaeH,ecpA,ecpB,ecpC,ecpD,ecpE,ecpR,fimA,fimB,fimC,fimD,fimF,fimG,fimH,fimI,ipfA,upaG,cvaC,estA,hlyE,mchF,sitA,sitB,sitC,sitDiroB,iroC,iroD,iroE,iroN,iucA,iucB,iucC,iucD,iutA,ibeB,ibeC,iss,aec15,aec16,aec17,aec18,aec19,aec22,aec23,aec24,aec25,aec26,aec27,aec28,aec29,aec30,aec31,aec32,espL1,espL4,espX5,cah,ehaA,ehaB,UMNK8	No	No	No	No	No	No	No	No	No	0	Yes
66-19	PRJEB77416	ERS20571278	NA	NA	NA	2018	PREWEAN	Colisepticaemia	Pass	1254640	98.8898	Escherichia coli	363	4932996	0.891964	58	Yes	66-19	Yes	NA	NA	NA	NA	NA	NA	NA	NA	NA	0	cfaA,cfaB,cfaC,cfaD,eaeH,ecpA,ecpB,ecpC,ecpD,ecpE,ecpR,fimA,fimB,fimC,fimD,fimF,fimG,fimH,fimI,ipfA,upaG,estA,hlyE,mchF,sitA,sitB,sitC,sitDiroB,iroC,iroD,iroE,iroN,iucA,iucB,iucC,iucD,iutA,ibeB,ibeC,iss,aec15,aec16,aec17,aec18,aec19,aec22,aec23,aec24,aec25,aec26,aec27,aec28,aec29,aec30,aec31,aec32,espL1,espL4,espX5,cah,ehaA,ehaB,UMNK8	No	No	No	No	No	No	No	No	No	0	Yes
143-36	PRJEB77416	ERS20571279	NA	NA	NA	2018	NEONATAL	Enteric colibacillosis	Pass	952039	97.4216	Escherichia coli	304	5527475	0.873154	394	Yes	143-36	Yes	NA	NA	NA	NA	NA	NA	NA	NA	NA	0	CsgABGFE,eaeH,ecpA,ecpB,ecpC,ecpD,ecpE,ecpR,faeC,faeD,faeE,faeG,faeH,faeI,faeJ,fimA,fimB,fimC,fimD,fimE,fimF,fimG,fimH,fimI,ipfA,upaG,astA,hlyA,hlyB,hlyC,hlyD,hlyE,sta1:2,stb,vat,chuA,chuS,chuT,chuU,chuW,chuX,chuY,aire,ibeB,ibeC,iss,aec16,aec17,aec18,aec19,aec22,aec23,aec24,aec25,aec26,aec27,aec28,aec29,aec30,aec31,aec32,espL1,espL4,espX4,espX5,espY1,espY3,cah,ECUMN,ehaB	No	No	No	No	No	No	No	No	No	0	Yes
35-49	PRJEB77416	ERS20571280	NA	NA	NA	2018	POSTWEAN	Bowel Oedema	Pass	1145669	98.4906	Escherichia coli	193	5216088	0.877345	1	Yes	35-49	Yes	NA	NA	NA	NA	NA	NA	NA	NA	NA	0	CsgABGFE,eaeH,ecpA,ecpB,ecpC,ecpD,ecpE,ecpR,fedA,fedF,fimA,fimB,fimC,fimD,fimE,fimF,fimG,fimH,fimI,ipfA,hlyA,hlyB,hlyC,hlyD,hlyE,stx2e-A,stx2e-B,chuA,chuS,chuT,chuU,chuW,chuX,chuY,ibeB,ibeC,aec17,aec18,aec19,aec22,aec23,aec24,aec25,aec26,aec32,espL1,espL4,espR1,espX1,espX2,espX4,espX5,espY1,espY2,espY3,espY4,cah,ehaB,UMNK8	No	No	No	No	No	No	No	No	No	0	Yes
35-92	PRJEB77416	ERS20571281	NA	NA	NA	2018	POSTWEAN	Bowel Oedema	Pass	1271577	93.4022	Escherichia coli	241	5334235	0.924361	88	Yes	35-92	Yes	NA	NA	NA	NA	NA	NA	NA	NA	NA	0	cfaA,cfaB,cfaC,cfaD,CsgABGFE,eaeH,ecpA,ecpB,ecpC,ecpD,ecpE,ecpR,fimA,fimB,fimC,fimD,fimE,fimF,fimG,fimH,fimI,ipfA,upaG,astA,cvaC,estA,hlyE,mchF,sitA,sitB,sitC,sitDfyuA,iroB,iroC,iroD,iroE,iroN,irp1,irp2,iucA,iucB,iucC,iucD,iutA,ybtA,ybtE,ybtP,ybtQ,ybtS,ybtT,ybtU,ybtX,ibeB,ibeC,iss,aatA,aec16,aec17,aec18,aec19,aec22,aec23,aec24,aec25,aec26,aec27,aec28,aec29,aec30,aec31,aec32,espL1,espL4,espR1,espX…	No	No	No	No	No	No	No	No	No	0	Yes
179-188	PRJEB77416	ERS20571282	NA	NA	NA	2018	NEONATAL	Colisepticaemia	Pass	1.01985e+06	97.5869	Escherichia coli	207	5044492	0.91623	4796	Yes	179-188	Yes	NA	NA	NA	NA	NA	NA	NA	NA	NA	0	agn43,cfaA,cfaB,cfaC,cfaD,CsgABGFE,eaeH,ecpA,ecpB,ecpC,ecpD,ecpE,ecpR,fimD,fimF,fimG,fimH,focA,focF,focG,focH,ipfA,papB,papC,papD,papF,papG,papH,papI,papJ,papK,papX,sfaB,sfaC,sfaD,sfaE,sfaF,tia,upaG,cvaC,estA,hlyE,mchB,mchC,mchF,mcmA:4,sitA,sitB,sitC,sitDfyuA,iroD,iroE,irp1,irp2,iucA,iucB,iucC,iucD,iutA,ybtA,ybtE,ybtP,ybtQ,ybtS,ybtT,ybtU,ybtX,ibeB,ibeC,iss,aec25,aec26,aec27,aec31,aec32,espL1,espL…	No	No	No	No	No	No	No	No	No	0	Yes
88-291	PRJEB77416	ERS20571283	NA	NA	NA	2018	PREWEAN	Enteric colibacillosis	Pass	1205714	99.9063	Escherichia coli	101	5109551	0.879089	5879	Yes	88-291	Yes	NA	NA	NA	NA	NA	NA	NA	NA	NA	0	cfaA,cfaB,cfaC,CsgABGFE,eaeH,ecpA,ecpB,ecpC,ecpD,ecpE,ecpR,fimA,fimB,fimC,fimD,fimE,fimF,fimG,fimH,fimI,ipfA,tia,hlyE,chuA,chuS,chuT,chuU,chuW,chuX,chuY,sitA,sitB,sitC,sitDfyuA,irp1,irp2,ybtA,ybtE,ybtP,ybtQ,ybtS,ybtT,ybtU,ybtX,ibeB,ibeC,aec15,aec16,aec17,aec18,aec19,aec22,aec23,aec24,aec25,aec26,aec27,aec28,aec29,aec30,aec31,aec32,espL1,espR1,espX1,espX4,espY1,espY2,G2583,ehaB,PAI	No	No	No	No	No	No	No	No	No	0	Yes
88-240	PRJEB77416	ERS20571284	NA	NA	NA	2018	PREWEAN	Enteric colibacillosis	Pass	1056421	98.7836	Escherichia coli	88	4659670	0.899168	155	Yes	88-240	Yes	NA	NA	NA	NA	NA	NA	NA	NA	NA	0	cfaA,cfaB,cfaC,cfaD,CsgABGFE,eaeH,ecpA,ecpB,ecpC,ecpD,ecpE,ecpR,fimA,fimB,fimC,fimD,fimE,fimF,fimG,fimH,fimI,ipfA,upaG,hlyE,,ibeB,ibeC,iss,aec15,aec16,aec17,aec18,aec19,aec22,aec23,aec24,aec25,aec26,aec27,aec28,aec29,aec30,aec31,aec32,espL1,espL4,espR1,espX1,espX4,espX5,ehaA,ehaB,UMNK8	No	No	No	No	No	No	No	No	No	0	Yes
181-217	PRJEB77416	ERS20571285	NA	NA	NA	2018	POSTWEAN	Bowel Oedema	Pass	1600237	97.4124	Escherichia coli	134	4765885	0.923057	744	Yes	181-217	Yes	NA	NA	NA	NA	NA	NA	NA	NA	NA	0	CsgABGFE,eaeH,ecpA,ecpB,ecpC,ecpD,ecpE,ecpR,fimA,fimB,fimC,fimD,fimE,fimF,fimG,fimH,fimI,tia,astA,hlyE,,ibeB,ibeC,aec15,aec16,aec17,aec18,aec19,espL1,espL4,espR1,espX1,espX4,espX5,	No	No	No	No	No	No	No	No	No	0	Yes
76-7	PRJEB77416	ERS20571286	NA	NA	NA	2018	POSTWEAN	Bowel Oedema	Pass	1246322	89.9708	Escherichia coli	216	4922959	0.911253	48	Yes	76-7	Yes	NA	NA	NA	NA	NA	NA	NA	NA	NA	0	CsgABGFE,ecpE,fimA,fimC,fimD,fimE,fimF,fimG,fimH,fimI,ipfA,hlyE,,ibeB,ibeC,espL1,espL4,espR1,espX1,espX4,espX5,ehaB	No	No	No	No	No	No	No	No	No	0	Yes
76-136	PRJEB77416	ERS20571287	NA	NA	NA	2018	POSTWEAN	Bowel Oedema	Pass	1074775	97.5623	Escherichia coli	58	5009058	0.900176	5082	Yes	76-136	Yes	NA	NA	NA	NA	NA	NA	NA	NA	NA	0	agn43,cfaA,cfaB,cfaC,cfaD,CsgABGFE,eaeH,ecpA,ecpB,ecpC,ecpD,ecpE,ecpR,fimA,fimB,fimC,fimD,fimE,fimF,fimG,fimH,fimI,ipfA,tia,upaG,espC,hlyA,hlyB,hlyC,hlyD,hlyE,iroB,iroC,iroD,iroE,iroN,ibeB,ibeC,iss,espL1,espL4,espR1,espX1,espX4,espX5,ehaB,PAI	No	No	No	No	No	No	No	No	No	0	Yes
57-120	PRJEB77416	ERS20571288	NA	NA	NA	2018	POSTWEAN	Enteric colibacillosis	Pass	1533488	99.6783	Escherichia coli	222	5041698	0.858631	117	Yes	57-120	Yes	NA	NA	NA	NA	NA	NA	NA	NA	NA	0	aida,CsgABGFE,eaeH,ecpA,ecpB,ecpC,ecpD,ecpE,ecpR,fimA,fimB,fimC,fimD,fimE,fimF,fimG,fimH,fimI,ipfA,cvaC,estA,mchF,vat,chuA,chuS,chuT,chuU,chuW,chuX,chuY,ireA,sitA,sitB,sitC,sitDfyuA,iroB,iroC,iroD,iroE,iroN,irp1,irp2,iucA,iucB,iucC,iucD,iutA,ybtA,ybtE,ybtP,ybtQ,ybtS,ybtT,ybtU,ybtX,ibeB,ibeC,iss,aatA,aec7,c3385,c3400,ECOK1,ECP2,ECS88,espL1,LF82,c3386,cdiA,cdiB,EcE24,ECNA1,ehaA,ehaB,PAI,UM146,UTI89	No	No	No	No	No	No	No	No	No	0	Yes
57-211	PRJEB77416	ERS20571289	NA	NA	NA	2018	POSTWEAN	Enteric colibacillosis	Pass	931369	96.6367	Escherichia coli	252	4620913	0.871705	46	Yes	57-211	Yes	NA	NA	NA	NA	NA	NA	NA	NA	NA	0	eaeH,ecpA,ecpB,ecpC,ecpD,ecpE,ecpR,fimF,fimG,fimH,hlyE,sitA,sitB,sitC,sitD,ibeB,ibeC,iss,espL1,espL4,espR1,espX1,espX4,espX5,cah,ehaB	No	No	No	No	No	No	No	No	No	0	Yes
114-161	PRJEB77416	ERS20571290	NA	NA	NA	2018	PREWEAN	Enteric colibacillosis	Pass	1.49924e+06	94.582	Escherichia coli	420	5673812	0.924237	100	Yes	114-161	Yes	NA	NA	NA	NA	NA	NA	NA	NA	NA	0	CsgABGFE,eaeH,ecpA,ecpB,ecpC,ecpD,ecpE,ecpR,faeC,faeD,faeE,faeG,faeH,faeI,faeJ,fimF,fimG,paa,tia,eltA,eltB,hlyA,hlyB,hlyC,hlyD,hlyE,stb,,ibeB,ibeC,aec15,aec16,aec17,aec18,aec19,aec22,aec23,aec24,aec25,aec26,aec27,aec28,aec29,aec30,aec31,aec32,espL1,espL4,espR1,espX1,espX4,espX5,ehaB,shf,UMNK8	No	No	No	No	No	No	No	No	No	0	Yes
184-213	PRJEB77416	ERS20571291	NA	NA	NA	2018	NEONATAL	Bowel Oedema	Pass	1342678	99.9151	Escherichia coli	144	5184406	0.82182	131	Yes	184-213	Yes	NA	NA	NA	NA	NA	NA	NA	NA	NA	0	CsgABGFE,eaeH,ecpA,ecpB,ecpC,ecpD,ecpE,ecpR,fimA,fimB,fimC,fimD,fimE,fimF,fimG,fimH,fimI,papB,papC,papD,papE,papF,papH,papI,papJ,papK,papX,tia,upaG,cdtA,cdtB,cdtC,cvaC,espC,estA,mchF,usp,chuA,chuS,chuT,chuU,chuW,chuX,chuY,sitA,sitB,sitC,sitDfyuA,iroB,iroC,iroD,iroE,iroN,irp1,irp2,iucA,iucB,iucC,iucD,iutA,ybtA,ybtE,ybtP,ybtQ,ybtS,ybtT,ybtU,ybtX,ibeA,ibeB,ibeC,iss,c3385,c3400,ECP2,LF82,cdiA,cdiB,Ec…	No	No	No	No	No	No	No	No	No	0	Yes
26-159	PRJEB77416	ERS20571292	NA	NA	NA	2018	POSTWEAN	Enteric colibacillosis	Pass	1796309	97.9343	Escherichia coli	171	5467290	0.882449	4576	Yes	26-159	Yes	NA	NA	NA	NA	NA	NA	NA	NA	NA	0	CsgABGFE,eaeH,ecpA,ecpB,ecpC,ecpD,ecpE,ecpR,fedA,fedF,fimA,fimB,fimC,fimD,fimE,fimF,fimG,fimH,fimI,ipfA,tia,upaG,hlyA,hlyB,hlyC,hlyD,hlyE,sta1:2,stb,usp,chuA,chuS,chuT,chuU,chuW,chuX,chuY,ibeB,ibeC,iss,aec15,aec16,aec17,aec18,aec19,aec22,aec23,aec24,aec25,aec26,aec27,aec28,aec29,aec30,aec31,aec32,espL1,espL4,espR1,espX1,espX4,espX5,espY1,espY2,espY3,espY4,espY5,G2583,cah,ehaB	No	No	No	No	No	No	No	No	No	0	Yes
26-181	PRJEB77416	ERS20571293	NA	NA	NA	2018	POSTWEAN	Enteric colibacillosis	Pass	1.16047e+06	97.5552	Escherichia coli	146	5050124	0.90381	1081	Yes	26-181	Yes	NA	NA	NA	NA	NA	NA	NA	NA	NA	0	cfaA,cfaB,cfaC,cfaD,CsgABGFE,eaeH,ecpA,ecpB,ecpC,ecpD,ecpE,ecpR,fimA,fimB,fimC,fimD,fimE,fimF,fimG,fimH,fimI,ipfA,upaG,astA,espC,hlyE,,ibeB,ibeC,TraT,espL1,espL4,espR1,espX1,espX4,espX5,ehaB,PAI	No	No	No	No	No	No	No	No	No	0	Yes
112-55	PRJEB77416	ERS20571294	NA	NA	NA	2018	PREWEAN	Colisepticaemia	Pass	1255241	99.0212	Escherichia coli	182	5029853	0.878258	69	Yes	112-55	Yes	NA	NA	NA	NA	NA	NA	NA	NA	NA	0	CsgABGFE,eaeH,ecpA,ecpB,ecpC,ecpD,ecpE,ecpR,fimA,fimB,fimC,fimD,fimE,fimF,fimG,fimH,fimI,ipfA,upaG,hlyE,chuA,chuS,chuT,chuU,chuW,chuX,chuY,sitA,sitB,sitDfyuA,irp1,irp2,iucA,iucB,iucC,iucD,iutA,ybtA,ybtE,ybtP,ybtQ,ybtS,ybtT,ybtU,ybtX,aire,ibeB,ibeC,aec16,aec17,aec18,aec19,aec22,aec23,aec24,aec25,aec26,aec27,aec28,aec29,aec30,aec31,aec32,aec7,aec8,espL1,espL4,espR1,espX1,espX4,espX5,espY1,espY4,ECU…	No	No	No	No	No	No	No	No	No	0	Yes
129-172	PRJEB77416	ERS20571295	NA	NA	NA	2018	MIXED	Bowel Oedema	Pass	1246605	79.6162	Escherichia coli	188	5047979	0.905253	156	Yes	129-172	Yes	NA	NA	NA	NA	NA	NA	NA	NA	NA	0	cfaA,cfaB,cfaC,cfaD,CsgABGFE,eaeH,ecpA,ecpB,ecpC,ecpD,ecpE,ecpR,fimA,fimB,fimC,fimD,fimE,fimF,fimG,fimH,fimI,upaG,hlyE,,ibeB,ibeC,iss,aec15,aec16,aec17,aec18,aec19,aec22,aec23,aec24,aec25,aec26,aec27,aec28,aec29,aec30,aec31,aec32,espL1,espL4,espR1,espX1,espX4,espX5,EcE24,ehaB	No	No	No	No	No	No	No	No	No	0	Yes
101-251	PRJEB77416	ERS20571296	NA	NA	NA	2018	POSTWEAN	Enteric colibacillosis	Pass	1182158	94.6691	Escherichia coli	378	5187232	0.915548	10	Yes	101-251	Yes	NA	NA	NA	NA	NA	NA	NA	NA	NA	0	CsgABGFE,eaeH,ecpA,ecpB,ecpC,ecpD,ecpE,ecpR,fimC,fimD,fimF,fimG,fimH,fimI,hlyA,hlyB,hlyC,hlyD,hlyE,vat,,ibeB,ibeC,aatA,aec15,espL1,espL4,espR1,espX1,espX4,espX5,espY1,cah,ehaB	No	No	No	No	No	No	No	No	No	0	Yes
101-288	PRJEB77416	ERS20571297	NA	NA	NA	2018	POSTWEAN	Enteric colibacillosis	Pass	959302	97.1961	Escherichia coli	282	4546493	0.871371	46	Yes	101-288	Yes	NA	NA	NA	NA	NA	NA	NA	NA	NA	0	eaeH,ecpA,ecpB,ecpD,ecpE,ecpR,fimF,fimG,fimH,hlyE,sitA,sitB,sitC,sitD,ibeB,ibeC,iss,espL1,espL4,espR1,espX1,espX4,espX5,cah	No	No	No	No	No	No	No	No	No	0	Yes
28-107	PRJEB77416	ERS20571298	NA	NA	NA	2019	NEONATAL	Colisepticaemia	Pass	918884	99.2052	Escherichia coli	247	5018676	0.913483	88	Yes	28-107	Yes	NA	NA	NA	NA	NA	NA	NA	NA	NA	0	cfaA,cfaB,cfaC,cfaD,CsgABGFE,eaeH,ecpA,ecpB,ecpC,ecpD,ecpE,ecpR,fimA,fimB,fimC,fimD,fimE,fimF,fimG,fimH,fimI,ipfA,upaG,hlyE,sitA,sitB,sitC,sitDfyuA,iroB,iroC,iroD,iroE,iroN,irp1,irp2,iucA,iucB,iucC,iucD,iutA,ybtA,ybtE,ybtP,ybtQ,ybtS,ybtT,ybtU,ybtX,ibeB,ibeC,iss,aec16,aec17,aec18,aec19,aec22,aec23,aec24,aec25,aec26,aec27,aec28,aec29,aec30,aec31,aec32,espL1,espL4,espR1,espX1,espX4,espX5,ehaB,UMNK8	No	No	No	No	No	No	No	No	No	0	Yes
65-220	PRJEB77416	ERS20571299	NA	NA	NA	2019	NEONATAL	Enteric colibacillosis	Pass	881676	94.6162	Escherichia coli	233	5200706	0.926964	48	Yes	65-220	Yes	NA	NA	NA	NA	NA	NA	NA	NA	NA	0	CsgABGFE,eaeH,ecpA,ecpB,ecpC,ecpD,ecpE,ecpR,faeC,faeD,faeE,faeG,faeH,faeI,faeJ,fimA,fimB,fimC,fimD,fimE,fimF,fimG,fimH,fimI,paa,sta1:2,stb,vat,,ibeB,ibeC,aec15,aec16,aec17,aec18,aec19,aec22,aec23,aec24,aec25,aec26,aec27,aec28,aec29,aec30,aec31,aec32,espL1,espL4,espR1,espX5,espY1,cah,ehaB,UMNK8	No	No	No	No	No	No	No	No	No	0	Yes
65-91	PRJEB77416	ERS20571300	NA	NA	NA	2019	NEONATAL	Enteric colibacillosis	Pass	1.06769e+06	97.9079	Escherichia coli	256	4879069	0.908445	10	Yes	65-91	Yes	NA	NA	NA	NA	NA	NA	NA	NA	NA	0	CsgABGFE,eaeH,ecpA,ecpB,ecpC,ecpD,ecpE,ecpR,faeC,faeD,faeE,faeG,faeH,faeI,faeJ,fimA,fimB,fimC,fimD,fimE,fimF,fimG,fimH,fimI,paa,hlyE,sta1:2,stb,vat,,ibeB,ibeC,TraT,aec15,aec16,aec17,aec18,aec19,aec22,aec23,aec24,aec25,aec26,aec27,aec28,aec29,aec30,aec31,aec32,espL1,espL4,espY1,cah,EC559	No	No	No	No	No	No	No	No	No	0	Yes
60-56	PRJEB77416	ERS20571301	NA	NA	NA	2019	NEONATAL	Colisepticaemia	Pass	1.65812e+06	90.8214	Escherichia coli	158	4861081	0.892279	93	Yes	60-56	Yes	NA	NA	NA	NA	NA	NA	NA	NA	NA	0	CsgABGFE,eaeH,ecpA,ecpB,ecpC,ecpD,ecpE,ecpR,fimD,fimF,fimG,papB,papC,papD,papE,papF,papG,papH,papI,papJ,papK,papX,tia,upaG,cvaC,hlyE,sitA,sitB,sitC,sitDfyuA,iroB,iroC,iroD,iroE,iroN,irp1,irp2,iucA,iucB,iucC,iucD,iutA,ybtA,ybtE,ybtP,ybtQ,ybtS,ybtT,ybtU,ybtX,ibeB,ibeC,iss,aatA,aec31,aec32,espL1,espL4,espR1,espX1,espX4,espX5,cah,shf,tsh	No	No	No	No	No	No	No	No	No	0	Yes
43-165	PRJEB77416	ERS20571302	NA	NA	NA	2019	NEONATAL	Colisepticaemia	Pass	1.60179e+06	99.5693	Escherichia coli	179	5164774	0.857506	117	Yes	43-165	Yes	NA	NA	NA	NA	NA	NA	NA	NA	NA	0	aida,CsgABGFE,eaeH,ecpA,ecpB,ecpC,ecpD,ecpE,ecpR,fimA,fimB,fimC,fimD,fimE,fimF,fimG,fimH,fimI,ipfA,papB,papC,papD,papE,papF,papG,papH,papI,papJ,papK,papX,astA,cvaC,estA,mchF,vat,chuA,chuS,chuT,chuU,chuW,chuX,chuY,sitA,sitB,sitC,sitDiroB,iroC,iroD,iroE,iroN,iucA,iucB,iucC,iucD,iutA,ibeB,ibeC,iss,TraT,aec7,c3385,c3400,ECOK1,ECP2,ECS88,espL1,LF82,c3386,cah,cdiA,cdiB,EcE24,ECNA1,ehaA,ehaB,PAI,UM146,U…	No	No	No	No	No	No	No	No	No	0	Yes
43-61	PRJEB77416	ERS20571303	NA	NA	NA	2019	NEONATAL	Colisepticaemia	Pass	1087963	99.5598	Escherichia coli	176	5157256	0.857255	117	Yes	43-61	Yes	NA	NA	NA	NA	NA	NA	NA	NA	NA	0	aida,CsgABGFE,eaeH,ecpA,ecpB,ecpC,ecpD,ecpE,ecpR,fimA,fimB,fimC,fimD,fimE,fimF,fimG,fimH,fimI,ipfA,papB,papC,papD,papE,papF,papG,papH,papI,papJ,papK,papX,astA,cvaC,estA,mchF,vat,chuA,chuS,chuT,chuU,chuW,chuX,chuY,sitA,sitB,sitC,sitDiroB,iroC,iroD,iroE,iroN,iucA,iucB,iucC,iucD,iutA,ibeB,ibeC,iss,TraT,aec7,c3385,c3400,ECOK1,ECP2,ECS88,espL1,LF82,c3386,cah,cdiA,cdiB,EcE24,ECNA1,ehaA,ehaB,PAI,UM146,U…	No	No	No	No	No	No	No	No	No	0	Yes
95-54	PRJEB77416	ERS20571304	NA	NA	NA	2019	PREWEAN	Colisepticaemia	Pass	1912156	99.4065	Escherichia coli	152	5008167	0.923022	88	Yes	95-54	Yes	NA	NA	NA	NA	NA	NA	NA	NA	NA	0	cfaA,cfaB,cfaC,cfaD,CsgABGFE,eaeH,ecpA,ecpB,ecpC,ecpD,ecpE,ecpR,fimA,fimB,fimC,fimD,fimE,fimF,fimG,fimH,fimI,ipfA,upaG,cvaC,estA,hlyE,mchF,sitA,sitB,sitC,sitDfyuA,iroB,iroC,iroD,iroE,iroN,irp1,irp2,iucA,iucB,iucC,iucD,iutA,ybtA,ybtE,ybtP,ybtQ,ybtS,ybtT,ybtU,ybtX,ibeB,ibeC,iss,aec16,aec17,aec18,aec19,aec22,aec23,aec24,aec25,aec26,aec27,aec28,aec29,aec30,aec31,aec32,espL1,espL4,espR1,espX1,espX4,es…	No	No	No	No	No	No	No	No	No	0	Yes
95-127	PRJEB77416	ERS20571305	NA	NA	NA	2019	PREWEAN	Colisepticaemia	Pass	1393815	97.2431	Escherichia coli	201	5252315	0.899235	2025	Yes	95-127	Yes	NA	NA	NA	NA	NA	NA	NA	NA	NA	0	cfaA,cfaB,cfaC,cfaD,CsgABGFE,eaeH,ecpA,ecpB,ecpC,ecpD,ecpE,ecpR,fimA,fimB,fimC,fimD,fimE,fimF,fimG,fimH,fimI,ipfA,upaG,astA,cvaC,estA,hlyE,mchF,sitA,sitB,sitC,sitDfyuA,iroB,iroC,iroD,iroE,iroN,irp1,irp2,iucA,iucB,iucC,iucD,iutA,ybtA,ybtE,ybtP,ybtQ,ybtS,ybtT,ybtU,ybtX,ibeB,ibeC,iss,aec15,aec16,aec17,aec18,aec19,aec22,aec23,aec24,aec25,aec26,aec27,aec28,aec29,aec30,aec31,aec32,espL1,espL4,espR1,esp…	No	No	No	No	No	No	No	No	No	0	Yes
51-279	PRJEB77416	ERS20571306	NA	NA	NA	2019	POSTWEAN	Bowel Oedema	Pass	1396101	99.339	Escherichia coli	129	5078964	0.866735	1722	Yes	51-279	Yes	NA	NA	NA	NA	NA	NA	NA	NA	NA	0	cfaA,cfaB,cfaC,cfaD,CsgABGFE,eaeH,ecpA,ecpB,ecpC,ecpD,ecpE,ecpR,fimB,fimC,fimD,fimE,fimF,fimG,fimH,fimI,ipfA,upaG,cvaC,estA,hlyE,mchF,chuA,chuS,chuT,chuU,chuW,chuX,chuY,sitA,sitB,sitC,sitDiroB,iroC,iroD,iroE,iroN,iucA,iucB,iucC,iucD,iutA,ibeB,ibeC,iss,espL1,espR1,espX4,espY2,ehaB,PAI	No	No	No	No	No	No	No	No	No	0	Yes
51-51	PRJEB77416	ERS20571307	NA	NA	NA	2019	POSTWEAN	Bowel Oedema	Pass	1.1977e+06	97.6377	Escherichia coli	180	5097954	0.875189	1	Yes	51-51	Yes	NA	NA	NA	NA	NA	NA	NA	NA	NA	0	CsgABGFE,eaeH,ecpA,ecpB,ecpC,ecpD,ecpE,ecpR,fimA,fimB,fimC,fimD,fimE,fimF,fimG,fimH,fimI,ipfA,hlyE,stx2e-A,stx2e-B,chuA,chuS,chuT,chuU,chuW,chuX,chuY,ibeB,ibeC,TraT,aec17,aec18,aec19,aec22,aec23,aec24,aec25,aec26,aec32,espL1,espL4,espR1,espX2,espX5,espY1,espY2,ehaB,UMNK8	No	No	No	No	No	No	No	No	No	0	Yes
107-48	PRJEB77416	ERS20571308	NA	NA	NA	2019	POSTWEAN	Enteric colibacillosis	Pass	1384995	98.8902	Escherichia coli	233	5230302	0.915156	90	Yes	107-48	Yes	NA	NA	NA	NA	NA	NA	NA	NA	NA	0	cfaA,cfaB,cfaC,cfaD,CsgABGFE,eaeH,ecpA,ecpB,ecpC,ecpD,ecpE,ecpR,faeC,faeD,faeE,faeG,faeH,faeI,faeJ,fimA,fimB,fimC,fimD,fimE,fimF,fimG,fimH,fimI,ipfA,upaG,astA,eltA,eltB,hlyA,hlyB,hlyC,hlyD,hlyE,stb,fyuA,irp1,irp2,ybtA,ybtE,ybtP,ybtQ,ybtS,ybtT,ybtU,ybtX,ibeB,ibeC,iss,aec16,aec17,aec18,aec19,aec22,aec23,aec24,aec25,aec26,aec27,aec28,aec29,aec30,aec31,aec32,espL1,espL4,espR1,espX1,espX4,espX5,cah,eh…	No	No	No	No	No	No	No	No	No	0	Yes
106-62	PRJEB77416	ERS20571309	NA	NA	NA	2019	POSTWEAN	Enteric colibacillosis	Pass	1407209	89.5496	Escherichia coli	309	5276744	0.905848	641	Yes	106-62	Yes	NA	NA	NA	NA	NA	NA	NA	NA	NA	0	cfaA,cfaB,cfaC,cfaD,CsgABGFE,eaeH,ecpA,ecpB,ecpC,ecpD,ecpE,ecpR,fimA,fimB,fimC,fimD,fimE,fimF,fimG,fimH,fimI,ipfA,upaG,astA,hlyE,stb,,ibeB,ibeC,TraT,aec15,aec16,aec17,aec18,aec19,aec22,aec23,aec24,aec25,aec26,aec27,aec28,aec29,aec30,aec31,aec32,c3400,ECO10,ECP2,espL1,espL4,espR1,espX1,espX4,espX5,cah,EcE24,ehaA,ehaB	No	No	No	No	No	No	No	No	No	0	Yes
106-78	PRJEB77416	ERS20571310	NA	NA	NA	2019	POSTWEAN	Enteric colibacillosis	Pass	1550916	97.3494	Escherichia coli	71	5006049	0.887548	Novel	Yes	106-78	Yes	NA	NA	NA	NA	NA	NA	NA	NA	NA	0	CsgABGFE,eaeH,ecpA,ecpB,ecpC,ecpD,ecpE,ecpR,faeD,faeE,faeJ,fimA,fimB,fimC,fimD,fimE,fimF,fimG,fimH,fimI,hlyE,chuA,chuS,chuT,chuU,chuW,chuX,chuY,ibeB,ibeC,iss,aec16,aec17,aec18,aec19,aec22,aec23,aec24,aec25,aec26,aec27,aec28,aec29,aec30,aec31,aec32,EC042,espL1,espL4,espR1,espR3,espX1,espX2,espX4,espX5,espY1,espY2,espY3,espY5,G2583,cah,EC559,ehaA,ehaB,O3M0	No	No	No	No	No	No	No	No	No	0	Yes
177-15	PRJEB77416	ERS20571311	NA	NA	NA	2019	POSTWEAN	Enteric colibacillosis	Pass	1348571	96.6723	Escherichia coli	280	5487910	0.933599	10	Yes	177-15	Yes	NA	NA	NA	NA	NA	NA	NA	NA	NA	0	CsgABGFE,eaeH,ecpA,ecpB,ecpC,ecpD,ecpE,ecpR,fedA,fedF,fimA,fimB,fimC,fimD,fimE,fimF,fimG,fimH,fimI,paa,tia,astA,hlyA,hlyB,hlyC,hlyD,hlyE,sta1:2,stb,fyuA,irp1,irp2,ybtA,ybtE,ybtP,ybtQ,ybtS,ybtT,ybtU,ybtX,ibeB,ibeC,TraT,aec31,aec32,espL1,espL4,espR1,espX1,espX4,espX5,ehaB	No	No	No	No	No	No	No	No	No	0	Yes
177-29	PRJEB77416	ERS20571312	NA	NA	NA	2019	POSTWEAN	Enteric colibacillosis	Pass	1.12134e+06	97.1089	Escherichia coli	304	5467192	0.93008	10	Yes	177-29	Yes	NA	NA	NA	NA	NA	NA	NA	NA	NA	0	CsgABGFE,eaeH,ecpA,ecpB,ecpC,ecpD,ecpE,ecpR,fedA,fedF,fimA,fimB,fimC,fimD,fimE,fimF,fimG,fimH,fimI,paa,tia,astA,hlyA,hlyB,hlyC,hlyD,hlyE,sta1:2,stb,fyuA,irp1,irp2,ybtA,ybtE,ybtP,ybtQ,ybtS,ybtT,ybtU,ybtX,ibeB,ibeC,TraT,aec31,aec32,espL1,espL4,espX1,espX4,espX5,ehaB	No	No	No	No	No	No	No	No	No	0	Yes
190-71	PRJEB77416	ERS20571313	NA	NA	NA	2019	POSTWEAN	Enteric colibacillosis	Pass	1269715	92.5901	Escherichia coli	330	5591942	0.881534	42	Yes	190-71	Yes	NA	NA	NA	NA	NA	NA	NA	NA	NA	0	CsgABGFE,eaeH,ecpA,ecpB,ecpC,ecpD,ecpE,ecpR,fedA,fedF,fimA,fimB,fimC,fimD,fimE,fimF,fimG,fimH,fimI,ipfA,upaG,hlyA,hlyB,hlyC,hlyD,hlyE,sta1:2,stb,chuA,chuS,chuT,chuU,chuW,chuX,chuY,ibeB,ibeC,iss,espL1,espL4,espX1,espX2,espX4,espX5,espY1,espY2,espY3,espY4,cah,ehaA,ehaB	No	No	No	No	No	No	No	No	No	0	Yes
38-169	PRJEB77416	ERS20571314	NA	NA	NA	2019	POSTWEAN	Enteric colibacillosis	Pass	1197964	92.5989	Escherichia coli	283	4593550	0.840003	1494	Yes	38-169	Yes	NA	NA	NA	NA	NA	NA	NA	NA	NA	0	cfaA,cfaB,cfaC,cfaD,fimF,fimG,ipfA,hlyE,fyuA,irp1,irp2,ybtA,ybtE,ybtP,ybtQ,ybtS,ybtT,ybtU,ybtX,ibeB,ibeC,espL1,espL4,	No	No	No	No	No	No	No	No	No	0	Yes
20-141	PRJEB77416	ERS20571315	NA	NA	NA	2019	NEONATAL	Enteric colibacillosis	Pass	957686	99.1889	Escherichia coli	269	5094118	0.906995	6404	Yes	20-141	Yes	NA	NA	NA	NA	NA	NA	NA	NA	NA	0	cfaA,cfaB,cfaC,cfaD,CsgABGFE,eaeH,faeC,faeD,faeE,faeG,faeH,faeI,faeJ,fimA,fimB,fimC,fimD,fimE,fimF,fimG,fimH,fimI,ipfA,upaG,cvaC,estA,hlyE,mchF,sta1:2,stb,vat,sitA,sitB,sitC,sitDiroB,iroC,iroD,iroE,iroN,iucA,iucB,iucC,iucD,iutA,ibeB,ibeC,iss,aec27,aec28,aec29,aec30,aec31,aec32,ECO10,espL1,espL4,espR1,EcE24,ehaA,ehaB	No	No	No	No	No	No	No	No	No	0	Yes
20-187	PRJEB77416	ERS20571316	NA	NA	NA	2019	NEONATAL	Enteric colibacillosis	Pass	1326994	92.343	Escherichia coli	285	4852347	0.916662	744	Yes	20-187	Yes	NA	NA	NA	NA	NA	NA	NA	NA	NA	0	CsgABGFE,eaeH,ecpA,ecpB,ecpC,ecpD,ecpE,ecpR,faeC,faeD,faeE,faeG,faeH,faeI,faeJ,fimA,fimB,fimC,fimD,fimE,fimF,fimG,fimH,fimI,hlyE,sta1:2,stb,vat,fyuA,irp1,irp2,ybtA,ybtE,ybtP,ybtQ,ybtS,ybtT,ybtU,ybtX,ibeB,ibeC,iss,aec15,aec16,aec17,espL1,espL4,espR1,espX1,espX4,espX5,cah	No	No	No	No	No	No	No	No	No	0	Yes
147-53	PRJEB77416	ERS20571317	NA	NA	NA	2019	POSTWEAN	Bowel Oedema	Pass	1.27657e+06	97.8646	Escherichia coli	211	5030089	0.906004	101	Yes	147-53	Yes	NA	NA	NA	NA	NA	NA	NA	NA	NA	0	agn43,cfaA,cfaB,cfaC,cfaD,CsgABGFE,eaeH,ecpA,ecpB,ecpC,ecpD,ecpE,ecpR,fimA,fimB,fimC,fimD,fimF,fimG,fimH,fimI,ipfA,papA,papB,papC,papD,papE,papF,papG,papH,papJ,papK,papX,tia,upaG,cnf1,cvaC,estA,hlyA,hlyB,hlyC,hlyD,hlyE,sitA,sitB,sitC,sitDiroB,iroC,iroD,iroE,iroN,iucA,iucB,iucC,iucD,iutA,ibeB,ibeC,iss,aec15,aec16,aec17,aec18,aec19,aec31,aec32,espL1,espL4,espR1,espX1,espX4,espX5,cah,ehaA,ehaB,tsh	No	No	No	No	No	No	No	No	No	0	Yes
147-203	PRJEB77416	ERS20571318	NA	NA	NA	2019	POSTWEAN	Bowel Oedema	Pass	1.60693e+06	98.5368	Escherichia coli	199	5183167	0.902898	75	Yes	147-203	Yes	NA	NA	NA	NA	NA	NA	NA	NA	NA	0	agn43,aida,cfaA,cfaB,cfaC,cfaD,CsgABGFE,eaeH,ecpA,ecpB,ecpC,ecpD,ecpE,ecpR,fimA,fimB,fimC,fimD,fimE,fimF,fimG,fimH,fimI,focH,ipfA,papB,papC,papD,papE,papF,papG,papH,papI,papJ,papK,papX,sfaB,sfaC,sfaD,sfaE,sfaF,sfaG,tia,upaG,hlyE,mchB,mchC,mchF,mcmA:4,sitA,sitB,sitC,sitDiroB,iroC,iroD,iroE,iroN,iucA,iucB,iucC,iucD,iutA,ibeB,ibeC,iss,aec15,aec7,espL1,espL4,espR1,espX1,espX4,espX5,cdiA,cdiB,ehaA,ehaB	No	No	No	No	No	No	No	No	No	0	Yes
109-267	PRJEB77416	ERS20571319	NA	NA	NA	2019	PREWEAN	Enteric colibacillosis	Pass	1309156	95.8835	Escherichia coli	148	4738989	0.901401	641	Yes	109-267	Yes	NA	NA	NA	NA	NA	NA	NA	NA	NA	0	cfaA,cfaB,cfaC,cfaD,CsgABGFE,eaeH,fimA,fimB,fimC,fimD,fimE,fimF,fimG,fimH,fimI,ipfA,upaG,hlyE,,ibeB,ibeC,iss,aec32,ECO10,espL1,espL4,espR1,espX1,espX4,espX5,EcE24,ehaB	No	No	No	No	No	No	No	No	No	0	Yes
109-155	PRJEB77416	ERS20571320	NA	NA	NA	2019	PREWEAN	Enteric colibacillosis	Pass	1619908	99.4492	Escherichia coli	58	4781770	0.815651	135	Yes	109-155	Yes	NA	NA	NA	NA	NA	NA	NA	NA	NA	0	CsgABGFE,eaeH,ecpA,ecpB,ecpC,ecpD,ecpE,ecpR,fimA,fimB,fimC,fimD,fimE,fimF,fimG,fimH,fimI,upaG,NRG85,usp,vat,chuA,chuS,chuT,chuU,chuW,chuX,chuY,sitA,sitB,sitC,sitDfyuA,irp1,irp2,ybtA,ybtE,ybtP,ybtQ,ybtS,ybtT,ybtU,ybtX,ibeA,ibeB,ibeC,iss,aec11,aec14,aec16,aec17,aec18,aec19,aec22,aec23,aec24,aec25,aec26,aec27,aec28,aec29,aec30,aec31,aec32,aec7,aec8,c3385,c3400,ECS88,LF82,c3393,ECABU,ECP0,ehaB,i023,k…	No	No	No	No	No	No	No	No	No	0	Yes
54-35	PRJEB77416	ERS20571321	NA	NA	NA	2019	POSTWEAN	Colisepticaemia	Pass	1783496	99.445	Escherichia coli	145	5148436	0.92461	88	Yes	54-35	Yes	NA	NA	NA	NA	NA	NA	NA	NA	NA	0	cfaA,cfaB,cfaC,cfaD,CsgABGFE,eaeH,ecpA,ecpB,ecpC,ecpD,ecpE,ecpR,fimA,fimB,fimC,fimD,fimE,fimF,fimG,fimH,fimI,ipfA,tia,upaG,cvaC,estA,hlyE,mchF,ireA,sitA,sitB,sitCfyuA,iroB,iroC,iroD,iroE,iroN,irp1,irp2,iucA,iucB,iucC,iucD,iutA,ybtA,ybtE,ybtP,ybtQ,ybtS,ybtT,ybtU,ybtX,ibeB,ibeC,iss,aec16,aec17,aec18,aec19,aec22,aec23,aec24,aec25,aec26,aec27,aec28,aec29,aec30,aec31,aec32,espL1,espL4,espR1,espX1,espX…	No	No	No	No	No	No	No	No	No	0	Yes
54-215	PRJEB77416	ERS20571322	NA	NA	NA	2019	POSTWEAN	Colisepticaemia	Pass	979250	99.5283	Escherichia coli	210	4874639	0.886403	58	Yes	54-215	Yes	NA	NA	NA	NA	NA	NA	NA	NA	NA	0	cfaA,cfaB,cfaC,cfaD,CsgABGFE,eaeH,ecpA,ecpB,ecpC,ecpD,ecpE,ecpR,fimA,fimB,fimC,fimD,fimE,fimF,fimG,fimH,fimI,ipfA,upaG,estA,hlyE,mchF,sitA,sitB,sitC,sitDfyuA,iroB,iroC,iroD,iroE,iroN,irp1,irp2,iucA,iucB,iucC,iucD,iutA,ybtA,ybtE,ybtP,ybtQ,ybtS,ybtT,ybtU,ybtX,ibeB,ibeC,iss,aec15,aec16,aec17,aec18,aec19,aec22,aec23,aec24,aec25,aec26,aec27,aec28,aec29,aec30,aec31,aec32,espL1,espL4,ehaA,ehaB,UMNK8	No	No	No	No	No	No	No	No	No	0	Yes
54-266	PRJEB77416	ERS20571323	NA	NA	NA	2019	POSTWEAN	Colisepticaemia	Pass	1018575	99.4119	Escherichia coli	146	4645713	0.904627	58	Yes	54-266	Yes	NA	NA	NA	NA	NA	NA	NA	NA	NA	0	cfaA,cfaB,cfaC,cfaD,CsgABGFE,eaeH,ecpA,ecpB,ecpC,ecpD,ecpE,ecpR,fimA,fimB,fimC,fimD,fimE,fimF,fimG,fimH,fimI,ipfA,upaG,hlyE,,ibeB,ibeC,iss,aec15,aec16,aec17,aec18,aec19,aec22,aec23,aec24,aec25,aec26,aec27,aec28,aec29,aec30,aec31,aec32,espL1,espL4,espR1,espR3,espX1,espX4,espX5,cah,ehaA,ehaB,kpsMTIII,UMNK8	No	No	No	No	No	No	No	No	No	0	Yes
24-198	PRJEB77416	ERS20571324	NA	NA	NA	2019	POSTWEAN	Enteric colibacillosis	Pass	1275755	98.7202	Escherichia coli	313	5580462	0.886287	3933	Yes	24-198	Yes	NA	NA	NA	NA	NA	NA	NA	NA	NA	0	CsgABGFE,eaeH,ecpA,ecpB,ecpC,ecpD,ecpE,ecpR,faeC,faeD,faeE,faeG,faeH,faeI,faeJ,fimA,fimB,fimC,fimD,fimE,fimF,fimG,fimH,fimI,upaG,cdtA,cdtB,cdtC,hlyA,hlyB,hlyC,hlyD,hlyE,sta1:2,stb,vat,chuA,chuS,chuT,chuU,chuW,chuX,chuY,sitA,sitB,sitC,sitD,ibeB,ibeC,TraT,aec16,aec17,aec18,aec19,aec22,aec23,aec24,aec25,aec26,aec27,aec28,aec29,aec30,aec31,aec32,espL1,espL4,espR1,espX1,espX2,espX4,espX5,espY1,espY2,e…	No	No	No	No	No	No	No	No	No	0	Yes
24-80	PRJEB77416	ERS20571325	NA	NA	NA	2019	POSTWEAN	Enteric colibacillosis	Pass	1.29633e+06	94.8854	Escherichia coli	175	4931744	0.921029	10	Yes	24-80	Yes	NA	NA	NA	NA	NA	NA	NA	NA	NA	0	agn43,CsgABGFE,eaeH,ecpA,ecpB,ecpR,fimA,fimB,fimC,fimD,fimE,fimF,fimG,fimH,fimI,tia,hlyE,,ibeB,ibeC,aec32,espL1,espL4,espR1,espX1,espX4,espX5,cdiA,cdiB,ehaB	No	No	No	No	No	No	No	No	No	0	Yes
52-116	PRJEB77416	ERS20571326	NA	NA	NA	2019	POSTWEAN	Bowel Oedema	Pass	836851	92.0265	Escherichia coli	122	4579933	0.911938	10	Yes	52-116	Yes	NA	NA	NA	NA	NA	NA	NA	NA	NA	0	CsgABGFE,ecpA,ecpB,ecpC,ecpD,ecpE,ecpR,fimA,fimB,fimC,fimD,fimE,fimF,fimG,fimH,fimI,tia,hlyE,,ibeB,ibeC,aec31,aec32,espL1,espL4,espR1,espX4,espX5,ehaB	No	No	No	No	No	No	No	No	No	0	Yes
52-83	PRJEB77416	ERS20571327	NA	NA	NA	2019	POSTWEAN	Bowel Oedema	Pass	1640202	95.9694	Escherichia coli	217	4870686	0.922779	10	Yes	52-83	Yes	NA	NA	NA	NA	NA	NA	NA	NA	NA	0	CsgABGFE,eaeH,ecpA,ecpB,ecpC,ecpD,ecpE,ecpR,fimA,fimB,fimC,fimD,fimE,fimF,fimG,fimH,fimI,cvaC,estA,hlyE,mchF,sitA,sitB,sitC,sitDiroB,iroC,iroD,iroE,iroN,iucA,iucB,iucC,iucD,iutA,ibeB,ibeC,iss,aatA,aec15,aec16,aec17,aec18,aec19,aec22,aec23,aec24,aec25,aec26,aec27,aec28,aec29,aec30,aec31,aec32,espL1,espL4,espR1,espX1,espX4,espX5,cah,EC559	No	No	No	No	No	No	No	No	No	0	Yes
163-135	PRJEB77416	ERS20571328	NA	NA	NA	2019	NEONATAL	Enteric colibacillosis	Pass	1.08233e+06	93.444	Escherichia coli	284	4807326	0.891654	772	Yes	163-135	Yes	NA	NA	NA	NA	NA	NA	NA	NA	NA	0	agn43,eaeH,ecpR,faeC,faeD,faeE,faeG,faeH,faeI,faeJ,fimA,fimB,fimC,fimD,fimE,fimF,fimG,fimH,fimI,hlyA,hlyB,hlyC,hlyD,hlyE,sta1:2,stb,vat,fyuA,irp1,irp2,ybtA,ybtE,ybtP,ybtQ,ybtS,ybtT,ybtU,ybtX,ibeB,ibeC,TraT,espL4,espR1,cah,ehaB	No	No	No	No	No	No	No	No	No	0	Yes
163-192	PRJEB77416	ERS20571329	NA	NA	NA	2019	NEONATAL	Enteric colibacillosis	Pass	1640188	93.7916	Escherichia coli	269	4865958	0.902354	772	Yes	163-192	Yes	NA	NA	NA	NA	NA	NA	NA	NA	NA	0	agn43,eaeH,ecpR,faeC,faeD,faeE,faeG,faeH,faeI,faeJ,fimA,fimB,fimC,fimD,fimE,fimF,fimG,fimH,fimI,hlyA,hlyB,hlyC,hlyD,hlyE,sta1:2,stb,vat,fyuA,irp1,irp2,ybtA,ybtE,ybtP,ybtQ,ybtS,ybtT,ybtU,ybtX,ibeB,ibeC,TraT,espL4,espR1,espX4,espX5,cah,ehaB	No	No	No	No	No	No	No	No	No	0	Yes
15-167	PRJEB77416	ERS20571330	NA	NA	NA	2019	PREWEAN	Colisepticaemia	Pass	1.0321e+06	99.0293	Escherichia coli	225	5051593	0.917106	88	Yes	15-167	Yes	NA	NA	NA	NA	NA	NA	NA	NA	NA	0	cfaA,cfaB,cfaC,cfaD,eaeH,ecpA,ecpB,ecpC,ecpD,ecpE,ecpR,fimA,fimB,fimC,fimD,fimE,fimF,fimG,fimH,fimI,ipfA,papB,papC,papD,papF,papG,papH,papI,papJ,papK,papX,tia,upaG,cvaC,estA,hlyE,mchF,sitA,sitB,sitC,sitDfyuA,iroB,iroC,iroD,iroE,iroN,irp1,irp2,iucA,iucB,iucC,iucD,iutA,ybtA,ybtE,ybtP,ybtQ,ybtS,ybtT,ybtU,ybtX,ibeB,ibeC,iss,aec16,aec17,aec18,aec19,aec22,aec23,aec24,aec25,aec26,aec27,aec28,aec29,aec30…	No	No	No	No	No	No	No	No	No	0	Yes
15-32	PRJEB77416	ERS20571331	NA	NA	NA	2019	PREWEAN	Colisepticaemia	Pass	1239039	98.8849	Escherichia coli	225	5066746	0.918311	88	Yes	15-32	Yes	NA	NA	NA	NA	NA	NA	NA	NA	NA	0	cfaA,cfaB,cfaC,cfaD,CsgABGFE,eaeH,ecpA,ecpB,ecpC,ecpD,ecpE,ecpR,fimA,fimB,fimC,fimD,fimE,fimF,fimG,fimH,fimI,ipfA,papB,papC,papD,papF,papG,papH,papI,papJ,papK,papX,tia,upaG,cvaC,estA,hlyE,mchF,sitA,sitB,sitC,sitDfyuA,iroB,iroC,iroD,iroE,iroN,irp1,irp2,iucA,iucB,iucC,iucD,iutA,ybtA,ybtE,ybtP,ybtQ,ybtS,ybtT,ybtU,ybtX,ibeB,ibeC,iss,aec16,aec17,aec18,aec19,aec22,aec23,aec24,aec25,aec26,aec27,aec28,ae…	No	No	No	No	No	No	No	No	No	0	Yes
34-183	PRJEB77416	ERS20571332	NA	NA	NA	2019	POSTWEAN	Bowel Oedema	Pass	1.50525e+06	94.6576	Escherichia coli	194	5140126	0.877039	1	Yes	34-183	Yes	NA	NA	NA	NA	NA	NA	NA	NA	NA	0	CsgABGFE,eaeH,ecpA,ecpB,ecpC,ecpD,ecpE,ecpR,fedA,fedF,fimA,fimB,fimC,fimD,fimE,fimF,fimG,fimH,fimI,ipfA,hlyA,hlyB,hlyC,hlyD,hlyE,stx2e-A,stx2e-B,chuA,chuS,chuT,chuU,chuW,chuX,chuY,ibeB,ibeC,aec17,aec18,aec19,aec22,aec23,aec24,aec25,aec26,aec32,espL1,espL4,espR1,espX1,espX2,espX4,espX5,espY1,espY2,espY3,espY4,cah,ehaB,UMNK8	No	No	No	No	No	No	No	No	No	0	Yes
13-168	PRJEB77416	ERS20571333	NA	NA	NA	2019	NEONATAL	Enteric colibacillosis	Pass	1657494	98.015	Escherichia coli	161	4538881	0.910274	227	Yes	13-168	Yes	NA	NA	NA	NA	NA	NA	NA	NA	NA	0	CsgABGFE,ecpD,ecpE,fimF,fimG,hlyE,,ibeB,ibeC,aec30,aec31,aec32,espL1,espL4,espR1,espX4,espX5,ehaB,shf	No	No	No	No	No	No	No	No	No	0	Yes
91-246	PRJEB77416	ERS20571334	NA	NA	NA	2020	PREWEAN	Enteric colibacillosis	Pass	2.25062e+06	98.5929	Escherichia coli	345	5630094	0.925849	100	Yes	91-246	Yes	NA	NA	NA	NA	NA	NA	NA	NA	NA	0	CsgABGFE,eaeH,ecpA,ecpB,ecpC,ecpD,ecpE,ecpR,faeC,faeD,faeE,faeG,faeH,faeI,faeJ,fimF,fimG,eltA,eltB,hlyA,hlyB,hlyC,hlyD,hlyE,stb,,ibeB,ibeC,aec15,aec16,aec17,aec18,aec19,aec22,aec23,aec24,aec25,aec26,aec27,aec28,aec29,aec30,aec31,aec32,espL1,espL4,espR1,espX1,espX4,espX5,cah,ehaB,UMNK8	No	No	No	No	No	No	No	No	No	0	Yes
91-117	PRJEB77416	ERS20571335	NA	NA	NA	2020	PREWEAN	Enteric colibacillosis	Pass	1808473	98.7877	Escherichia coli	345	5626125	0.925415	100	Yes	91-117	Yes	NA	NA	NA	NA	NA	NA	NA	NA	NA	0	CsgABGFE,eaeH,ecpA,ecpB,ecpC,ecpD,ecpE,ecpR,faeC,faeD,faeE,faeG,faeH,faeI,faeJ,fimF,fimG,eltA,eltB,hlyA,hlyB,hlyC,hlyD,hlyE,stb,,ibeB,ibeC,aec15,aec16,aec17,aec18,aec19,aec22,aec23,aec24,aec25,aec26,aec27,aec28,aec29,aec30,aec31,aec32,espL1,espL4,espR1,espX1,espX4,espX5,cah,ehaB,UMNK8	No	No	No	No	No	No	No	No	No	0	Yes
122-108	PRJEB77416	ERS20571336	NA	NA	NA	2020	POSTWEAN	Bowel Oedema	Pass	2049331	99.2111	Escherichia coli	260	5229789	0.879016	1	Yes	122-108	Yes	NA	NA	NA	NA	NA	NA	NA	NA	NA	0	CsgABGFE,eaeH,ecpA,ecpB,ecpC,ecpD,ecpE,ecpR,fedA,fedF,fimA,fimB,fimC,fimD,fimE,fimF,fimG,fimH,fimI,ipfA,hlyA,hlyB,hlyC,hlyD,hlyE,stx2e-A,stx2e-B,vat,chuA,chuS,chuT,chuU,chuW,chuX,chuY,ibeB,ibeC,TraT,aec17,aec18,aec19,aec22,aec23,aec24,aec25,aec26,aec32,espL1,espL4,espR1,espX1,espX2,espX4,espX5,espY1,espY2,espY3,espY4,cah,ehaB,UMNK8	No	No	No	No	No	No	No	No	No	0	Yes
63-272	PRJEB77416	ERS20571337	NA	NA	NA	2020	PREWEAN	Colisepticaemia	Pass	1825888	95.2555	Escherichia coli	232	4916116	0.896264	58	Yes	63-272	Yes	NA	NA	NA	NA	NA	NA	NA	NA	NA	0	cfaA,cfaB,cfaC,cfaD,CsgABGFE,eaeH,ecpA,ecpB,ecpC,ecpD,ecpE,ecpR,fimA,fimB,fimC,fimD,fimE,fimF,fimG,fimH,fimI,ipfA,upaG,cvaC,estA,hlyE,mchF,ireA,sitA,sitB,sitC,sitDfyuA,iroB,iroC,iroD,iroE,iroN,irp1,irp2,iucA,iucB,iucC,iucD,iutA,ybtA,ybtE,ybtP,ybtQ,ybtS,ybtT,ybtU,ybtX,ibeB,ibeC,iss,aatA,aec15,aec16,aec17,aec18,aec19,aec22,aec23,aec24,aec25,aec26,aec27,aec28,aec29,aec30,aec31,aec32,espL1,espL4,espR…	No	No	No	No	No	No	No	No	No	0	Yes
170-221	PRJEB77416	ERS20571338	NA	NA	NA	2020	POSTWEAN	Enteric colibacillosis	Pass	1.42584e+06	99.4936	Escherichia coli	186	5046304	0.90893	156	Yes	170-221	Yes	NA	NA	NA	NA	NA	NA	NA	NA	NA	0	cfaA,cfaB,cfaC,cfaD,CsgABGFE,eaeH,ecpA,ecpB,ecpC,ecpD,ecpE,ecpR,fimA,fimB,fimC,fimD,fimF,fimG,fimH,fimI,ipfA,upaG,estA,hlyE,sitA,sitB,sitC,sitDfyuA,iroB,iroC,iroD,iroE,iroN,irp1,irp2,iucA,iucB,iucC,iucD,iutA,ybtA,ybtE,ybtP,ybtQ,ybtS,ybtT,ybtU,ybtX,ibeB,ibeC,iss,aatA,aec15,aec16,aec17,aec18,aec19,aec22,aec23,aec24,aec25,aec26,aec27,aec28,aec29,aec30,aec31,aec32,espL1,espL4,espR1,espX1,espX4,espX5,…	No	No	No	No	No	No	No	No	No	0	Yes
170-86	PRJEB77416	ERS20571339	NA	NA	NA	2020	POSTWEAN	Enteric colibacillosis	Pass	1567891	99.2225	Escherichia coli	261	5261315	0.878654	1	Yes	170-86	Yes	NA	NA	NA	NA	NA	NA	NA	NA	NA	0	CsgABGFE,eaeH,ecpA,ecpB,ecpC,ecpD,ecpE,ecpR,fedA,fedF,fimA,fimB,fimC,fimD,fimE,fimF,fimG,fimH,fimI,ipfA,upaG,hlyA,hlyB,hlyC,hlyD,hlyE,stx2e-A,stx2e-B,vat,chuA,chuS,chuT,chuU,chuW,chuX,chuY,ibeB,ibeC,TraT,aec17,aec18,aec19,aec22,aec23,aec24,aec25,aec26,aec32,espL1,espL4,espX1,espX2,espX4,espX5,espY1,espY2,espY3,espY4,cah,ehaB,UMNK8	No	No	No	No	No	No	No	No	No	0	Yes
46-283	PRJEB77416	ERS20571340	NA	NA	NA	2020	POSTWEAN	Enteric colibacillosis	Pass	1235274	94.3197	Escherichia coli	585	5266382	0.893903	29	Yes	46-283	Yes	NA	NA	NA	NA	NA	NA	NA	NA	NA	0	agn43,cfaA,cfaB,cfaC,cfaD,CsgABGFE,eae,eaeH,ecpA,ecpB,ecpC,ecpD,ecpE,ecpR,fimA,fimC,fimD,fimE,fimF,fimG,fimH,fimI,ipfA,paa,tir,toxB,upaG,cvaC,hlyE,mchF,vat,fyuA,irp1,irp2,ybtA,ybtE,ybtP,ybtQ,ybtS,ybtT,ybtU,ybtX,ibeB,ibeC,iss,lifA,aec15,aec16,aec17,aec18,aec19,aec22,aec23,aec24,aec25,aec26,aec27,aec28,aec29,aec30,aec31,aec32,cesD,cesD2,cesF,cif,ECO10,ECO26,escC,escD,escF,escJ,escN,escR,escS,escT,e…	No	No	No	No	No	No	No	No	No	0	Yes
21-252	PRJEB77416	ERS20571341	NA	NA	NA	2020	PREWEAN	Enteric colibacillosis	Pass	1.65926e+06	98.0681	Escherichia coli	150	4784264	0.930684	10	Yes	21-252	Yes	NA	NA	NA	NA	NA	NA	NA	NA	NA	0	CsgABGFE,eaeH,ecpA,ecpB,ecpC,ecpD,ecpE,ecpR,fimA,fimB,fimC,fimD,fimE,fimF,fimG,fimH,fimI,astA,hlyE,,ibeB,ibeC,aec31,aec32,espL1,espL4,espR1,espX1,espX4,espX5,cah,ehaB,kpsMTII	No	No	No	No	No	No	No	No	No	0	Yes
21-65	PRJEB77416	ERS20571342	NA	NA	NA	2020	PREWEAN	Enteric colibacillosis	Pass	1226117	99.4389	Escherichia coli	165	4912894	0.894144	58	Yes	21-65	Yes	NA	NA	NA	NA	NA	NA	NA	NA	NA	0	cfaA,cfaB,cfaC,cfaD,CsgABGFE,eaeH,ecpA,ecpB,ecpC,ecpD,ecpE,ecpR,fimA,fimB,fimC,fimD,fimE,fimF,fimG,fimH,fimI,ipfA,upaG,cvaC,estA,hlyE,mchF,ireA,sitA,sitB,sitC,sitDfyuA,iroB,iroC,iroD,iroE,iroN,irp1,irp2,iucA,iucB,iucC,iucD,iutA,ybtA,ybtE,ybtP,ybtQ,ybtS,ybtT,ybtU,ybtX,ibeB,ibeC,iss,aatA,aec15,aec16,aec17,aec18,aec19,aec22,aec23,aec24,aec25,aec26,aec27,aec28,aec29,aec30,aec31,aec32,espL1,espL4,espR…	No	No	No	No	No	No	No	No	No	0	Yes
98-98	PRJEB77416	ERS20571343	NA	NA	NA	2020	POSTWEAN	Enteric colibacillosis	Pass	1821350	94.3986	Escherichia coli	176	4988378	0.877896	1	Yes	98-98	Yes	NA	NA	NA	NA	NA	NA	NA	NA	NA	0	CsgABGFE,eaeH,ecpA,ecpB,ecpC,ecpD,ecpE,ecpR,fedA,fedF,fimA,fimB,fimC,fimD,fimE,fimF,fimG,fimH,fimI,ipfA,hlyA,hlyB,hlyC,hlyD,hlyE,stx2e-A,stx2e-B,chuA,chuS,chuT,chuU,chuW,chuX,chuY,ibeB,ibeC,aec17,aec18,aec19,aec22,aec23,aec24,aec25,aec26,aec32,espL1,espL4,espR1,espX1,espX2,espX4,espX5,espY1,espY2,espY3,espY4,cah,ehaB,UMNK8	No	No	No	No	No	No	No	No	No	0	Yes
98-134	PRJEB77416	ERS20571344	NA	NA	NA	2020	POSTWEAN	Enteric colibacillosis	Pass	1543116	93.763	Escherichia coli	168	4995686	0.877906	1	Yes	98-134	Yes	NA	NA	NA	NA	NA	NA	NA	NA	NA	0	CsgABGFE,eaeH,ecpA,ecpB,ecpC,ecpD,ecpE,ecpR,fedA,fedF,fimA,fimB,fimC,fimD,fimE,fimF,fimG,fimH,fimI,ipfA,hlyA,hlyB,hlyC,hlyD,hlyE,stx2e-A,stx2e-B,chuA,chuS,chuT,chuU,chuW,chuX,chuY,ibeB,ibeC,aec17,aec18,aec19,aec22,aec23,aec24,aec25,aec26,aec32,espL1,espL4,espR1,espX1,espX2,espX4,espX5,espY1,espY2,espY4,cah,ehaB,UMNK8	No	No	No	No	No	No	No	No	No	0	Yes
47-209	PRJEB77416	ERS20571345	NA	NA	NA	2020	PREWEAN	Colisepticaemia	Pass	1163516	95.8609	Escherichia coli	177	5103282	0.890135	11441	Yes	47-209	Yes	NA	NA	NA	NA	NA	NA	NA	NA	NA	0	CsgABGFE,eaeH,ecpA,ecpB,ecpC,ecpD,ecpE,ecpR,fimA,fimB,fimC,fimD,fimE,fimF,fimG,fimH,fimI,hlyE,stb,chuA,chuS,chuT,chuU,chuW,chuX,chuY,ibeB,ibeC,aec16,aec17,aec18,aec19,aec22,aec23,aec24,aec25,aec26,aec27,aec28,aec29,aec30,aec31,aec32,espL1,espL4,espR1,espX1,espX2,espX4,espX5,espY2,espY3,G2583,ehaB	No	No	No	No	No	No	No	No	No	0	Yes
47-176	PRJEB77416	ERS20571346	NA	NA	NA	2020	PREWEAN	Colisepticaemia	Pass	1542606	98.0432	Escherichia coli	246	5044573	0.913587	3205	Yes	47-176	Yes	NA	NA	NA	NA	NA	NA	NA	NA	NA	0	cfaA,cfaB,cfaC,cfaD,CsgABGFE,eaeH,ecpA,ecpB,ecpC,ecpD,ecpE,ecpR,fimA,fimB,fimC,fimD,fimE,fimF,fimG,fimH,fimI,cvaC,estA,hlyE,mchF,sitA,sitB,sitC,sitDiroB,iroC,iroD,iroE,iroN,iucA,iucB,iucC,iucD,iutA,ibeB,ibeC,iss,aec15,aec16,aec17,aec18,aec19,aec22,aec23,aec24,aec25,aec26,aec27,aec28,aec29,aec30,aec31,aec32,espL1,espL4,espR1,espX4,espX5,G2583,cah,tsh	No	No	No	No	No	No	No	No	No	0	Yes
37-280	PRJEB77416	ERS20571347	NA	NA	NA	2020	POSTWEAN	Enteric colibacillosis	Pass	2257626	98.08	Escherichia coli	248	5495552	0.886377	NF	Yes	37-280	Yes	NA	NA	NA	NA	NA	NA	NA	NA	NA	0	CsgABGFE,eaeH,ecpA,ecpB,ecpC,ecpD,ecpE,ecpR,faeC,faeD,faeE,faeG,faeH,faeI,faeJ,fimA,fimB,fimC,fimD,fimE,fimF,fimG,fimH,fimI,paa,papB,papI,upaG,astA,cdtA,cdtB,cdtC,hlyA,hlyB,hlyC,hlyD,hlyE,sta1:2,stb,vat,chuA,chuS,chuT,chuU,chuW,chuX,chuY,sitA,sitB,sitC,sitD,aire,ibeB,ibeC,aec15,aec16,aec17,aec18,aec19,aec22,aec23,aec24,aec25,aec26,aec27,aec28,aec29,aec30,aec31,aec32,espL1,espL4,espR1,espX1,espX2,…	No	No	No	No	No	No	No	No	No	0	Yes
37-180	PRJEB77416	ERS20571348	NA	NA	NA	2020	POSTWEAN	Enteric colibacillosis	Pass	1483342	99.4469	Escherichia coli	106	4788315	0.899209	707	Yes	37-180	Yes	NA	NA	NA	NA	NA	NA	NA	NA	NA	0	cfaA,cfaB,cfaC,cfaD,CsgABGFE,eaeH,ecpA,ecpB,ecpC,ecpD,ecpE,ecpR,fimA,fimB,fimC,fimD,fimE,fimF,fimG,fimH,fimI,ipfA,upaG,espC,hlyE,,ibeB,ibeC,c3400,ECO10,ECP2,espL1,espL4,espR1,espX1,espX4,espX5,EcE24,ECNA1,ehaB,UM146	No	No	No	No	No	No	No	No	No	0	Yes
27-23	PRJEB77416	ERS20571349	NA	NA	NA	2020	POSTWEAN	Enteric colibacillosis	Pass	1195406	98.3878	Escherichia coli	341	5475965	0.914726	90	Yes	27-23	Yes	NA	NA	NA	NA	NA	NA	NA	NA	NA	0	cfaA,cfaB,cfaC,cfaD,CsgABGFE,eaeH,ecpA,ecpB,ecpC,ecpD,ecpE,ecpR,faeC,faeD,faeE,faeG,faeH,faeI,faeJ,fimA,fimB,fimC,fimD,fimE,fimF,fimG,fimH,fimI,ipfA,paa,upaG,astA,eltA,eltB,hlyA,hlyB,hlyC,hlyD,hlyE,stb,vat,fyuA,irp1,irp2,ybtA,ybtE,ybtP,ybtQ,ybtS,ybtT,ybtU,ybtX,ibeB,ibeC,iss,aec15,aec16,aec17,aec18,aec19,aec22,aec23,aec24,aec25,aec26,aec27,aec28,aec29,aec30,aec31,aec32,espL1,espL4,espR1,espX1,espX…	No	No	No	No	No	No	No	No	No	0	Yes
27-4	PRJEB77416	ERS20571350	NA	NA	NA	2020	POSTWEAN	Enteric colibacillosis	Pass	1485147	98.477	Escherichia coli	317	5480891	0.915218	90	Yes	27-4	Yes	NA	NA	NA	NA	NA	NA	NA	NA	NA	0	cfaA,cfaB,cfaC,cfaD,CsgABGFE,eaeH,ecpA,ecpB,ecpC,ecpD,ecpE,ecpR,faeC,faeD,faeE,faeG,faeH,faeI,faeJ,fimA,fimB,fimC,fimD,fimE,fimF,fimG,fimH,fimI,ipfA,paa,upaG,astA,eltA,eltB,hlyA,hlyB,hlyC,hlyD,hlyE,stb,fyuA,irp1,irp2,ybtA,ybtE,ybtP,ybtQ,ybtS,ybtT,ybtU,ybtX,ibeB,ibeC,iss,aec16,aec17,aec18,aec19,aec22,aec23,aec24,aec25,aec26,aec27,aec28,aec29,aec30,aec31,aec32,espL1,espL4,espR1,espX1,espX4,espX5,ca…	No	No	No	No	No	No	No	No	No	0	Yes
180-166	PRJEB77416	ERS20571351	NA	NA	NA	2020	POSTWEAN	Colisepticaemia	Pass	1520959	98.8888	Escherichia coli	230	5116455	0.923731	88	Yes	180-166	Yes	NA	NA	NA	NA	NA	NA	NA	NA	NA	0	agn43,cfaA,cfaB,cfaC,cfaD,CsgABGFE,eaeH,ecpA,ecpB,ecpC,ecpD,ecpE,ecpR,fimA,fimB,fimC,fimD,fimE,fimF,fimG,fimH,fimI,focA,focD,focF,focG,focH,focI,ipfA,papX,sfaB,sfaC,upaG,astA,cvaC,estA,hlyE,mchB,mchC,mchF,mcmA:4,sitA,sitB,sitC,sitDfyuA,iroD,iroE,iroN,irp1,irp2,iucA,iucB,iucC,iucD,iutA,ybtA,ybtE,ybtP,ybtQ,ybtS,ybtT,ybtU,ybtX,ibeB,ibeC,iss,aec16,aec17,aec18,aec19,aec22,aec23,aec24,aec25,aec26,aec27…	No	No	No	No	No	No	No	No	No	0	Yes
29-255	PRJEB77416	ERS20571352	NA	NA	NA	2020	PREWEAN	Enteric colibacillosis	Pass	1532613	99.6121	Escherichia coli	93	4620511	0.925862	10	Yes	29-255	Yes	NA	NA	NA	NA	NA	NA	NA	NA	NA	0	CsgABGFE,eaeH,ecpA,ecpB,ecpC,ecpD,ecpE,ecpR,fimA,fimB,fimC,fimD,fimE,fimF,fimG,fimH,fimI,hlyE,,ibeB,ibeC,aec15,aec16,aec17,aec18,aec19,aec22,aec23,aec24,aec25,aec26,aec27,aec28,aec29,aec30,aec31,aec32,espL1,espL4,espR1,espX1,espX4,espX5,espY1,cah,EC559	No	No	No	No	No	No	No	No	No	0	Yes
153-150	PRJEB77416	ERS20571353	NA	NA	NA	2020	POSTWEAN	Enteric colibacillosis	Pass	1385877	98.3661	Escherichia coli	126	4835777	0.921094	3744	Yes	153-150	Yes	NA	NA	NA	NA	NA	NA	NA	NA	NA	0	CsgABGFE,eaeH,ecpA,ecpB,ecpC,ecpD,ecpE,ecpR,fimA,fimB,fimC,fimD,fimE,fimF,fimG,fimH,fimI,ipfA,tia,hlyE,,ibeB,ibeC,aec32,EC042,espL1,espL4,espR1,espX1,espX4,espX5,EC559,ehaB,O3M0	No	No	No	No	No	No	No	No	No	0	Yes
12-263	PRJEB77416	ERS20571354	NA	NA	NA	2020	NEONATAL	Enteric colibacillosis	Pass	1758440	94.562	Escherichia coli	304	4903312	0.90385	772	Yes	12-263	Yes	NA	NA	NA	NA	NA	NA	NA	NA	NA	0	agn43,eaeH,ecpR,faeD,faeE,fimA,fimB,fimC,fimD,fimE,fimF,fimG,fimH,fimI,hlyA,hlyB,hlyC,hlyD,hlyE,sta1:2,stb,vat,fyuA,irp1,irp2,ybtA,ybtE,ybtP,ybtQ,ybtS,ybtT,ybtU,ybtX,ibeB,ibeC,espL1,espL4,espR1,espX4,cah,ehaB	No	No	No	No	No	No	No	No	No	0	Yes
69-139	PRJEB77416	ERS20571355	NA	NA	NA	2020	PREWEAN	Colisepticaemia	Pass	1436472	99.8172	Escherichia coli	156	5070733	0.880604	648	Yes	69-139	Yes	NA	NA	NA	NA	NA	NA	NA	NA	NA	0	cfaA,cfaB,cfaC,CsgABGFE,eaeH,ecpA,ecpB,ecpC,ecpD,ecpE,ecpR,fimA,fimB,fimC,fimD,fimE,fimF,fimG,fimH,fimI,ipfA,cvaC,estA,hlyE,mchF,chuA,chuS,chuT,chuU,chuW,chuX,chuY,sitA,sitB,sitC,sitDiroB,iroC,iroD,iroE,iroN,iucA,iucB,iucC,iucD,iutA,ibeB,ibeC,iss,aec15,aec22,aec23,aec24,aec25,aec26,aec27,aec28,aec29,aec30,aec31,aec32,espL1,espR1,espX1,espX4,espY1,espY2,cah,ehaB,tsh	No	No	No	No	No	No	No	No	No	0	Yes
69-225	PRJEB77416	ERS20571356	NA	NA	NA	2020	PREWEAN	Colisepticaemia	Pass	1759763	99.8275	Escherichia coli	173	5064627	0.880819	648	Yes	69-225	Yes	NA	NA	NA	NA	NA	NA	NA	NA	NA	0	cfaA,cfaB,cfaC,CsgABGFE,eaeH,ecpA,ecpB,ecpC,ecpD,ecpE,ecpR,fimA,fimB,fimC,fimD,fimE,fimF,fimG,fimH,fimI,ipfA,cvaC,estA,hlyE,mchF,chuA,chuS,chuT,chuU,chuW,chuX,chuY,sitA,sitB,sitC,sitDiroB,iroC,iroD,iroE,iroN,iucA,iucB,iucC,iucD,iutA,ibeB,ibeC,iss,aec15,aec22,aec23,aec24,aec25,aec26,aec27,aec28,aec29,aec30,aec31,aec32,espL1,espR1,espX1,espX4,espY1,espY2,cah,ehaB,tsh	No	No	No	No	No	No	No	No	No	0	Yes
69-87	PRJEB77416	ERS20571357	NA	NA	NA	2020	PREWEAN	Colisepticaemia	Pass	1.61866e+06	97.0392	Escherichia coli	268	5156981	0.858816	117	Yes	69-87	Yes	NA	NA	NA	NA	NA	NA	NA	NA	NA	0	agn43,aida,CsgABGFE,eaeH,ecpA,ecpB,ecpC,ecpD,ecpE,ecpR,fimA,fimB,fimC,fimD,fimE,fimF,fimG,fimH,fimI,ipfA,papA,papB,papC,papD,papE,papF,papG,papH,papJ,papK,papX,tia,vat,chuA,chuS,chuT,chuU,chuW,chuX,chuY,ireA,sitA,sitB,sitC,sitDfyuA,irp1,irp2,iucA,iucB,iucC,iucD,iutA,ybtA,ybtE,ybtP,ybtQ,ybtS,ybtT,ybtU,ybtX,ibeB,ibeC,iss,aatA,aec7,c3385,c3400,ECOK1,ECP2,ECS88,espL1,LF82,c3386,EcE24,ECNA1,ehaA,ehaB,…	No	No	No	No	No	No	No	No	No	0	Yes
78-232	PRJEB77416	ERS20571358	NA	NA	NA	2020	POSTWEAN	Bowel Oedema	Pass	1.27912e+06	93.9967	Escherichia coli	239	4818359	0.904155	772	Yes	78-232	Yes	NA	NA	NA	NA	NA	NA	NA	NA	NA	0	eaeH,ecpR,faeC,faeD,faeE,faeG,faeH,faeI,faeJ,fimA,fimB,fimD,fimE,fimF,fimG,fimH,fimI,hlyA,hlyB,hlyC,hlyD,hlyE,sta1:2,stb,vat,fyuA,irp1,irp2,ybtA,ybtE,ybtP,ybtQ,ybtS,ybtT,ybtU,ybtX,ibeB,ibeC,TraT,espL1,espL4,espR1,espX4,espX5,cah	No	No	No	No	No	No	No	No	No	0	Yes
78-285	PRJEB77416	ERS20571359	NA	NA	NA	2020	POSTWEAN	Bowel Oedema	Pass	1254263	95.3429	Escherichia coli	293	5447943	0.874754	1	Yes	78-285	Yes	NA	NA	NA	NA	NA	NA	NA	NA	NA	0	CsgABGFE,eaeH,ecpA,ecpB,ecpC,ecpD,ecpE,ecpR,fedA,fedF,fimA,fimC,fimD,fimE,fimF,fimG,fimH,fimI,ipfA,hlyA,hlyB,hlyC,hlyD,hlyE,stx2e-A,stx2e-B,vat,chuA,chuS,chuT,chuU,chuW,chuX,chuY,ibeB,ibeC,aec17,aec18,aec19,aec22,aec23,aec24,aec25,aec26,aec32,espL1,espL4,espR1,espX1,espX2,espX4,espX5,espY1,espY2,espY4,cah,ehaB,UMNK8	No	No	No	No	No	No	No	No	No	0	Yes
149-258	PRJEB77416	ERS20571360	149-258_l	PRJEB97106	ERR15569415	2020	POSTWEAN	Bowel Oedema	Pass	1307490	98.2426	Escherichia coli	425	5561740	0.914961	90	Yes	149-258	Yes	NA	NA	NA	NA	NA	NA	NA	NA	NA	0	cfaA,cfaB,cfaC,cfaD,CsgABGFE,eaeH,ecpA,ecpB,ecpC,ecpD,ecpE,ecpR,faeC,faeD,faeE,faeG,faeH,faeI,faeJ,fimA,fimB,fimC,fimD,fimE,fimF,fimG,fimH,fimI,ipfA,paa,upaG,astA,eltA,eltB,hlyA,hlyB,hlyC,hlyD,hlyE,stb,vat,fyuA,irp1,irp2,ybtA,ybtE,ybtP,ybtQ,ybtS,ybtT,ybtU,ybtX,ibeB,ibeC,iss,aec16,aec17,aec18,aec19,aec22,aec23,aec24,aec25,aec26,aec27,aec28,aec29,aec30,aec31,aec32,espL1,espL4,espR1,espX1,espX4,espX…	No	No	No	No	No	No	No	No	No	0	Yes
149-66	PRJEB77416	ERS20571361	NA	NA	NA	2020	POSTWEAN	Bowel Oedema	Pass	1.57057e+06	98.4642	Escherichia coli	497	5472973	0.910284	90	Yes	149-66	Yes	NA	NA	NA	NA	NA	NA	NA	NA	NA	0	cfaA,cfaB,cfaC,cfaD,CsgABGFE,eaeH,ecpA,ecpB,ecpC,ecpD,ecpE,ecpR,faeC,faeD,faeE,faeG,faeH,faeI,faeJ,fimA,fimB,fimC,fimD,fimE,fimF,fimG,fimH,fimI,ipfA,paa,upaG,astA,eltA,eltB,hlyA,hlyB,hlyC,hlyD,hlyE,stb,vat,fyuA,irp1,irp2,ybtA,ybtE,ybtP,ybtQ,ybtS,ybtT,ybtU,ybtX,ibeB,ibeC,iss,aec16,aec17,aec18,aec19,aec22,aec23,aec24,aec25,aec26,aec27,aec28,aec29,aec30,aec31,aec32,espL1,espL4,espR1,espX1,espX4,espX…	No	No	No	No	No	No	No	No	No	0	Yes
138-38	PRJEB77416	ERS20571362	NA	NA	NA	2020	POSTWEAN	Bowel Oedema	Pass	1455001	98.817	Escherichia coli	183	5304253	0.87782	1	Yes	138-38	Yes	NA	NA	NA	NA	NA	NA	NA	NA	NA	0	CsgABGFE,eaeH,ecpA,ecpB,ecpC,ecpD,ecpE,ecpR,fedA,fedF,fimA,fimB,fimC,fimD,fimE,fimF,fimG,fimH,fimI,ipfA,hlyA,hlyB,hlyC,hlyD,hlyE,stx2e-A,stx2e-B,chuA,chuS,chuT,chuU,chuW,chuX,chuY,ibeB,ibeC,aec17,aec18,aec19,aec22,aec23,aec24,aec25,aec26,aec32,espL1,espL4,espR1,espX1,espX2,espX4,espX5,espY1,espY2,espY3,cah,ehaB,UMNK8	No	No	No	No	No	No	No	No	No	0	Yes
121-238	PRJEB77416	ERS20571363	NA	NA	NA	2020	NEONATAL	Colisepticaemia	Pass	945167	99.7436	Escherichia coli	179	5119735	0.851401	117	Yes	121-238	Yes	NA	NA	NA	NA	NA	NA	NA	NA	NA	0	aida,CsgABGFE,eaeH,ecpA,ecpB,ecpC,ecpD,ecpE,ecpR,fimA,fimB,fimC,fimD,fimF,fimG,fimH,fimI,ipfA,tia,cvaC,estA,mchF,vat,chuA,chuS,chuT,chuU,chuW,chuX,chuY,ireA,sitA,sitB,sitC,sitDfyuA,iroB,iroC,iroD,iroE,iroN,irp1,irp2,iucA,iucB,iucC,iucD,iutA,ybtA,ybtE,ybtP,ybtQ,ybtS,ybtT,ybtU,ybtX,ibeB,ibeC,iss,aatA,aec7,c3385,c3400,ECOK1,ECP2,ECS88,espL1,LF82,c3386,cdiA,cdiB,EcE24,ECNA1,ehaA,ehaB,PAI,UM146,UTI89	No	No	No	No	No	No	No	No	No	0	Yes
121-28	PRJEB77416	ERS20571364	NA	NA	NA	2020	NEONATAL	Colisepticaemia	Pass	1.22204e+06	97.2305	Escherichia coli	149	4779401	0.926796	10	Yes	121-28	Yes	NA	NA	NA	NA	NA	NA	NA	NA	NA	0	CsgABGFE,ecpA,ecpB,ecpC,ecpD,ecpE,ecpR,fimA,fimB,fimC,fimD,fimE,fimF,fimG,fimH,fimI,tia,astA,hlyE,iroB,iroC,iroD,iroE,iroN,ibeB,ibeC,iss,aec31,aec32,espL1,espL4,espR1,espX4,espX5,ehaB	No	No	No	No	No	No	No	No	No	0	Yes
121-249	PRJEB77416	ERS20571365	NA	NA	NA	2020	NEONATAL	Colisepticaemia	Pass	880412	99.7054	Escherichia coli	146	5048985	0.85236	117	Yes	121-249	Yes	NA	NA	NA	NA	NA	NA	NA	NA	NA	0	aida,CsgABGFE,eaeH,ecpA,ecpB,ecpC,ecpD,ecpE,ecpR,fimA,fimB,fimC,fimD,fimE,fimF,fimG,fimH,fimI,ipfA,tia,cvaC,estA,mchF,vat,chuA,chuS,chuT,chuU,chuW,chuX,chuY,ireA,sitA,sitB,sitC,sitDfyuA,iroB,iroC,iroD,iroE,iroN,irp1,irp2,iucA,iucB,iucC,iucD,iutA,ybtA,ybtE,ybtP,ybtQ,ybtS,ybtT,ybtU,ybtX,ibeB,ibeC,iss,aatA,aec7,c3385,c3400,ECOK1,ECP2,ECS88,espL1,LF82,c3386,cdiA,cdiB,EcE24,ECNA1,ehaA,ehaB,PAI,UM146,U…	No	No	No	No	No	No	No	No	No	0	Yes
121-10	PRJEB77416	ERS20571366	NA	NA	NA	2020	NEONATAL	Colisepticaemia	Pass	1.68449e+06	99.3706	Escherichia coli	133	4908080	0.906797	56	Yes	121-10	Yes	NA	NA	NA	NA	NA	NA	NA	NA	NA	0	cfaA,cfaB,cfaC,cfaD,CsgABGFE,eaeH,ecpA,ecpB,ecpC,ecpD,ecpE,ecpR,fimA,fimB,fimC,fimD,fimE,fimF,fimG,fimH,fimI,ipfA,tia,upaG,hlyA,hlyB,hlyC,hlyD,hlyE,iroB,iroC,iroD,iroE,iroN,ibeB,ibeC,iss,aec15,aec16,aec17,aec18,aec19,aec22,aec23,aec24,aec25,aec26,aec27,aec28,aec29,aec30,aec31,aec32,espL1,espL4,espR1,espX1,espX4,espX5,EC559,ehaA,ehaB,UMNK8	No	No	No	No	No	No	No	No	No	0	Yes
25-72	PRJEB77416	ERS20571367	NA	NA	NA	2020	POSTWEAN	Enteric colibacillosis	Pass	2460439	98.8158	Escherichia coli	336	5289453	0.915006	90	Yes	25-72	Yes	NA	NA	NA	NA	NA	NA	NA	NA	NA	0	cfaA,cfaB,cfaC,cfaD,CsgABGFE,eaeH,ecpA,ecpB,ecpC,ecpD,ecpE,ecpR,faeC,faeD,faeE,faeG,faeH,faeI,faeJ,fimA,fimB,fimC,fimD,fimE,fimF,fimG,fimH,fimI,ipfA,paa,upaG,astA,eltA,eltB,hlyA,hlyB,hlyC,hlyD,hlyE,stb,vat,fyuA,irp1,irp2,ybtA,ybtE,ybtP,ybtQ,ybtS,ybtT,ybtU,ybtX,ibeB,ibeC,iss,aec15,aec16,aec17,aec18,aec19,aec22,aec23,aec24,aec25,aec26,aec27,aec28,aec29,aec30,aec31,aec32,espL1,espL4,espR1,espX1,espX…	No	No	No	No	No	No	No	No	No	0	Yes
25-137	PRJEB77416	ERS20571368	NA	NA	NA	2020	POSTWEAN	Enteric colibacillosis	Pass	1321007	99.4385	Escherichia coli	119	4971626	0.920819	Novel	Yes	25-137	Yes	NA	NA	NA	NA	NA	NA	NA	NA	NA	0	agn43,cfaA,cfaB,cfaC,cfaD,CsgABGFE,eaeH,ecpA,ecpB,ecpC,ecpD,ecpE,ecpR,f17A,fimA,fimB,fimC,fimD,fimE,fimF,fimG,fimH,fimI,gaf,ipfA,tia,upaG,cvaC,estA,hlyE,mchF,sitA,sitB,sitC,sitDfyuA,iroB,iroC,iroD,iroE,iroN,irp1,irp2,iucA,iucB,iucC,iucD,iutA,ybtA,ybtE,ybtP,ybtQ,ybtS,ybtT,ybtU,ybtX,ibeB,ibeC,iss,aec15,aec32,espL1,espL4,espR1,espX1,espX4,espX5,bmaE	No	No	No	No	No	No	No	No	No	0	Yes
165-224	PRJEB77416	ERS20571369	NA	NA	NA	2020	POSTWEAN	Enteric colibacillosis	Pass	1.65735e+06	96.9629	Escherichia coli	379	5306606	0.903196	5236	Yes	165-224	Yes	NA	NA	NA	NA	NA	NA	NA	NA	NA	0	cfaA,cfaB,cfaC,cfaD,CsgABGFE,eaeH,ecpA,ecpB,ecpC,ecpD,ecpE,ecpR,fedA,fedF,fimA,fimB,fimC,fimD,fimE,fimF,fimG,fimH,fimI,ipfA,upaG,astA,hlyA,hlyB,hlyC,hlyD,hlyE,sta1:2,stb,fyuA,irp1,irp2,iucA,iucB,iucC,iucD,iutA,ybtA,ybtE,ybtP,ybtQ,ybtS,ybtT,ybtU,ybtX,ibeB,ibeC,iss,aec15,aec16,aec17,aec18,aec19,aec22,aec23,aec24,aec25,aec26,aec27,aec28,aec29,aec30,aec31,aec32,espL1,espL4,espR1,espX1,espX4,espX5,cah…	No	No	No	No	No	No	No	No	No	0	Yes
165-201	PRJEB77416	ERS20571370	NA	NA	NA	2020	POSTWEAN	Enteric colibacillosis	Pass	2084936	96.4903	Escherichia coli	245	5044281	0.933554	10	Yes	165-201	Yes	NA	NA	NA	NA	NA	NA	NA	NA	NA	0	agn43,CsgABGFE,eaeH,ecpA,ecpB,ecpC,ecpD,ecpE,ecpR,fimA,fimB,fimC,fimD,fimE,fimF,fimG,fimH,fimI,hlyE,stb,,ibeB,ibeC,iss,TraT,aec31,aec32,espL1,espL4,espR1,espX1,espX4,espX5,cah,ehaB	No	No	No	No	No	No	No	No	No	0	Yes
165-9	PRJEB77416	ERS20571371	NA	NA	NA	2020	POSTWEAN	Enteric colibacillosis	Pass	1638037	96.5775	Escherichia coli	248	5032490	0.933298	10	Yes	165-9	Yes	NA	NA	NA	NA	NA	NA	NA	NA	NA	0	agn43,CsgABGFE,eaeH,ecpA,ecpB,ecpC,ecpD,ecpE,ecpR,fimA,fimB,fimC,fimD,fimE,fimF,fimG,fimH,fimI,astA,hlyE,stb,,ibeB,ibeC,iss,TraT,aec31,aec32,espL1,espL4,espR1,espX1,espX4,espX5,cah,ehaB	No	No	No	No	No	No	No	No	No	0	Yes
79-244	PRJEB77416	ERS20571372	NA	NA	NA	2020	PREWEAN	Colisepticaemia	Pass	2250455	99.5233	Escherichia coli	135	4878894	0.918546	23	Yes	79-244	Yes	NA	NA	NA	NA	NA	NA	NA	NA	NA	0	agn43,cfaA,cfaB,cfaC,cfaD,CsgABGFE,eaeH,ecpA,ecpB,ecpC,ecpD,ecpE,ecpR,fimA,fimB,fimC,fimD,fimE,fimF,fimG,fimH,fimI,ipfA,papB,papC,papD,papF,papG,papH,papI,papJ,papK,papX,tia,upaG,cvaC,estA,hlyE,mchF,sitA,sitB,sitC,sitDfyuA,iroB,iroC,iroD,iroE,iroN,irp1,irp2,iucA,iucB,iucC,iucD,iutA,ybtA,ybtE,ybtP,ybtQ,ybtS,ybtT,ybtU,ybtX,ibeB,ibeC,iss,aec15,aec32,espL1,espL4,espR1,espX1,espX4,espX5,ehaB,tsh	No	No	No	No	No	No	No	No	No	0	Yes
10-287	PRJEB77416	ERS20571373	NA	NA	NA	2020	PREWEAN	Enteric colibacillosis	Pass	1925354	99.4277	Escherichia coli	240	5553845	0.878197	394	Yes	10-287	Yes	NA	NA	NA	NA	NA	NA	NA	NA	NA	0	CsgABGFE,eaeH,ecpA,ecpB,ecpC,ecpD,ecpE,ecpR,faeC,faeD,faeE,faeG,faeH,faeI,faeJ,fimA,fimB,fimC,fimD,fimE,fimF,fimG,fimH,fimI,ipfA,upaG,astA,hlyA,hlyB,hlyC,hlyD,hlyE,vat,chuA,chuS,chuT,chuU,chuW,chuX,chuY,aire,ibeB,ibeC,iss,TraT,aec16,aec17,aec18,aec19,aec22,aec23,aec24,aec25,aec26,aec27,aec28,aec29,aec30,aec31,aec32,aec7,aec8,espL1,espL4,espR1,espX1,espX4,espX5,espY1,espY3,espY4,cah,ECUMN,ehaB	No	No	No	No	No	No	No	No	No	0	Yes
10-260	PRJEB77416	ERS20571374	NA	NA	NA	2020	PREWEAN	Enteric colibacillosis	Pass	1.53632e+06	99.4014	Escherichia coli	234	5612724	0.87884	394	Yes	10-260	Yes	NA	NA	NA	NA	NA	NA	NA	NA	NA	0	CsgABGFE,eaeH,ecpA,ecpB,ecpC,ecpD,ecpE,ecpR,faeC,faeD,faeE,faeG,faeH,faeI,faeJ,fimA,fimB,fimC,fimD,fimE,fimF,fimG,fimH,fimI,ipfA,upaG,astA,hlyA,hlyB,hlyC,hlyD,hlyE,vat,chuA,chuS,chuT,chuU,chuW,chuX,chuY,aire,ibeB,ibeC,iss,TraT,aec16,aec17,aec18,aec19,aec22,aec23,aec24,aec25,aec26,aec27,aec28,aec29,aec30,aec31,aec32,aec7,aec8,espL1,espL4,espR1,espX1,espX4,espX5,espY1,espY3,espY4,cah,ECUMN,ehaB	No	No	No	No	No	No	No	No	No	0	Yes
192-75	PRJEB77416	ERS20571375	NA	NA	NA	2020	PREWEAN	Enteric colibacillosis	Pass	1.87456e+06	94.1454	Escherichia coli	401	5035948	0.903047	772	Yes	192-75	Yes	NA	NA	NA	NA	NA	NA	NA	NA	NA	0	agn43,eaeH,ecpR,faeC,faeD,faeE,faeG,faeH,faeI,faeJ,fimA,fimB,fimC,fimD,fimE,fimF,fimG,fimH,fimI,hlyA,hlyB,hlyC,hlyD,hlyE,sta1:2,stb,vat,fyuA,irp1,irp2,ybtA,ybtE,ybtP,ybtQ,ybtS,ybtT,ybtU,ybtX,ibeB,ibeC,espL1,espL4,espR1,espX4,cah,ehaB	No	No	No	No	No	No	No	No	No	0	Yes
71-218	PRJEB77416	ERS20571376	NA	NA	NA	2020	UNKNOWN	Colisepticaemia	Pass	1.6242e+06	97.1926	Escherichia coli	148	4685255	0.926033	48	Yes	71-218	Yes	NA	NA	NA	NA	NA	NA	NA	NA	NA	0	CsgABGFE,eaeH,ecpA,ecpB,ecpC,ecpD,ecpE,ecpR,fimF,fimG,hlyE,sitA,sitB,sitC,sitD,ibeB,ibeC,aec17,aec18,aec19,aec22,aec23,aec24,aec25,aec26,aec27,aec28,aec29,aec30,aec31,aec32,espL1,espL4,espX1,espX4,espX5,ehaB,UMNK8	No	No	No	No	No	No	No	No	No	0	Yes
175-241	PRJEB77416	ERS20571377	NA	NA	NA	2020	POSTWEAN	Bowel Oedema	Pass	1294080	97.179	Escherichia coli	233	4927313	0.906664	540	Yes	175-241	Yes	NA	NA	NA	NA	NA	NA	NA	NA	NA	0	agn43,cfaA,cfaB,cfaC,cfaD,CsgABGFE,eaeH,fimF,fimG,fimH,tia,astA,hlyE,,ibeB,ibeC,aec32,espL1,espL4,espX1,espX4,espX5,cdiB,ehaB	No	No	No	No	No	No	No	No	No	0	Yes

## Sheet: 2. VAG Abricate data
SEQUENCE	Farm	Passed QC	Strain Name	Diagnosis	Pathotype	Symptom 1	Symptom 2	Symptom 3	Contig	Name_contig	START	END	Location	GENE	Gene	Function	Function simplified	Virulence profile	Associated pathotype	COVERAGE	COVERAGE_MAP	GAPS	%COVERAGE	%IDENTITY	Database	Keep
113-12_N54_l=25034_d=1.92x	113	Yes	113-12	Enteric colibacillosis	Toxin or fimbriae	UNKNOWN	0	0	N54	113-12_N54	23452	23927	23452..23927	Vir0015_aaiA_	aaiA	Secretion system: Type VI	Secretion	NA	EAEC	2-477/477	===============	0/0	99.79	85.92	APHAVirulence_2021-09-267	k
113-12_N54_l=25034_d=1.92x	113	Yes	113-12	Enteric colibacillosis	Toxin or fimbriae	UNKNOWN	0	0	N54	113-12_N54	21971	23449	21971..23449	Vir0554_aaiB_	aaiB	Secretion system: Type IV	Secretion	NA	StxEAEC	1-1479/1479	===============	0/0	100	88.44	APHAVirulence_2021-09-268	k
113-12_N54_l=25034_d=1.92x	113	Yes	113-12	Enteric colibacillosis	Toxin or fimbriae	UNKNOWN	0	0	N54	113-12_N54	21449	21955	21449..21955	Vir0880_aaiC	aaiC	Secretion system: Type VI	Secretion	NA	StxEAEC	7-507/507	========/======	44348	98.82	78.89	APHAVirulence_2021-09-269	k
113-12_N54_l=25034_d=1.92x	113	Yes	113-12	Enteric colibacillosis	Toxin or fimbriae	UNKNOWN	0	0	N54	113-12_N54	21017	21439	21017..21439	Vir1611_aaiD_	aaiD	Secretion system: Type IV	Secretion	NA	StxEAEC	1-423/423	===============	0/0	100	82.27	APHAVirulence_2021-09-270	k
113-12_N54_l=25034_d=1.92x	113	Yes	113-12	Enteric colibacillosis	Toxin or fimbriae	UNKNOWN	0	0	N54	113-12_N54	19222	21024	19222..21024	Vir0923_aaiE_	aaiE	Secretion system: Type IV	Secretion	NA	StxEAEC	1-1803/1803	========/======	44229	99.94	82.48	APHAVirulence_2021-09-271	k
113-12_N54_l=25034_d=1.92x	113	Yes	113-12	Enteric colibacillosis	Toxin or fimbriae	UNKNOWN	0	0	N54	113-12_N54	18299	19258	18299..19258	Vir2144_aaiF_	aaiF	Secretion system: Type IV	Secretion	NA	StxEAEC	1-960/960	========/======	44290	99.79	82.54	APHAVirulence_2021-09-272	k
113-12_N54_l=25034_d=1.92x	113	Yes	113-12	Enteric colibacillosis	Toxin or fimbriae	UNKNOWN	0	0	N54	113-12_N54	15826	16263	15826..16263	Vir1197_aaiH_	aaiH	Secretion system: Type IV putative	Secretion	NA	StxEAEC	31-468/468	========/======	44229	93.38	77.45	APHAVirulence_2021-09-273	k
113-12_N54_l=25034_d=1.92x	113	Yes	113-12	Enteric colibacillosis	Toxin or fimbriae	UNKNOWN	0	0	N54	113-12_N54	15519	15822	15519..15822	Vir1927_aaiI_	aaiI	Secretion system: Type IV putative	Secretion	NA	EAEC	1-304/306	===============	0/0	99.35	83.55	APHAVirulence_2021-09-274	k
113-12_N54_l=25034_d=1.92x	113	Yes	113-12	Enteric colibacillosis	Toxin or fimbriae	UNKNOWN	0	0	N54	113-12_N54	14436	15513	14436..15513	Vir0332_aaiJ_	aaiJ	Secretion system: Type IV putative	Secretion	NA	StxEAEC	1-1075/1077	========/======	44318	99.72	83.69	APHAVirulence_2021-09-275	k
113-12_N54_l=25034_d=1.92x	113	Yes	113-12	Enteric colibacillosis	Toxin or fimbriae	UNKNOWN	0	0	N54	113-12_N54	13898	14395	13898..14395	Vir0508_aaiK_	aaiK	Secretion system: Type IV	Secretion	NA	StxEAEC	44-541/552	.==============	0/0	90.22	82.73	APHAVirulence_2021-09-276	k
113-12_N54_l=25034_d=1.92x	113	Yes	113-12	Enteric colibacillosis	Toxin or fimbriae	UNKNOWN	0	0	N54	113-12_N54	12523	13892	12523..13892	Vir0030_aaiL_	aaiL	Secretion system: Type IV putative	Secretion	NA	EAEC	1-1370/1431	========/======	44414	95.46	80.28	APHAVirulence_2021-09-277	k
113-12_N54_l=25034_d=1.92x	113	Yes	113-12	Enteric colibacillosis	Toxin or fimbriae	UNKNOWN	0	0	N54	113-12_N54	11206	11807	11206..11807	Vir2678_aaiN_	aaiN	Secretion system: Type IV putative	Secretion	NA	StxEAEC	2-603/603	===============	0/0	99.83	75.58	APHAVirulence_2021-09-278	k
113-12_N47_l=36984_d=0.95x	113	Yes	113-12	Enteric colibacillosis	Toxin or fimbriae	UNKNOWN	0	0	N47	113-12_N47	2433	4508	2433..4508	Vir2089_aec15	aec15	Secretion system: Type VI Hypothetical Protein	Secretion	NA	StxEAEC	26-2077/2145	========/======	45292	95.66	90.7	APHAVirulence_2021-09-282	Yes
113-12_N47_l=36984_d=0.95x	113	Yes	113-12	Enteric colibacillosis	Toxin or fimbriae	UNKNOWN	0	0	N47	113-12_N47	4707	5225	4707..5225	Vir2095_aec16	aec16	Secretion system: Type VI Hypothetical Protein	Secretion	NA	NMEC	1-519/519	===============	0/0	100	100	APHAVirulence_2021-09-285	Yes
113-12_N47_l=36984_d=0.95x	113	Yes	113-12	Enteric colibacillosis	Toxin or fimbriae	UNKNOWN	0	0	N47	113-12_N47	5922	6422	5922..6422	Vir3419_aec17	aec17	Secretion system: Type VI Hypothetical Protein	Secretion	NA	EHEC	1-501/501	===============	0/0	100	100	APHAVirulence_2021-09-286	Yes
113-12_N47_l=36984_d=0.95x	113	Yes	113-12	Enteric colibacillosis	Toxin or fimbriae	UNKNOWN	0	0	N47	113-12_N47	6732	8207	6732..8207	Vir1232_aec18	aec18	Secretion system: Type VI Hypothetical Protein	Secretion	NA	StxEAEC	1-1476/1476	===============	0/0	100	100	APHAVirulence_2021-09-287	Yes
113-12_N47_l=36984_d=0.95x	113	Yes	113-12	Enteric colibacillosis	Toxin or fimbriae	UNKNOWN	0	0	N47	113-12_N47	8214	8627	8214..8627	Vir2017_aec19	aec19	Secretion system: Type VI Hypothetical Protein	Secretion	NA	UPEC	1-414/414	===============	0/0	100	100	APHAVirulence_2021-09-288	Yes
113-12_N47_l=36984_d=0.95x	113	Yes	113-12	Enteric colibacillosis	Toxin or fimbriae	UNKNOWN	0	0	N47	113-12_N47	10439	11527	10439..11527	Vir2661_aec22	aec22	Secretion system: Type VI	Secretion	NA	EPEC	1-1089/1089	===============	0/0	100	99.45	APHAVirulence_2021-09-289	Yes
113-12_N47_l=36984_d=0.95x	113	Yes	113-12	Enteric colibacillosis	Toxin or fimbriae	UNKNOWN	0	0	N47	113-12_N47	11531	12832	11531..12832	Vir0569_aec23	aec23	Secretion system: Type VI Hypothetical Protein	Secretion	NA	AIEC	1-1302/1302	===============	0/0	100	99.77	APHAVirulence_2021-09-290	Yes
113-12_N47_l=36984_d=0.95x	113	Yes	113-12	Enteric colibacillosis	Toxin or fimbriae	UNKNOWN	0	0	N47	113-12_N47	12829	13353	12829..13353	Vir1049_aec24	aec24	Secretion system: Type VI	Secretion	NA	NMEC	1-525/525	===============	0/0	100	100	APHAVirulence_2021-09-291	Yes
113-12_N47_l=36984_d=0.95x	113	Yes	113-12	Enteric colibacillosis	Toxin or fimbriae	UNKNOWN	0	0	N47	113-12_N47	13356	14687	13356..14687	Vir2515_aec25	aec25	Secretion system: Type VI Hypothetical Protein	Secretion	NA	UPEC	1-1332/1332	===============	0/0	100	99.85	APHAVirulence_2021-09-292	Yes
113-12_N47_l=36984_d=0.95x	113	Yes	113-12	Enteric colibacillosis	Toxin or fimbriae	UNKNOWN	0	0	N47	113-12_N47	14692	15453	14692..15453	Vir2769_aec26	aec26	Secretion system: Type VI Hypothetical Protein	Secretion	NA	EHEC	1-762/762	===============	0/0	100	99.47	APHAVirulence_2021-09-293	Yes
113-12_N47_l=36984_d=0.95x	113	Yes	113-12	Enteric colibacillosis	Toxin or fimbriae	UNKNOWN	0	0	N47	113-12_N47	15348	18233	15348..18233	Vir2544_aec27	aec27	Secretion system: Type VI	Secretion	NA	EHEC	1-2874/2874	========/======	44531	100	97.75	APHAVirulence_2021-09-294	Yes
113-12_N47_l=36984_d=0.95x	113	Yes	113-12	Enteric colibacillosis	Toxin or fimbriae	UNKNOWN	0	0	N47	113-12_N47	18230	18973	18230..18973	Vir0301_aec28	aec28	Secretion system: Type VI Hypothetical Protein	Secretion	NA	AIEC	1-744/744	===============	0/0	100	100	APHAVirulence_2021-09-296	Yes
113-12_N47_l=36984_d=0.95x	113	Yes	113-12	Enteric colibacillosis	Toxin or fimbriae	UNKNOWN	0	0	N47	113-12_N47	18978	20390	18978..20390	Vir0593_aec29	aec29	Secretion system: Type VI Hypothetical Protein	Secretion	NA	AIEC	1-1413/1413	===============	0/0	100	98.94	APHAVirulence_2021-09-297	Yes
113-12_N47_l=36984_d=0.95x	113	Yes	113-12	Enteric colibacillosis	Toxin or fimbriae	UNKNOWN	0	0	N47	113-12_N47	20409	23931	20409..23931	Vir3228_aec30	aec30	Secretion system: Type VI	Secretion	NA	EAEC	1-3525/3525	========/======	44228	99.94	99.94	APHAVirulence_2021-09-298	Yes
113-12_N47_l=36984_d=0.95x	113	Yes	113-12	Enteric colibacillosis	Toxin or fimbriae	UNKNOWN	0	0	N47	113-12_N47	23852	25294	23852..25294	Vir3013_aec31	aec31	Secretion system: Type VI Hypothetical Protein	Secretion	NA	UPEC	1-1443/1443	===============	0/0	100	99.79	APHAVirulence_2021-09-299	Yes
113-12_N47_l=36984_d=0.95x	113	Yes	113-12	Enteric colibacillosis	Toxin or fimbriae	UNKNOWN	0	0	N47	113-12_N47	25318	25800	25318..25800	Vir0623_aec32	aec32	Secretion system: Type VI Hypothetical Protein	Secretion	NA	EPEC	1-483/483	===============	0/0	100	100	APHAVirulence_2021-09-300	Yes
113-12_N75_l=8153_d=1.94x	113	Yes	113-12	Enteric colibacillosis	Toxin or fimbriae	UNKNOWN	0	0	N75	113-12_N75	975	1091	975..1091	Vir3666_astA:6	astA:6	Toxin: EAST-1	Toxin	EAST-1	#N/A	1-117/117	===============	0/0	100	97.44	APHAVirulence_2021-09-305	Yes
113-12_N39_l=48600_d=1.08x	113	Yes	113-12	Enteric colibacillosis	Toxin or fimbriae	UNKNOWN	0	0	N39	113-12_N39	43616	46420	43616..46420	Vir1968_c3400	c3400	Secretion system: SCI-I T6SS	Secretion	NA	UPEC	3-2805/2805	========/======	44229	99.93	95.33	APHAVirulence_2021-09-306	Yes
113-12_N48_l=33950_d=1.13x	113	Yes	113-12	Enteric colibacillosis	Toxin or fimbriae	UNKNOWN	0	0	N48	113-12_N48	23440	24156	23440..24156	Vir2084_cfaA_	cfaA	Adhesion: CFA/I Fimbriae	Adhesion	NA	UPEC	1-717/717	===============	0/0	100	100	APHAVirulence_2021-09-307	Yes
113-12_N48_l=33950_d=1.13x	113	Yes	113-12	Enteric colibacillosis	Toxin or fimbriae	UNKNOWN	0	0	N48	113-12_N48	24186	24686	24186..24686	Vir0274_cfaB_	cfaB	Adhesion: CFA/I Fimbriae	Adhesion	NA	StxEAEC	1-501/501	===============	0/0	100	100	APHAVirulence_2021-09-308	Yes
113-12_N48_l=33950_d=1.13x	113	Yes	113-12	Enteric colibacillosis	Toxin or fimbriae	UNKNOWN	0	0	N48	113-12_N48	24760	27462	24760..27462	Vir1412_cfaC_	cfaC	Adhesion: CFA/I Fimbriae	Adhesion	NA	ETEC	1-2703/2703	===============	0/0	100	100	APHAVirulence_2021-09-309	Yes
113-12_N48_l=33950_d=1.13x	113	Yes	113-12	Enteric colibacillosis	Toxin or fimbriae	UNKNOWN	0	0	N48	113-12_N48	27459	28547	27459..28547	Vir0250_cfaD_	cfaD	Adhesion: CFA/I Fimbriae	Adhesion	NA	APEC	1-1089/1089	===============	0/0	100	100	APHAVirulence_2021-09-310	Yes
113-12_N19_l=82582_d=0.78x	113	Yes	113-12	Enteric colibacillosis	Toxin or fimbriae	UNKNOWN	0	0	N19	113-12_N19	80769	82582	80769..82582	Vir3686_CsgABGFE	CsgABGFE	Adhesion: Curli fimbriae	Adhesion	NA	NA	2728-4544/4544	......../======	44256	39.92	97.36	APHAVirulence_2021-09-312	k
113-12_N10_l=119854_d=1.00x	113	Yes	113-12	Enteric colibacillosis	Toxin or fimbriae	UNKNOWN	0	0	N10	113-12_N10	40201	44391	40201..44391	Vir0263_eaeH_	eaeH	Adhesion	Adhesion	EaeH	UPEC	1-4191/4191	===============	0/0	100	99.07	APHAVirulence_2021-09-314	Yes
113-12_N32_l=59262_d=1.05x	113	Yes	113-12	Enteric colibacillosis	Toxin or fimbriae	UNKNOWN	0	0	N32	113-12_N32	42111	43649	42111..43649	Vir3144_EcE24	EcE24	Other: Hypothetical Protein	Other	NA	ETEC	1-1539/1539	===============	0/0	100	100	APHAVirulence_2021-09-315	Yes
113-12_N32_l=59262_d=1.05x	113	Yes	113-12	Enteric colibacillosis	Toxin or fimbriae	UNKNOWN	0	0	N32	113-12_N32	43667	45004	43667..45004	Vir1918_EcE24	EcE24	Other: Hypothetical Protein	Other	NA	ETEC	1-1338/1338	===============	0/0	100	99.78	APHAVirulence_2021-09-316	Yes
113-12_N32_l=59262_d=1.05x	113	Yes	113-12	Enteric colibacillosis	Toxin or fimbriae	UNKNOWN	0	0	N32	113-12_N32	45001	45666	45001..45666	Vir0690_EcE24	EcE24	Other: Hypothetical Protein	Other	NA	ETEC	1-666/666	===============	0/0	100	100	APHAVirulence_2021-09-317	Yes
113-12_N32_l=59262_d=1.05x	113	Yes	113-12	Enteric colibacillosis	Toxin or fimbriae	UNKNOWN	0	0	N32	113-12_N32	45679	47331	45679..47331	Vir2878_EcE24	EcE24	Other: Hypothetical Protein	Other	NA	ETEC	1-1653/1653	===============	0/0	100	100	APHAVirulence_2021-09-318	Yes
113-12_N32_l=59262_d=1.05x	113	Yes	113-12	Enteric colibacillosis	Toxin or fimbriae	UNKNOWN	0	0	N32	113-12_N32	47389	47880	47389..47880	Vir1555_EcE24	EcE24	Other: Hypothetical Protein	Other	NA	ETEC	1-492/492	===============	0/0	100	100	APHAVirulence_2021-09-319	Yes
113-12_N32_l=59262_d=1.05x	113	Yes	113-12	Enteric colibacillosis	Toxin or fimbriae	UNKNOWN	0	0	N32	113-12_N32	48071	50716	48071..50716	Vir2343_EcE24	EcE24	Other: Hypothetical Protein	Other	NA	ETEC	1-2646/2646	===============	0/0	100	99.96	APHAVirulence_2021-09-320	Yes
113-12_N32_l=59262_d=1.05x	113	Yes	113-12	Enteric colibacillosis	Toxin or fimbriae	UNKNOWN	0	0	N32	113-12_N32	50728	53235	50728..53235	Vir2233_EcE24	EcE24	Other: Hypothetical Protein	Other	NA	ETEC	1-2508/2508	===============	0/0	100	99.92	APHAVirulence_2021-09-321	Yes
113-12_N39_l=48600_d=1.08x	113	Yes	113-12	Enteric colibacillosis	Toxin or fimbriae	UNKNOWN	0	0	N39	113-12_N39	41291	42667	41291..42667	Vir1871_EcE24	EcE24	Other: Hypothetical Protein	Other	NA	ETEC	1-1377/1377	===============	0/0	100	99.93	APHAVirulence_2021-09-322	Yes
113-12_N47_l=36984_d=0.95x	113	Yes	113-12	Enteric colibacillosis	Toxin or fimbriae	UNKNOWN	0	0	N47	113-12_N47	8631	10481	8631..10481	Vir0655_EcE24	EcE24	Other: Hypothetical Protein	Other	NA	ETEC	1-1851/1851	===============	0/0	100	99.95	APHAVirulence_2021-09-323	Yes
113-12_N32_l=59262_d=1.05x	113	Yes	113-12	Enteric colibacillosis	Toxin or fimbriae	UNKNOWN	0	0	N32	113-12_N32	41552	42062	41552..42062	Vir2196_ECO10	ECO10	Secretion system: Type III	Secretion	NA	EHEC	1-510/510	========/======	44197	100	98.63	APHAVirulence_2021-09-327	Yes
113-12_N39_l=48600_d=1.08x	113	Yes	113-12	Enteric colibacillosis	Toxin or fimbriae	UNKNOWN	0	0	N39	113-12_N39	42667	43095	42667..43095	Vir1692_ECO10	ECO10	Secretion system: Type III	Secretion	NA	EHEC	1-429/429	===============	0/0	100	99.77	APHAVirulence_2021-09-328	Yes
113-12_N39_l=48600_d=1.08x	113	Yes	113-12	Enteric colibacillosis	Toxin or fimbriae	UNKNOWN	0	0	N39	113-12_N39	43099	43635	43099..43635	Vir3302_ECO10	ECO10	Secretion system: Type III	Secretion	NA	EHEC	1-537/537	===============	0/0	100	100	APHAVirulence_2021-09-329	Yes
113-12_N32_l=59262_d=1.05x	113	Yes	113-12	Enteric colibacillosis	Toxin or fimbriae	UNKNOWN	0	0	N32	113-12_N32	55656	59086	55656..59086	Vir2078_ECP_2	ECP2	Secretion system: SCI-I T6SS	Secretion	NA	#N/A	1-3432/3432	========/======	44197	99.97	96.21	APHAVirulence_2021-09-331	Yes
113-12_N10_l=119854_d=1.00x	113	Yes	113-12	Enteric colibacillosis	Toxin or fimbriae	UNKNOWN	0	0	N10	113-12_N10	35866	36453	35866..36453	Vir0492_ecpA_	ecpA	Adhesion: E.coli common pilus	Adhesion	NA	ETEC	1-588/588	===============	0/0	100	100	APHAVirulence_2021-09-332	Yes
113-12_N10_l=119854_d=1.00x	113	Yes	113-12	Enteric colibacillosis	Toxin or fimbriae	UNKNOWN	0	0	N10	113-12_N10	35139	35857	35139..35857	Vir0395_ecpB_	ecpB	Adhesion: E.coli common pilus	Adhesion	NA	EHEC	1-717/717	========/======	44228	100	97.91	APHAVirulence_2021-09-333	Yes
113-12_N10_l=119854_d=1.00x	113	Yes	113-12	Enteric colibacillosis	Toxin or fimbriae	UNKNOWN	0	0	N10	113-12_N10	32588	35113	32588..35113	Vir1397_ecpC_	ecpC	Adhesion: E.coli common pilus	Adhesion	NA	ETEC	1-2526/2526	===============	0/0	100	99.84	APHAVirulence_2021-09-334	Yes
113-12_N10_l=119854_d=1.00x	113	Yes	113-12	Enteric colibacillosis	Toxin or fimbriae	UNKNOWN	0	0	N10	113-12_N10	30955	32598	30955..32598	Vir0423_ecpD_	ecpD	Adhesion: E.coli common pilus	Adhesion	NA	EHEC	1-1644/1644	===============	0/0	100	100	APHAVirulence_2021-09-335	Yes
113-12_N10_l=119854_d=1.00x	113	Yes	113-12	Enteric colibacillosis	Toxin or fimbriae	UNKNOWN	0	0	N10	113-12_N10	30276	31031	30276..31031	Vir0636_ecpE_	ecpE	Adhesion: E.coli common pilus	Adhesion	NA	EHEC	1-756/756	===============	0/0	100	97.49	APHAVirulence_2021-09-336	Yes
113-12_N10_l=119854_d=1.00x	113	Yes	113-12	Enteric colibacillosis	Toxin or fimbriae	UNKNOWN	0	0	N10	113-12_N10	36528	37118	36528..37118	Vir0456_ecpR_	ecpR	Adhesion: E.coli common pilus	Adhesion	NA	ETEC	1-591/591	===============	0/0	100	99.66	APHAVirulence_2021-09-337	Yes
113-12_N10_l=119854_d=1.00x	113	Yes	113-12	Enteric colibacillosis	Toxin or fimbriae	UNKNOWN	0	0	N10	113-12_N10	60990	64973	60990..64973	Vir2452_ehaA_	ehaA	Other: adhesion/biofilm formation	Other	NA	EHEC	1-3984/3984	===============	0/0	100	99.9	APHAVirulence_2021-09-338	Yes
113-12_N30_l=60502_d=1.01x	113	Yes	113-12	Enteric colibacillosis	Toxin or fimbriae	UNKNOWN	0	0	N30	113-12_N30	5243	8221	5243..8221	Vir0825_ehaB_	ehaB	Other: adhesion/biofilm formation	Other	NA	EPEC	1-2949/2949	========/======	13363	99.9	95.54	APHAVirulence_2021-09-339	Yes
113-12_N14_l=104328_d=0.72x	113	Yes	113-12	Enteric colibacillosis	Toxin or fimbriae	UNKNOWN	0	0	N14	113-12_N14	94230	96126	94230..96126	Vir0805_espL1	espL1	Secretion system: Type III	Secretion	NA	EPEC, EHEC	1-1899/1899	========/======	44288	99.84	94.74	APHAVirulence_2021-09-340	Yes
113-12_N7_l=154437_d=1.20x	113	Yes	113-12	Enteric colibacillosis	Toxin or fimbriae	UNKNOWN	0	0	N7	113-12_N7	6828	8402	6828..8402	Vir0948_espL4	espL4	Secretion system: Type III (ShET2/EspL2 family effector toxin	Secretion	NA	EPEC, EHEC	1-1575/1575	===============	0/0	100	98.98	APHAVirulence_2021-09-341	Yes
113-12_N64_l=12373_d=0.81x	113	Yes	113-12	Enteric colibacillosis	Toxin or fimbriae	UNKNOWN	0	0	N64	113-12_N64	1	781	1..781	Vir1724_espR1	espR1	Secretion system: Type III effector	Secretion	NA	EHEC	552-1332/1332	......=========	0/0	58.63	99.87	APHAVirulence_2021-09-343	k
113-12_N3_l=217210_d=1.12x	113	Yes	113-12	Enteric colibacillosis	Toxin or fimbriae	UNKNOWN	0	0	N3	113-12_N3	200531	201951	200531..201951	Vir2656_espX1	espX1	Secretion system: Type III	Secretion	NA	EHEC	1-1422/1422	========/======	44197	99.93	99.93	APHAVirulence_2021-09-344	Yes
113-12_N7_l=154437_d=1.20x	113	Yes	113-12	Enteric colibacillosis	Toxin or fimbriae	UNKNOWN	0	0	N7	113-12_N7	39596	41177	39596..41177	Vir0296_espX4	espX4	Secretion system: Type III effector-like	Secretion	NA	EHEC, EPEC	1-1581/1581	========/======	44258	99.94	92.86	APHAVirulence_2021-09-345	Yes
113-12_N7_l=154437_d=1.20x	113	Yes	113-12	Enteric colibacillosis	Toxin or fimbriae	UNKNOWN	0	0	N7	113-12_N7	70703	71995	70703..71995	Vir1858_espX5	espX5	Secretion system: Type III	Secretion	NA	EHEC	1-1293/1293	===============	0/0	100	95.67	APHAVirulence_2021-09-346	Yes
113-12_N6_l=160840_d=1.30x	113	Yes	113-12	Enteric colibacillosis	Toxin or fimbriae	UNKNOWN	0	0	N6	113-12_N6	78138	78686	78138..78686	Vir1697_fimA_	fimA	Adhesion: Type I Fimbriae	Adhesion	NA	ExPEC	1-549/549	===============	0/0	100	98	APHAVirulence_2021-09-347	Yes
113-12_N6_l=160840_d=1.30x	113	Yes	113-12	Enteric colibacillosis	Toxin or fimbriae	UNKNOWN	0	0	N6	113-12_N6	75981	76583	75981..76583	Vir1018_fimB_	fimB	Adhesion: Type I Fimbriae	Adhesion	NA	EPEC	1-603/603	===============	0/0	100	99.83	APHAVirulence_2021-09-348	Yes
113-12_N6_l=160840_d=1.30x	113	Yes	113-12	Enteric colibacillosis	Toxin or fimbriae	UNKNOWN	0	0	N6	113-12_N6	79327	80052	79327..80052	Vir2459_fimC_	fimC	Adhesion: Type I Fimbriae	Adhesion	NA	ExPEC, APEC	1-726/726	===============	0/0	100	99.17	APHAVirulence_2021-09-349	Yes
113-12_N25_l=72651_d=0.73x	113	Yes	113-12	Enteric colibacillosis	Toxin or fimbriae	UNKNOWN	0	0	N25	113-12_N25	17051	19702	17051..19702	Vir0335_fimD_	fimD	Adhesion: Type I Fimbriae	Adhesion	NA	ExPEC	1-2652/2652	===============	0/0	100	98.91	APHAVirulence_2021-09-351	Yes
113-12_N6_l=160840_d=1.30x	113	Yes	113-12	Enteric colibacillosis	Toxin or fimbriae	UNKNOWN	0	0	N6	113-12_N6	80119	82755	80119..82755	Vir0237_fimD_	fimD	Adhesion: Type I Fimbriae	Adhesion	NA	ExPEC	1-2637/2637	===============	0/0	100	99.62	APHAVirulence_2021-09-352	Yes
113-12_N6_l=160840_d=1.30x	113	Yes	113-12	Enteric colibacillosis	Toxin or fimbriae	UNKNOWN	0	0	N6	113-12_N6	77061	77657	77061..77657	Vir2923_fimE_	fimE	Adhesion: Type I Fimbriae	Adhesion	NA	ExPEC	1-597/597	===============	0/0	100	100	APHAVirulence_2021-09-353	Yes
113-12_N25_l=72651_d=0.73x	113	Yes	113-12	Enteric colibacillosis	Toxin or fimbriae	UNKNOWN	0	0	N25	113-12_N25	16507	17037	16507..17037	Vir0635_fimF_	fimF	Adhesion: Type I Fimbriae	Adhesion	NA	ExPEC	1-531/531	===============	0/0	100	99.06	APHAVirulence_2021-09-354	Yes
113-12_N6_l=160840_d=1.30x	113	Yes	113-12	Enteric colibacillosis	Toxin or fimbriae	UNKNOWN	0	0	N6	113-12_N6	82765	83295	82765..83295	Vir2424_fimF_	fimF	Adhesion: Type I Fimbriae	Adhesion	NA	ExPEC	1-531/531	===============	0/0	100	99.25	APHAVirulence_2021-09-355	Yes
113-12_N25_l=72651_d=0.73x	113	Yes	113-12	Enteric colibacillosis	Toxin or fimbriae	UNKNOWN	0	0	N25	113-12_N25	15991	16494	15991..16494	Vir1465_fimG_	fimG	Adhesion: Type I Fimbriae	Adhesion	NA	ExPEC	1-504/504	===============	0/0	100	99.6	APHAVirulence_2021-09-356	Yes
113-12_N6_l=160840_d=1.30x	113	Yes	113-12	Enteric colibacillosis	Toxin or fimbriae	UNKNOWN	0	0	N6	113-12_N6	83308	83811	83308..83811	Vir1006_fimG_	fimG	Adhesion: Type I Fimbriae	Adhesion	NA	ExPEC	1-504/504	===============	0/0	100	99.8	APHAVirulence_2021-09-357	Yes
113-12_N6_l=160840_d=1.30x	113	Yes	113-12	Enteric colibacillosis	Toxin or fimbriae	UNKNOWN	0	0	N6	113-12_N6	83831	84733	83831..84733	Vir1184_fimH_	fimH	Adhesion: Type I Fimbriae	Adhesion	NA	ExPEC	1-903/903	===============	0/0	100	98.67	APHAVirulence_2021-09-358	Yes
113-12_N6_l=160840_d=1.30x	113	Yes	113-12	Enteric colibacillosis	Toxin or fimbriae	UNKNOWN	0	0	N6	113-12_N6	78643	79290	78643..79290	Vir0266_fimI_	fimI	Adhesion: Type I Fimbriae	Adhesion	NA	EPEC	1-648/648	===============	0/0	100	99.07	APHAVirulence_2021-09-359	Yes
113-12_N49_l=31948_d=0.74x	113	Yes	113-12	Enteric colibacillosis	Toxin or fimbriae	UNKNOWN	0	0	N49	113-12_N49	31055	31948	31055..31948	Vir1826_hlyE	hlyE	Toxin: Hemolysin/cytolysin A	Toxin	HlyE	ExPEC	19-912/912	===============	0/0	98.03	99.66	APHAVirulence_2021-09-360	Yes
113-12_N12_l=113855_d=0.90x	113	Yes	113-12	Enteric colibacillosis	Toxin or fimbriae	UNKNOWN	0	0	N12	113-12_N12	109408	110790	109408..110790	Vir2375_ibeB_	ibeB	Invasion: brain endothelial cells & Copper/Silver efflux resistance	Invasion	NA	NMEC, SEPEC, APEC	1-1383/1383	===============	0/0	100	98.77	APHAVirulence_2021-09-363	Yes
113-12_N41_l=43644_d=1.25x	113	Yes	113-12	Enteric colibacillosis	Toxin or fimbriae	UNKNOWN	0	0	N41	113-12_N41	18961	20694	18961..20694	Vir2852_ibeC_	ibeC	Invasion: brain endothelial cells	Invasion	NA	NMEC, SEPEC, APEC	1-1734/1734	===============	0/0	100	98.9	APHAVirulence_2021-09-364	Yes
113-12_N13_l=107975_d=1.37x	113	Yes	113-12	Enteric colibacillosis	Toxin or fimbriae	UNKNOWN	0	0	N13	113-12_N13	77371	77943	77371..77943	Vir3575_lpfA:8	lpfA:8	Adhesion: Fimbriae	Adhesion	NA	#N/A	1-573/573	===============	0/0	100	100	APHAVirulence_2021-09-366	Yes
113-12_N75_l=8153_d=1.94x	113	Yes	113-12	Enteric colibacillosis	Toxin or fimbriae	UNKNOWN	0	0	N75	113-12_N75	1624	1839	1624..1839	Vir3652_stb:1:	stb:1:	Toxin: Heat-stable enterotoxin II	Toxin	STb	#N/A	1-216/216	===============	0/0	100	100	APHAVirulence_2021-09-369	Yes
113-12_N76_l=8098_d=4.15x	113	Yes	113-12	Enteric colibacillosis	Toxin or fimbriae	UNKNOWN	0	0	N76	113-12_N76	1	791	1..791	Vir3682_TraT	TraT	Invasion: complement resistance protein	Invasion	NA	ExPEC	412-1202/1202	.....==========	0/0	65.81	97.47	APHAVirulence_2021-09-372	k
113-12_N22_l=75069_d=1.30x	113	Yes	113-12	Enteric colibacillosis	Toxin or fimbriae	UNKNOWN	0	0	N22	113-12_N22	61857	66707	61857..66707	Vir0666_upaG	upaG	Adhesion	Adhesion	NA	UPEC	1-4851/4851	===============	0/0	100	100	APHAVirulence_2021-09-373	Yes
140-121_N115_l=7423_d=0.95x	140	Yes	140-121	Enteric colibacillosis	ETEC	DIARRHOEA	NONE	NONE	N115	140-121_N115	455	973	455..973	Vir1381_aec16	aec16	Secretion system: Type VI Hypothetical Protein	Secretion	NA	NMEC	1-519/519	===============	0/0	100	100	APHAVirulence_2021-09-613	Yes
140-121_N76_l=20859_d=0.98x	140	Yes	140-121	Enteric colibacillosis	ETEC	DIARRHOEA	NONE	NONE	N76	140-121_N76	20231	20785	20231..20785	Vir2069_aec17	aec17	Secretion system: Type VI Hypothetical Protein	Secretion	NA	EHEC	1-555/555	===============	0/0	100	98.38	APHAVirulence_2021-09-614	Yes
140-121_N76_l=20859_d=0.98x	140	Yes	140-121	Enteric colibacillosis	ETEC	DIARRHOEA	NONE	NONE	N76	140-121_N76	18724	20208	18724..20208	Vir0420_aec18	aec18	Secretion system: Type VI Hypothetical Protein	Secretion	NA	StxEAEC	1-1485/1485	===============	0/0	100	100	APHAVirulence_2021-09-615	Yes
140-121_N76_l=20859_d=0.98x	140	Yes	140-121	Enteric colibacillosis	ETEC	DIARRHOEA	NONE	NONE	N76	140-121_N76	18294	18719	18294..18719	Vir0568_aec19	aec19	Secretion system: Type VI Hypothetical Protein	Secretion	NA	UPEC	1-426/426	===============	0/0	100	100	APHAVirulence_2021-09-616	Yes
140-121_N76_l=20859_d=0.98x	140	Yes	140-121	Enteric colibacillosis	ETEC	DIARRHOEA	NONE	NONE	N76	140-121_N76	15434	16483	15434..16483	Vir0782_aec22	aec22	Secretion system: Type VI	Secretion	NA	EPEC	1-1050/1050	===============	0/0	100	100	APHAVirulence_2021-09-617	Yes
140-121_N76_l=20859_d=0.98x	140	Yes	140-121	Enteric colibacillosis	ETEC	DIARRHOEA	NONE	NONE	N76	140-121_N76	14137	15579	14137..15579	Vir1063_aec23	aec23	Secretion system: Type VI Hypothetical Protein	Secretion	NA	AIEC	1-1443/1443	===============	0/0	100	98.75	APHAVirulence_2021-09-618	Yes
140-121_N76_l=20859_d=0.98x	140	Yes	140-121	Enteric colibacillosis	ETEC	DIARRHOEA	NONE	NONE	N76	140-121_N76	13616	14140	13616..14140	Vir2350_aec24	aec24	Secretion system: Type VI	Secretion	NA	NMEC	1-525/525	===============	0/0	100	100	APHAVirulence_2021-09-619	Yes
140-121_N76_l=20859_d=0.98x	140	Yes	140-121	Enteric colibacillosis	ETEC	DIARRHOEA	NONE	NONE	N76	140-121_N76	12267	13613	12267..13613	Vir0065_aec25	aec25	Secretion system: Type VI Hypothetical Protein	Secretion	NA	UPEC	1-1347/1347	===============	0/0	100	100	APHAVirulence_2021-09-620	Yes
140-121_N76_l=20859_d=0.98x	140	Yes	140-121	Enteric colibacillosis	ETEC	DIARRHOEA	NONE	NONE	N76	140-121_N76	11489	12262	11489..12262	Vir0174_aec26	aec26	Secretion system: Type VI Hypothetical Protein	Secretion	NA	EHEC	1-774/774	===============	0/0	100	100	APHAVirulence_2021-09-621	Yes
140-121_N76_l=20859_d=0.98x	140	Yes	140-121	Enteric colibacillosis	ETEC	DIARRHOEA	NONE	NONE	N76	140-121_N76	8747	11479	8747..11479	Vir2897_aec27	aec27	Secretion system: Type VI	Secretion	NA	EHEC	1-2733/2733	===============	0/0	100	100	APHAVirulence_2021-09-623	Yes
140-121_N76_l=20859_d=0.98x	140	Yes	140-121	Enteric colibacillosis	ETEC	DIARRHOEA	NONE	NONE	N76	140-121_N76	8007	8750	8007..8750	Vir0711_aec28	aec28	Secretion system: Type VI Hypothetical Protein	Secretion	NA	AIEC	1-744/744	===============	0/0	100	100	APHAVirulence_2021-09-624	Yes
140-121_N76_l=20859_d=0.98x	140	Yes	140-121	Enteric colibacillosis	ETEC	DIARRHOEA	NONE	NONE	N76	140-121_N76	6560	8068	6560..8068	Vir2033_aec29	aec29	Secretion system: Type VI Hypothetical Protein	Secretion	NA	AIEC	1-1509/1509	===============	0/0	100	100	APHAVirulence_2021-09-625	Yes
140-121_N76_l=20859_d=0.98x	140	Yes	140-121	Enteric colibacillosis	ETEC	DIARRHOEA	NONE	NONE	N76	140-121_N76	3013	6540	3013..6540	Vir3261_aec30	aec30	Secretion system: Type VI	Secretion	NA	EAEC	1-3528/3528	===============	0/0	100	100	APHAVirulence_2021-09-626	Yes
140-121_N76_l=20859_d=0.98x	140	Yes	140-121	Enteric colibacillosis	ETEC	DIARRHOEA	NONE	NONE	N76	140-121_N76	1644	3143	1644..3143	Vir0977_aec31	aec31	Secretion system: Type VI Hypothetical Protein	Secretion	NA	UPEC	1-1500/1500	===============	0/0	100	100	APHAVirulence_2021-09-627	Yes
140-121_N76_l=20859_d=0.98x	140	Yes	140-121	Enteric colibacillosis	ETEC	DIARRHOEA	NONE	NONE	N76	140-121_N76	1147	1626	1147..1626	Vir2205_aec32	aec32	Secretion system: Type VI Hypothetical Protein	Secretion	NA	EPEC	1-480/480	===============	0/0	100	100	APHAVirulence_2021-09-628	Yes
140-121_N105_l=9885_d=0.97x	140	Yes	140-121	Enteric colibacillosis	ETEC	DIARRHOEA	NONE	NONE	N105	140-121_N105	8533	9045	8533..9045	Vir0685_aec7_	aec7	Secretion system: Type VI Hypothetical Protein	Secretion	NA	NMEC	1-513/513	===============	0/0	100	100	APHAVirulence_2021-09-629	Yes
140-121_N105_l=9885_d=0.97x	140	Yes	140-121	Enteric colibacillosis	ETEC	DIARRHOEA	NONE	NONE	N105	140-121_N105	9112	9615	9112..9615	Vir0152_aec8_	aec8	Secretion system: Type VI Hypothetical Protein	Secretion	NA	AIEC	1-504/504	===============	0/0	100	100	APHAVirulence_2021-09-630	Yes
140-121_N77_l=20743_d=1.18x	140	Yes	140-121	Enteric colibacillosis	ETEC	DIARRHOEA	NONE	NONE	N77	140-121_N77	4310	14566	4310..14566	Vir3390_aire	aire	Invasion	Invasion	NA	#N/A	1-10257/10257	===============	0/0	100	100	APHAVirulence_2021-09-645	Yes
140-121_N6_l=128310_d=1.17x	140	Yes	140-121	Enteric colibacillosis	ETEC	DIARRHOEA	NONE	NONE	N6	140-121_N6	108831	110813	108831..110813	Vir0293_chuA_	chuA	Iron: E.coli hemin uptake	Iron and siderophore	NA	EHEC	1-1983/1983	===============	0/0	100	100	APHAVirulence_2021-09-652	Yes
140-121_N6_l=128310_d=1.17x	140	Yes	140-121	Enteric colibacillosis	ETEC	DIARRHOEA	NONE	NONE	N6	140-121_N6	107754	108782	107754..108782	Vir1616_chuS_	chuS	Iron: E.coli hemin uptake	Iron and siderophore	NA	APEC, AIEC, UPEC, EHEC, NMEC, EPEC, EAEC	1-1029/1029	===============	0/0	100	100	APHAVirulence_2021-09-653	Yes
140-121_N6_l=128310_d=1.17x	140	Yes	140-121	Enteric colibacillosis	ETEC	DIARRHOEA	NONE	NONE	N6	140-121_N6	111419	112411	111419..112411	Vir2481_chuT_	chuT	Iron: E.coli hemin uptake	Iron and siderophore	NA	APEC, AIEC, UPEC, EHEC, NMEC, EPEC, EAEC	1-993/993	===============	0/0	100	100	APHAVirulence_2021-09-654	Yes
140-121_N6_l=128310_d=1.17x	140	Yes	140-121	Enteric colibacillosis	ETEC	DIARRHOEA	NONE	NONE	N6	140-121_N6	114947	115939	114947..115939	Vir0699_chuU_	chuU	Iron: E.coli hemin uptake	Iron and siderophore	NA	APEC, AIEC, UPEC, EHEC, NMEC, EPEC, EAEC	1-993/993	===============	0/0	100	100	APHAVirulence_2021-09-655	Yes
140-121_N6_l=128310_d=1.17x	140	Yes	140-121	Enteric colibacillosis	ETEC	DIARRHOEA	NONE	NONE	N6	140-121_N6	112431	113768	112431..113768	Vir1158_chuW_	chuW	Iron: E.coli hemin uptake	Iron and siderophore	NA	APEC, AIEC, UPEC, EHEC, NMEC, EPEC, EAEC	1-1338/1338	===============	0/0	100	100	APHAVirulence_2021-09-656	Yes
140-121_N6_l=128310_d=1.17x	140	Yes	140-121	Enteric colibacillosis	ETEC	DIARRHOEA	NONE	NONE	N6	140-121_N6	113781	114275	113781..114275	Vir3344_chuX_	chuX	Iron: E.coli hemin uptake	Iron and siderophore	NA	APEC, AIEC, UPEC, EHEC, NMEC, EPEC, EAEC	1-495/495	===============	0/0	100	100	APHAVirulence_2021-09-657	Yes
140-121_N6_l=128310_d=1.17x	140	Yes	140-121	Enteric colibacillosis	ETEC	DIARRHOEA	NONE	NONE	N6	140-121_N6	114275	114898	114275..114898	Vir2022_chuY_	chuY	Iron: E.coli hemin uptake	Iron and siderophore	NA	APEC, AIEC, UPEC, EHEC, NMEC, EPEC, EAEC	1-624/624	===============	0/0	100	100	APHAVirulence_2021-09-658	Yes
140-121_N10_l=101706_d=0.79x	140	Yes	140-121	Enteric colibacillosis	ETEC	DIARRHOEA	NONE	NONE	N10	140-121_N10	13745	18280	13745..18280	Vir3686_CsgABGFE	CsgABGFE	Adhesion: Curli fimbriae	Adhesion	NA	NA	7-4544/4544	========/======	44288	99.8	98.15	APHAVirulence_2021-09-659	Yes
140-121_N38_l=48618_d=1.14x	140	Yes	140-121	Enteric colibacillosis	ETEC	DIARRHOEA	NONE	NONE	N38	140-121_N38	44120	48373	44120..48373	Vir1483_eaeH_	eaeH	Adhesion	Adhesion	EaeH	UPEC	1-4254/4254	===============	0/0	100	100	APHAVirulence_2021-09-660	Yes
140-121_N83_l=17956_d=1.11x	140	Yes	140-121	Enteric colibacillosis	ETEC	DIARRHOEA	NONE	NONE	N83	140-121_N83	9638	10254	9638..10254	Vir1306_ecpA_	ecpA	Adhesion: E.coli common pilus	Adhesion	NA	ETEC	3-618/618	========/======	44197	99.68	98.86	APHAVirulence_2021-09-661	Yes
140-121_N83_l=17956_d=1.11x	140	Yes	140-121	Enteric colibacillosis	ETEC	DIARRHOEA	NONE	NONE	N83	140-121_N83	10263	10980	10263..10980	Vir0395_ecpB_	ecpB	Adhesion: E.coli common pilus	Adhesion	NA	EHEC	1-717/717	========/======	44197	100	99.44	APHAVirulence_2021-09-662	Yes
140-121_N83_l=17956_d=1.11x	140	Yes	140-121	Enteric colibacillosis	ETEC	DIARRHOEA	NONE	NONE	N83	140-121_N83	11006	13531	11006..13531	Vir0137_ecpC_	ecpC	Adhesion: E.coli common pilus	Adhesion	NA	ETEC	1-2526/2526	===============	0/0	100	100	APHAVirulence_2021-09-663	Yes
140-121_N83_l=17956_d=1.11x	140	Yes	140-121	Enteric colibacillosis	ETEC	DIARRHOEA	NONE	NONE	N83	140-121_N83	13521	15164	13521..15164	Vir1556_ecpD_	ecpD	Adhesion: E.coli common pilus	Adhesion	NA	EHEC	1-1644/1644	===============	0/0	100	100	APHAVirulence_2021-09-664	Yes
140-121_N83_l=17956_d=1.11x	140	Yes	140-121	Enteric colibacillosis	ETEC	DIARRHOEA	NONE	NONE	N83	140-121_N83	15088	15843	15088..15843	Vir0636_ecpE_	ecpE	Adhesion: E.coli common pilus	Adhesion	NA	EHEC	1-756/756	===============	0/0	100	97.35	APHAVirulence_2021-09-665	Yes
140-121_N83_l=17956_d=1.11x	140	Yes	140-121	Enteric colibacillosis	ETEC	DIARRHOEA	NONE	NONE	N83	140-121_N83	9002	9592	9002..9592	Vir2805_ecpR_	ecpR	Adhesion: E.coli common pilus	Adhesion	NA	ETEC	1-591/591	===============	0/0	100	100	APHAVirulence_2021-09-666	Yes
140-121_N76_l=20859_d=0.98x	140	Yes	140-121	Enteric colibacillosis	ETEC	DIARRHOEA	NONE	NONE	N76	140-121_N76	16447	18306	16447..18306	Vir1890_ECUMN	ECUMN	Other: Hypothetical Protein	Other	NA	UPEC	1-1860/1860	===============	0/0	100	100	APHAVirulence_2021-09-667	Yes
140-121_N43_l=43458_d=1.14x	140	Yes	140-121	Enteric colibacillosis	ETEC	DIARRHOEA	NONE	NONE	N43	140-121_N43	6947	9853	6947..9853	Vir1066_ehaB_	ehaB	Other: adhesion/biofilm formation	Other	NA	EPEC	1-2907/2907	===============	0/0	100	99.97	APHAVirulence_2021-09-668	Yes
140-121_N4_l=134867_d=0.69x	140	Yes	140-121	Enteric colibacillosis	ETEC	DIARRHOEA	NONE	NONE	N4	140-121_N4	1	1782	1..1782	Vir0805_espL1	espL1	Secretion system: Type III	Secretion	NA	EPEC, EHEC	1-1782/1899	===============	0/0	93.84	96.69	APHAVirulence_2021-09-669	Yes
140-121_N63_l=28171_d=1.13x	140	Yes	140-121	Enteric colibacillosis	ETEC	DIARRHOEA	NONE	NONE	N63	140-121_N63	19221	21407	19221..21407	Vir0188_espL4	espL4	Secretion system: Type III (ShET2/EspL2 family effector toxin	Secretion	NA	EPEC, EHEC	1-2187/2187	===============	0/0	100	97.07	APHAVirulence_2021-09-670	Yes
140-121_N51_l=38156_d=0.85x	140	Yes	140-121	Enteric colibacillosis	ETEC	DIARRHOEA	NONE	NONE	N51	140-121_N51	27424	28674	27424..28674	Vir0960_espR1	espR1	Secretion system: Type III effector	Secretion	NA	EHEC	1-1251/1260	===============	0/0	99.29	94.33	APHAVirulence_2021-09-672	Yes
140-121_N23_l=69104_d=1.12x	140	Yes	140-121	Enteric colibacillosis	ETEC	DIARRHOEA	NONE	NONE	N23	140-121_N23	12948	14528	12948..14528	Vir0296_espX4	espX4	Secretion system: Type III effector-like	Secretion	NA	EHEC, EPEC	1-1581/1581	===============	0/0	100	96.27	APHAVirulence_2021-09-675	Yes
140-121_N23_l=69104_d=1.12x	140	Yes	140-121	Enteric colibacillosis	ETEC	DIARRHOEA	NONE	NONE	N23	140-121_N23	44201	45493	44201..45493	Vir1858_espX5	espX5	Secretion system: Type III	Secretion	NA	EHEC	1-1293/1293	===============	0/0	100	96.29	APHAVirulence_2021-09-676	Yes
140-121_N1_l=201580_d=0.99x	140	Yes	140-121	Enteric colibacillosis	ETEC	DIARRHOEA	NONE	NONE	N1	140-121_N1	162841	163562	162841..163562	Vir2637_espY1	espY1	Secretion system: Type III effector	Secretion	NA	EHEC	1-738/738	========/======	42401	97.83	90.52	APHAVirulence_2021-09-677	Yes
140-121_N1_l=201580_d=0.99x	140	Yes	140-121	Enteric colibacillosis	ETEC	DIARRHOEA	NONE	NONE	N1	140-121_N1	145710	146260	145710..146260	Vir0879_espY2	espY2	Secretion system: Type III	Secretion	NA	EHEC	1-551/570	========/======	44229	96.49	88.04	APHAVirulence_2021-09-678	k
140-121_N3_l=188249_d=1.57x	140	Yes	140-121	Enteric colibacillosis	ETEC	DIARRHOEA	NONE	NONE	N3	140-121_N3	149112	150683	149112..150683	Vir2497_espY3	espY3	Secretion system: Type III effector	Secretion	NA	EHEC	1-1572/1572	===============	0/0	100	95.8	APHAVirulence_2021-09-679	Yes
140-121_N29_l=57993_d=1.17x	140	Yes	140-121	Enteric colibacillosis	ETEC	DIARRHOEA	NONE	NONE	N29	140-121_N29	1	2255	1..2255	Vir0333_espY4	espY4	Secretion system: Type III effector	Secretion	NA	EPEC	155-2409/2409	===============	0/0	93.61	96.45	APHAVirulence_2021-09-680	Yes
140-121_N59_l=32059_d=2.80x	140	Yes	140-121	Enteric colibacillosis	ETEC	DIARRHOEA	NONE	NONE	N59	140-121_N59	731	1276	731..1276	Vir0854_faeC_	faeC	Adhesion: Fimbriae	Adhesion	NA	ETEC	1-546/546	===============	0/0	100	100	APHAVirulence_2021-09-683	Yes
140-121_N59_l=32059_d=2.80x	140	Yes	140-121	Enteric colibacillosis	ETEC	DIARRHOEA	NONE	NONE	N59	140-121_N59	1282	3722	1282..3722	Vir3041_faeD_	faeD	Adhesion: Fimbriae	Adhesion	NA	ETEC	1-2442/2442	========/======	44197	99.96	99.96	APHAVirulence_2021-09-684	Yes
140-121_N59_l=32059_d=2.80x	140	Yes	140-121	Enteric colibacillosis	ETEC	DIARRHOEA	NONE	NONE	N59	140-121_N59	3631	4491	3631..4491	Vir1718_faeE_	faeE	Adhesion: Fimbriae	Adhesion	NA	ETEC	1-861/861	===============	0/0	100	100	APHAVirulence_2021-09-685	Yes
140-121_N59_l=32059_d=2.80x	140	Yes	140-121	Enteric colibacillosis	ETEC	DIARRHOEA	NONE	NONE	N59	140-121_N59	4526	5017	4526..5017	Vir0537_faeE_	faeE	Adhesion: Fimbriae	Adhesion	NA	ETEC	1-492/492	===============	0/0	100	100	APHAVirulence_2021-09-686	Yes
140-121_N59_l=32059_d=2.80x	140	Yes	140-121	Enteric colibacillosis	ETEC	DIARRHOEA	NONE	NONE	N59	140-121_N59	5230	6102	5230..6102	Vir2726_faeG_	faeG	Adhesion: Fimbriae	Adhesion	F4	ETEC	1-873/873	===============	0/0	100	99.54	APHAVirulence_2021-09-687	Yes
140-121_N59_l=32059_d=2.80x	140	Yes	140-121	Enteric colibacillosis	ETEC	DIARRHOEA	NONE	NONE	N59	140-121_N59	6165	7070	6165..7070	Vir1402_faeH_	faeH	Adhesion: Fimbriae	Adhesion	NA	ETEC	1-906/906	===============	0/0	100	100	APHAVirulence_2021-09-688	Yes
140-121_N59_l=32059_d=2.80x	140	Yes	140-121	Enteric colibacillosis	ETEC	DIARRHOEA	NONE	NONE	N59	140-121_N59	7100	7864	7100..7864	Vir3307_faeI_	faeI	Adhesion: Fimbriae	Adhesion	NA	ETEC	1-765/765	===============	0/0	100	100	APHAVirulence_2021-09-689	Yes
140-121_N59_l=32059_d=2.80x	140	Yes	140-121	Enteric colibacillosis	ETEC	DIARRHOEA	NONE	NONE	N59	140-121_N59	7881	8654	7881..8654	Vir2080_faeJ_	faeJ	Adhesion: Fimbriae	Adhesion	NA	ETEC	1-774/774	===============	0/0	100	100	APHAVirulence_2021-09-690	Yes
140-121_N7_l=116679_d=1.11x	140	Yes	140-121	Enteric colibacillosis	ETEC	DIARRHOEA	NONE	NONE	N7	140-121_N7	373	921	373..921	Vir1705_fimA_	fimA	Adhesion: Type I Fimbriae	Adhesion	NA	ExPEC	1-549/549	===============	0/0	100	99.64	APHAVirulence_2021-09-691	Yes
140-121_N55_l=34929_d=1.17x	140	Yes	140-121	Enteric colibacillosis	ETEC	DIARRHOEA	NONE	NONE	N55	140-121_N55	1069	1671	1069..1671	Vir0840_fimB_	fimB	Adhesion: Type I Fimbriae	Adhesion	NA	EPEC	1-603/603	===============	0/0	100	100	APHAVirulence_2021-09-692	Yes
140-121_N7_l=116679_d=1.11x	140	Yes	140-121	Enteric colibacillosis	ETEC	DIARRHOEA	NONE	NONE	N7	140-121_N7	1562	2287	1562..2287	Vir2761_fimC_	fimC	Adhesion: Type I Fimbriae	Adhesion	NA	ExPEC, APEC	1-726/726	===============	0/0	100	100	APHAVirulence_2021-09-693	Yes
140-121_N67_l=25265_d=0.83x	140	Yes	140-121	Enteric colibacillosis	ETEC	DIARRHOEA	NONE	NONE	N67	140-121_N67	16489	19140	16489..19140	Vir2633_fimD_	fimD	Adhesion: Type I Fimbriae	Adhesion	NA	ExPEC	1-2652/2652	===============	0/0	100	98.68	APHAVirulence_2021-09-696	Yes
140-121_N7_l=116679_d=1.11x	140	Yes	140-121	Enteric colibacillosis	ETEC	DIARRHOEA	NONE	NONE	N7	140-121_N7	2354	4990	2354..4990	Vir1535_fimD_	fimD	Adhesion: Type I Fimbriae	Adhesion	NA	ExPEC	1-2637/2637	===============	0/0	100	100	APHAVirulence_2021-09-697	Yes
140-121_N55_l=34929_d=1.17x	140	Yes	140-121	Enteric colibacillosis	ETEC	DIARRHOEA	NONE	NONE	N55	140-121_N55	1	591	1..591	Vir0669_fimE_	fimE	Adhesion: Type I Fimbriae	Adhesion	NA	ExPEC	1-591/597	===============	0/0	98.99	100	APHAVirulence_2021-09-699	Yes
140-121_N67_l=25265_d=0.83x	140	Yes	140-121	Enteric colibacillosis	ETEC	DIARRHOEA	NONE	NONE	N67	140-121_N67	15945	16475	15945..16475	Vir0635_fimF_	fimF	Adhesion: Type I Fimbriae	Adhesion	NA	ExPEC	1-531/531	===============	0/0	100	99.44	APHAVirulence_2021-09-700	Yes
140-121_N7_l=116679_d=1.11x	140	Yes	140-121	Enteric colibacillosis	ETEC	DIARRHOEA	NONE	NONE	N7	140-121_N7	5000	5530	5000..5530	Vir0306_fimF_	fimF	Adhesion: Type I Fimbriae	Adhesion	NA	ExPEC	1-531/531	===============	0/0	100	100	APHAVirulence_2021-09-701	Yes
140-121_N67_l=25265_d=0.83x	140	Yes	140-121	Enteric colibacillosis	ETEC	DIARRHOEA	NONE	NONE	N67	140-121_N67	15429	15932	15429..15932	Vir1465_fimG_	fimG	Adhesion: Type I Fimbriae	Adhesion	NA	ExPEC	1-504/504	===============	0/0	100	99.41	APHAVirulence_2021-09-702	Yes
140-121_N7_l=116679_d=1.11x	140	Yes	140-121	Enteric colibacillosis	ETEC	DIARRHOEA	NONE	NONE	N7	140-121_N7	5543	6046	5543..6046	Vir0134_fimG_	fimG	Adhesion: Type I Fimbriae	Adhesion	NA	ExPEC	1-504/504	===============	0/0	100	100	APHAVirulence_2021-09-703	Yes
140-121_N7_l=116679_d=1.11x	140	Yes	140-121	Enteric colibacillosis	ETEC	DIARRHOEA	NONE	NONE	N7	140-121_N7	6066	6968	6066..6968	Vir1171_fimH_	fimH	Adhesion: Type I Fimbriae	Adhesion	NA	ExPEC	1-903/903	===============	0/0	100	100	APHAVirulence_2021-09-704	Yes
140-121_N7_l=116679_d=1.11x	140	Yes	140-121	Enteric colibacillosis	ETEC	DIARRHOEA	NONE	NONE	N7	140-121_N7	878	1525	878..1525	Vir0266_fimI_	fimI	Adhesion: Type I Fimbriae	Adhesion	NA	EPEC	1-648/648	===============	0/0	100	99.38	APHAVirulence_2021-09-705	Yes
140-121_N112_l=7699_d=2.74x	140	Yes	140-121	Enteric colibacillosis	ETEC	DIARRHOEA	NONE	NONE	N112	140-121_N112	3933	6929	3933..6929	Vir1577_hlyA_	hlyA	Toxin: Alpha-Hemolysin	Toxin	HlyA	ExPEC	1-2997/2997	===============	0/0	100	99.77	APHAVirulence_2021-09-706	Yes
140-121_N112_l=7699_d=2.74x	140	Yes	140-121	Enteric colibacillosis	ETEC	DIARRHOEA	NONE	NONE	N112	140-121_N112	1763	3883	1763..3883	Vir3091_hlyB_	hlyB	Toxin: Alpha-Hemolysin	Toxin	NA	AIEC	1-2121/2121	===============	0/0	100	99.91	APHAVirulence_2021-09-707	Yes
140-121_N112_l=7699_d=2.74x	140	Yes	140-121	Enteric colibacillosis	ETEC	DIARRHOEA	NONE	NONE	N112	140-121_N112	6931	7446	6931..7446	Vir1736_hlyC_	hlyC	Toxin: Alpha-Hemolysin	Toxin	NA	UPEC	1-516/516	===============	0/0	100	99.81	APHAVirulence_2021-09-708	Yes
140-121_N112_l=7699_d=2.74x	140	Yes	140-121	Enteric colibacillosis	ETEC	DIARRHOEA	NONE	NONE	N112	140-121_N112	320	1759	320..1759	Vir0801_hlyD_	hlyD	Toxin: Alpha-Hemolysin	Toxin	NA	UPEC	1-1440/1440	===============	0/0	100	100	APHAVirulence_2021-09-709	Yes
140-121_N28_l=60568_d=0.71x	140	Yes	140-121	Enteric colibacillosis	ETEC	DIARRHOEA	NONE	NONE	N28	140-121_N28	12895	13950	12895..13950	Vir0273_hlyE	hlyE	Toxin: Hemolysin/cytolysin A	Toxin	HlyE	ExPEC	1-1056/1056	===============	0/0	100	98.96	APHAVirulence_2021-09-710	Yes
140-121_N5_l=133569_d=1.54x	140	Yes	140-121	Enteric colibacillosis	ETEC	DIARRHOEA	NONE	NONE	N5	140-121_N5	7143	8531	7143..8531	Vir0158_ibeB_	ibeB	Invasion: brain endothelial cells & Copper/Silver efflux resistance	Invasion	NA	NMEC, SEPEC, APEC	1-1389/1389	===============	0/0	100	100	APHAVirulence_2021-09-711	Yes
140-121_N35_l=50041_d=1.11x	140	Yes	140-121	Enteric colibacillosis	ETEC	DIARRHOEA	NONE	NONE	N35	140-121_N35	32456	34189	32456..34189	Vir2068_ibeC_	ibeC	Invasion: brain endothelial cells	Invasion	NA	NMEC, SEPEC, APEC	1-1734/1734	===============	0/0	100	100	APHAVirulence_2021-09-712	Yes
140-121_N56_l=33598_d=6.97x	140	Yes	140-121	Enteric colibacillosis	ETEC	DIARRHOEA	NONE	NONE	N56	140-121_N56	17077	17418	17077..17418	Vir3563_iss:13	iss:13	Invasion: Increased serum survival	Invasion	NA	#N/A	1-342/342	===============	0/0	100	99.71	APHAVirulence_2021-09-713	Yes
140-121_N94_l=11955_d=1.01x	140	Yes	140-121	Enteric colibacillosis	ETEC	DIARRHOEA	NONE	NONE	N94	140-121_N94	5	577	5..577	Vir3577_lpfA:1	lpfA:1	Adhesion: Fimbriae	Adhesion	NA	#N/A	1-573/573	===============	0/0	100	100	APHAVirulence_2021-09-717	Yes
140-121_N125_l=5139_d=8.28x	140	Yes	140-121	Enteric colibacillosis	ETEC	DIARRHOEA	NONE	NONE	N125	140-121_N125	2971	3189	2971..3189	Vir3651_sta1:2	sta1:2	Toxin: Heat-stable enterotoxin I	Toxin	STa	#N/A	1-219/219	===============	0/0	100	100	APHAVirulence_2021-09-718	Yes
140-121_N154_l=2224_d=7.97x	140	Yes	140-121	Enteric colibacillosis	ETEC	DIARRHOEA	NONE	NONE	N154	140-121_N154	213	428	213..428	Vir3654_stb:3:	stb:3:	Toxin: Heat-stable enterotoxin II	Toxin	STb	#N/A	1-216/216	===============	0/0	100	100	APHAVirulence_2021-09-719	Yes
140-121_N72_l=21927_d=1.27x	140	Yes	140-121	Enteric colibacillosis	ETEC	DIARRHOEA	NONE	NONE	N72	140-121_N72	12097	17328	12097..17328	Vir1441_upaG	upaG	Adhesion	Adhesion	NA	UPEC	1-5232/5232	===============	0/0	100	99.2	APHAVirulence_2021-09-726	Yes
140-121_N131_l=4792_d=3.49x	140	Yes	140-121	Enteric colibacillosis	ETEC	DIARRHOEA	NONE	NONE	N131	140-121_N131	549	4640	549..4640	Vir0055_vat_	vat	Toxin: Vacuolating autotransporter toxin	Toxin	Vat	ExPEC	1-4095/4095	========/======	44256	99.93	91.45	APHAVirulence_2021-09-727	Yes
146-16_N42_l=43296_d=0.84x	146	Yes	146-16	Enteric colibacillosis	STEC	FNDDEAD	MALAISE	NONE	N42	146-16_N42	19374	19874	19374..19874	Vir0184_aec17	aec17	Secretion system: Type VI Hypothetical Protein	Secretion	NA	EHEC	1-501/501	===============	0/0	100	98.8	APHAVirulence_2021-09-869	Yes
146-16_N42_l=43296_d=0.84x	146	Yes	146-16	Enteric colibacillosis	STEC	FNDDEAD	MALAISE	NONE	N42	146-16_N42	20184	21659	20184..21659	Vir1232_aec18	aec18	Secretion system: Type VI Hypothetical Protein	Secretion	NA	StxEAEC	1-1476/1476	===============	0/0	100	98.98	APHAVirulence_2021-09-870	Yes
146-16_N42_l=43296_d=0.84x	146	Yes	146-16	Enteric colibacillosis	STEC	FNDDEAD	MALAISE	NONE	N42	146-16_N42	21666	22079	21666..22079	Vir2017_aec19	aec19	Secretion system: Type VI Hypothetical Protein	Secretion	NA	UPEC	1-414/414	===============	0/0	100	96.62	APHAVirulence_2021-09-871	Yes
146-16_N42_l=43296_d=0.84x	146	Yes	146-16	Enteric colibacillosis	STEC	FNDDEAD	MALAISE	NONE	N42	146-16_N42	23891	24979	23891..24979	Vir2661_aec22	aec22	Secretion system: Type VI	Secretion	NA	EPEC	1-1089/1089	========/======	44229	99.91	98.26	APHAVirulence_2021-09-872	Yes
146-16_N42_l=43296_d=0.84x	146	Yes	146-16	Enteric colibacillosis	STEC	FNDDEAD	MALAISE	NONE	N42	146-16_N42	24983	26284	24983..26284	Vir0569_aec23	aec23	Secretion system: Type VI Hypothetical Protein	Secretion	NA	AIEC	1-1302/1302	===============	0/0	100	97.77	APHAVirulence_2021-09-873	Yes
146-16_N42_l=43296_d=0.84x	146	Yes	146-16	Enteric colibacillosis	STEC	FNDDEAD	MALAISE	NONE	N42	146-16_N42	26281	26805	26281..26805	Vir0282_aec24	aec24	Secretion system: Type VI	Secretion	NA	NMEC	1-525/525	===============	0/0	100	99.62	APHAVirulence_2021-09-874	Yes
146-16_N42_l=43296_d=0.84x	146	Yes	146-16	Enteric colibacillosis	STEC	FNDDEAD	MALAISE	NONE	N42	146-16_N42	26808	28139	26808..28139	Vir0953_aec25	aec25	Secretion system: Type VI Hypothetical Protein	Secretion	NA	UPEC	1-1332/1332	===============	0/0	100	98.8	APHAVirulence_2021-09-875	Yes
146-16_N42_l=43296_d=0.84x	146	Yes	146-16	Enteric colibacillosis	STEC	FNDDEAD	MALAISE	NONE	N42	146-16_N42	28144	28905	28144..28905	Vir2769_aec26	aec26	Secretion system: Type VI Hypothetical Protein	Secretion	NA	EHEC	1-762/762	===============	0/0	100	99.47	APHAVirulence_2021-09-876	Yes
146-16_N42_l=43296_d=0.84x	146	Yes	146-16	Enteric colibacillosis	STEC	FNDDEAD	MALAISE	NONE	N42	146-16_N42	31776	32258	31776..32258	Vir0426_aec32	aec32	Secretion system: Type VI Hypothetical Protein	Secretion	NA	EPEC	1-483/483	===============	0/0	100	98.76	APHAVirulence_2021-09-880	Yes
146-16_N89_l=6890_d=0.82x	146	Yes	146-16	Enteric colibacillosis	STEC	FNDDEAD	MALAISE	NONE	N89	146-16_N89	2	2755	2..2755	Vir0547_cah_	cah	Other: calcium-binding and heat-extractable autotransporter protein	Other	NA	EHEC, ETEC, NMEC, UPEC, AIEC, EPEC, StxEAEC	94-2847/2847	===============	0/0	96.73	93.43	APHAVirulence_2021-09-894	Yes
146-16_N21_l=87674_d=1.07x	146	Yes	146-16	Enteric colibacillosis	STEC	FNDDEAD	MALAISE	NONE	N21	146-16_N21	80743	82725	80743..82725	Vir1877_chuA_	chuA	Iron: E.coli hemin uptake	Iron and siderophore	NA	EHEC	1-1983/1983	===============	0/0	100	98.79	APHAVirulence_2021-09-895	Yes
146-16_N21_l=87674_d=1.07x	146	Yes	146-16	Enteric colibacillosis	STEC	FNDDEAD	MALAISE	NONE	N21	146-16_N21	82774	83802	82774..83802	Vir3104_chuS_	chuS	Iron: E.coli hemin uptake	Iron and siderophore	NA	APEC, AIEC, UPEC, EHEC, NMEC, EPEC, EAEC	1-1029/1029	===============	0/0	100	98.83	APHAVirulence_2021-09-896	Yes
146-16_N21_l=87674_d=1.07x	146	Yes	146-16	Enteric colibacillosis	STEC	FNDDEAD	MALAISE	NONE	N21	146-16_N21	79146	80138	79146..80138	Vir2481_chuT_	chuT	Iron: E.coli hemin uptake	Iron and siderophore	NA	APEC, AIEC, UPEC, EHEC, NMEC, EPEC, EAEC	1-993/993	===============	0/0	100	99.19	APHAVirulence_2021-09-897	Yes
146-16_N21_l=87674_d=1.07x	146	Yes	146-16	Enteric colibacillosis	STEC	FNDDEAD	MALAISE	NONE	N21	146-16_N21	75616	76608	75616..76608	Vir0122_chuU_	chuU	Iron: E.coli hemin uptake	Iron and siderophore	NA	APEC, AIEC, UPEC, EHEC, NMEC, EPEC, EAEC	1-993/993	===============	0/0	100	98.69	APHAVirulence_2021-09-898	Yes
146-16_N21_l=87674_d=1.07x	146	Yes	146-16	Enteric colibacillosis	STEC	FNDDEAD	MALAISE	NONE	N21	146-16_N21	77789	79126	77789..79126	Vir2837_chuW_	chuW	Iron: E.coli hemin uptake	Iron and siderophore	NA	APEC, AIEC, UPEC, EHEC, NMEC, EPEC, EAEC	1-1338/1338	===============	0/0	100	98.36	APHAVirulence_2021-09-899	Yes
146-16_N21_l=87674_d=1.07x	146	Yes	146-16	Enteric colibacillosis	STEC	FNDDEAD	MALAISE	NONE	N21	146-16_N21	77282	77776	77282..77776	Vir3344_chuX_	chuX	Iron: E.coli hemin uptake	Iron and siderophore	NA	APEC, AIEC, UPEC, EHEC, NMEC, EPEC, EAEC	1-495/495	===============	0/0	100	99.39	APHAVirulence_2021-09-900	Yes
146-16_N21_l=87674_d=1.07x	146	Yes	146-16	Enteric colibacillosis	STEC	FNDDEAD	MALAISE	NONE	N21	146-16_N21	76661	77282	76661..77282	Vir2022_chuY_	chuY	Iron: E.coli hemin uptake	Iron and siderophore	NA	APEC, AIEC, UPEC, EHEC, NMEC, EPEC, EAEC	1-622/624	===============	0/0	99.68	98.39	APHAVirulence_2021-09-901	Yes
146-16_N13_l=102090_d=0.79x	146	Yes	146-16	Enteric colibacillosis	STEC	FNDDEAD	MALAISE	NONE	N13	146-16_N13	5894	10434	5894..10434	Vir3686_CsgABGFE	CsgABGFE	Adhesion: Curli fimbriae	Adhesion	NA	NA	1-4544/4544	========/======	44319	99.91	98.04	APHAVirulence_2021-09-902	Yes
146-16_N24_l=86654_d=0.90x	146	Yes	146-16	Enteric colibacillosis	STEC	FNDDEAD	MALAISE	NONE	N24	146-16_N24	4472	8725	4472..8725	Vir1483_eaeH_	eaeH	Adhesion	Adhesion	EaeH	UPEC	1-4254/4254	========/======	44229	99.98	96.24	APHAVirulence_2021-09-903	Yes
146-16_N72_l=15948_d=0.92x	146	Yes	146-16	Enteric colibacillosis	STEC	FNDDEAD	MALAISE	NONE	N72	146-16_N72	9958	10576	9958..10576	Vir1306_ecpA_	ecpA	Adhesion: E.coli common pilus	Adhesion	NA	ETEC	1-618/618	========/======	44197	100	98.55	APHAVirulence_2021-09-905	Yes
146-16_N72_l=15948_d=0.92x	146	Yes	146-16	Enteric colibacillosis	STEC	FNDDEAD	MALAISE	NONE	N72	146-16_N72	9233	9949	9233..9949	Vir0395_ecpB_	ecpB	Adhesion: E.coli common pilus	Adhesion	NA	EHEC	1-717/717	===============	0/0	100	98.61	APHAVirulence_2021-09-906	Yes
146-16_N72_l=15948_d=0.92x	146	Yes	146-16	Enteric colibacillosis	STEC	FNDDEAD	MALAISE	NONE	N72	146-16_N72	6682	9207	6682..9207	Vir0137_ecpC_	ecpC	Adhesion: E.coli common pilus	Adhesion	NA	ETEC	1-2526/2526	===============	0/0	100	99.13	APHAVirulence_2021-09-907	Yes
146-16_N72_l=15948_d=0.92x	146	Yes	146-16	Enteric colibacillosis	STEC	FNDDEAD	MALAISE	NONE	N72	146-16_N72	5049	6692	5049..6692	Vir2851_ecpD_	ecpD	Adhesion: E.coli common pilus	Adhesion	NA	EHEC	1-1644/1644	===============	0/0	100	99.39	APHAVirulence_2021-09-908	Yes
146-16_N72_l=15948_d=0.92x	146	Yes	146-16	Enteric colibacillosis	STEC	FNDDEAD	MALAISE	NONE	N72	146-16_N72	4370	5125	4370..5125	Vir0636_ecpE_	ecpE	Adhesion: E.coli common pilus	Adhesion	NA	EHEC	1-756/756	===============	0/0	100	98.41	APHAVirulence_2021-09-909	Yes
146-16_N72_l=15948_d=0.92x	146	Yes	146-16	Enteric colibacillosis	STEC	FNDDEAD	MALAISE	NONE	N72	146-16_N72	10620	11210	10620..11210	Vir0359_ecpR_	ecpR	Adhesion: E.coli common pilus	Adhesion	NA	ETEC	1-591/591	===============	0/0	100	99.83	APHAVirulence_2021-09-910	Yes
146-16_N55_l=28490_d=0.87x	146	Yes	146-16	Enteric colibacillosis	STEC	FNDDEAD	MALAISE	NONE	N55	146-16_N55	1	1881	1..1881	Vir0825_ehaB_	ehaB	Other: adhesion/biofilm formation	Other	NA	EPEC	1069-2949/2949	.....==========	0/0	63.78	99.15	APHAVirulence_2021-09-912	k
146-16_N37_l=52974_d=0.70x	146	Yes	146-16	Enteric colibacillosis	STEC	FNDDEAD	MALAISE	NONE	N37	146-16_N37	12554	14452	12554..14452	Vir0805_espL1	espL1	Secretion system: Type III	Secretion	NA	EPEC, EHEC	1-1899/1899	===============	0/0	100	97	APHAVirulence_2021-09-913	Yes
146-16_N67_l=21357_d=1.10x	146	Yes	146-16	Enteric colibacillosis	STEC	FNDDEAD	MALAISE	NONE	N67	146-16_N67	6552	8738	6552..8738	Vir0188_espL4	espL4	Secretion system: Type III (ShET2/EspL2 family effector toxin	Secretion	NA	EPEC, EHEC	1-2187/2187	===============	0/0	100	96.75	APHAVirulence_2021-09-914	Yes
146-16_N5_l=146119_d=0.67x	146	Yes	146-16	Enteric colibacillosis	STEC	FNDDEAD	MALAISE	NONE	N5	146-16_N5	98767	100019	98767..100019	Vir0960_espR1	espR1	Secretion system: Type III effector	Secretion	NA	EHEC	1-1253/1260	===============	0/0	99.44	94.09	APHAVirulence_2021-09-915	Yes
146-16_N1_l=273895_d=1.00x	146	Yes	146-16	Enteric colibacillosis	STEC	FNDDEAD	MALAISE	NONE	N1	146-16_N1	70722	72143	70722..72143	Vir0543_espX1	espX1	Secretion system: Type III	Secretion	NA	EHEC	1-1422/1422	===============	0/0	100	95.99	APHAVirulence_2021-09-918	Yes
146-16_N12_l=103485_d=0.82x	146	Yes	146-16	Enteric colibacillosis	STEC	FNDDEAD	MALAISE	NONE	N12	146-16_N12	100758	102770	100758..102770	Vir0347_espX2	espX2	Secretion system: Type III	Secretion	NA	EHEC	1-2013/2013	===============	0/0	100	96.08	APHAVirulence_2021-09-919	Yes
146-16_N46_l=37979_d=1.00x	146	Yes	146-16	Enteric colibacillosis	STEC	FNDDEAD	MALAISE	NONE	N46	146-16_N46	21551	23131	21551..23131	Vir0296_espX4	espX4	Secretion system: Type III effector-like	Secretion	NA	EHEC, EPEC	1-1581/1581	===============	0/0	100	95.89	APHAVirulence_2021-09-920	Yes
146-16_N19_l=94907_d=1.02x	146	Yes	146-16	Enteric colibacillosis	STEC	FNDDEAD	MALAISE	NONE	N19	146-16_N19	50781	52073	50781..52073	Vir1858_espX5	espX5	Secretion system: Type III	Secretion	NA	EHEC	1-1293/1293	===============	0/0	100	96.29	APHAVirulence_2021-09-921	Yes
146-16_N1_l=273895_d=1.00x	146	Yes	146-16	Enteric colibacillosis	STEC	FNDDEAD	MALAISE	NONE	N1	146-16_N1	110819	111570	110819..111570	Vir0627_espY1	espY1	Secretion system: Type III effector	Secretion	NA	EHEC	1-753/753	========/======	44197	99.87	95.35	APHAVirulence_2021-09-922	Yes
146-16_N1_l=273895_d=1.00x	146	Yes	146-16	Enteric colibacillosis	STEC	FNDDEAD	MALAISE	NONE	N1	146-16_N1	128003	128572	128003..128572	Vir0879_espY2	espY2	Secretion system: Type III	Secretion	NA	EHEC	1-570/570	===============	0/0	100	94.39	APHAVirulence_2021-09-923	Yes
146-16_N28_l=72692_d=0.94x	146	Yes	146-16	Enteric colibacillosis	STEC	FNDDEAD	MALAISE	NONE	N28	146-16_N28	53079	54650	53079..54650	Vir2497_espY3	espY3	Secretion system: Type III effector	Secretion	NA	EHEC	1-1572/1572	===============	0/0	100	95.8	APHAVirulence_2021-09-924	Yes
146-16_N2_l=208225_d=1.11x	146	Yes	146-16	Enteric colibacillosis	STEC	FNDDEAD	MALAISE	NONE	N2	146-16_N2	161213	163620	161213..163620	Vir0333_espY4	espY4	Secretion system: Type III effector	Secretion	NA	EPEC	1-2409/2409	========/======	44197	99.96	96.22	APHAVirulence_2021-09-925	Yes
146-16_N82_l=10089_d=2.15x	146	Yes	146-16	Enteric colibacillosis	STEC	FNDDEAD	MALAISE	NONE	N82	146-16_N82	590	1102	590..1102	Vir3530_fedA:1	fedA:1	Adhesion: Fimbriae	Adhesion	F18	#N/A	1-513/513	===============	0/0	100	100	APHAVirulence_2021-09-927	Yes
146-16_N82_l=10089_d=2.15x	146	Yes	146-16	Enteric colibacillosis	STEC	FNDDEAD	MALAISE	NONE	N82	146-16_N82	5096	5998	5096..5998	Vir3537_fedF:5	fedF:5	Adhesion: Fimbriae	Adhesion	NA	#N/A	1-903/903	===============	0/0	100	99.78	APHAVirulence_2021-09-928	Yes
146-16_N39_l=47494_d=0.99x	146	Yes	146-16	Enteric colibacillosis	STEC	FNDDEAD	MALAISE	NONE	N39	146-16_N39	25330	25941	25330..25941	Vir0590_fimA_	fimA	Adhesion: Type I Fimbriae	Adhesion	NA	ExPEC	1-612/612	===============	0/0	100	95.59	APHAVirulence_2021-09-929	Yes
146-16_N39_l=47494_d=0.99x	146	Yes	146-16	Enteric colibacillosis	STEC	FNDDEAD	MALAISE	NONE	N39	146-16_N39	27439	28041	27439..28041	Vir0941_fimB_	fimB	Adhesion: Type I Fimbriae	Adhesion	NA	EPEC	1-603/603	===============	0/0	100	99.5	APHAVirulence_2021-09-930	Yes
146-16_N39_l=47494_d=0.99x	146	Yes	146-16	Enteric colibacillosis	STEC	FNDDEAD	MALAISE	NONE	N39	146-16_N39	23964	24689	23964..24689	Vir1207_fimC_	fimC	Adhesion: Type I Fimbriae	Adhesion	NA	ExPEC, APEC	1-726/726	===============	0/0	100	99.72	APHAVirulence_2021-09-931	Yes
146-16_N39_l=47494_d=0.99x	146	Yes	146-16	Enteric colibacillosis	STEC	FNDDEAD	MALAISE	NONE	N39	146-16_N39	21261	23897	21261..23897	Vir3489_fimD_	fimD	Adhesion: Type I Fimbriae	Adhesion	NA	ExPEC	1-2637/2637	===============	0/0	100	99.58	APHAVirulence_2021-09-933	Yes
146-16_N39_l=47494_d=0.99x	146	Yes	146-16	Enteric colibacillosis	STEC	FNDDEAD	MALAISE	NONE	N39	146-16_N39	26366	26962	26366..26962	Vir1475_fimE_	fimE	Adhesion: Type I Fimbriae	Adhesion	NA	ExPEC	1-597/597	===============	0/0	100	99.67	APHAVirulence_2021-09-938	Yes
146-16_N39_l=47494_d=0.99x	146	Yes	146-16	Enteric colibacillosis	STEC	FNDDEAD	MALAISE	NONE	N39	146-16_N39	20721	21251	20721..21251	Vir0308_fimF_	fimF	Adhesion: Type I Fimbriae	Adhesion	NA	ExPEC	1-531/531	===============	0/0	100	99.81	APHAVirulence_2021-09-939	Yes
146-16_N5_l=146119_d=0.67x	146	Yes	146-16	Enteric colibacillosis	STEC	FNDDEAD	MALAISE	NONE	N5	146-16_N5	144518	145048	144518..145048	Vir0635_fimF_	fimF	Adhesion: Type I Fimbriae	Adhesion	NA	ExPEC	1-531/531	===============	0/0	100	99.44	APHAVirulence_2021-09-940	Yes
146-16_N39_l=47494_d=0.99x	146	Yes	146-16	Enteric colibacillosis	STEC	FNDDEAD	MALAISE	NONE	N39	146-16_N39	20205	20708	20205..20708	Vir1035_fimG_	fimG	Adhesion: Type I Fimbriae	Adhesion	NA	ExPEC	1-504/504	===============	0/0	100	100	APHAVirulence_2021-09-941	Yes
146-16_N5_l=146119_d=0.67x	146	Yes	146-16	Enteric colibacillosis	STEC	FNDDEAD	MALAISE	NONE	N5	146-16_N5	144002	144505	144002..144505	Vir1465_fimG_	fimG	Adhesion: Type I Fimbriae	Adhesion	NA	ExPEC	1-504/504	===============	0/0	100	99.01	APHAVirulence_2021-09-942	Yes
146-16_N39_l=47494_d=0.99x	146	Yes	146-16	Enteric colibacillosis	STEC	FNDDEAD	MALAISE	NONE	N39	146-16_N39	19283	20185	19283..20185	Vir0789_fimH_	fimH	Adhesion: Type I Fimbriae	Adhesion	NA	ExPEC	1-903/903	===============	0/0	100	100	APHAVirulence_2021-09-943	Yes
146-16_N39_l=47494_d=0.99x	146	Yes	146-16	Enteric colibacillosis	STEC	FNDDEAD	MALAISE	NONE	N39	146-16_N39	24726	25383	24726..25383	Vir1914_fimI_	fimI	Adhesion: Type I Fimbriae	Adhesion	NA	EPEC	6-663/663	===============	0/0	99.25	98.63	APHAVirulence_2021-09-944	Yes
146-16_N83_l=9656_d=1.94x	146	Yes	146-16	Enteric colibacillosis	STEC	FNDDEAD	MALAISE	NONE	N83	146-16_N83	4154	7228	4154..7228	Vir0709_hlyA_	hlyA	Toxin: Alpha-Hemolysin	Toxin	HlyA	ExPEC	1-3075/3075	===============	0/0	100	99.74	APHAVirulence_2021-09-945	Yes
146-16_N83_l=9656_d=1.94x	146	Yes	146-16	Enteric colibacillosis	STEC	FNDDEAD	MALAISE	NONE	N83	146-16_N83	1959	4082	1959..4082	Vir2991_hlyB_	hlyB	Toxin: Alpha-Hemolysin	Toxin	NA	AIEC	1-2124/2124	===============	0/0	100	99.62	APHAVirulence_2021-09-946	Yes
146-16_N83_l=9656_d=1.94x	146	Yes	146-16	Enteric colibacillosis	STEC	FNDDEAD	MALAISE	NONE	N83	146-16_N83	7240	7752	7240..7752	Vir1935_hlyC_	hlyC	Toxin: Alpha-Hemolysin	Toxin	NA	UPEC	1-513/513	===============	0/0	100	99.22	APHAVirulence_2021-09-947	Yes
146-16_N83_l=9656_d=1.94x	146	Yes	146-16	Enteric colibacillosis	STEC	FNDDEAD	MALAISE	NONE	N83	146-16_N83	504	1940	504..1940	Vir1765_hlyD_	hlyD	Toxin: Alpha-Hemolysin	Toxin	NA	UPEC	1-1437/1437	===============	0/0	100	99.65	APHAVirulence_2021-09-948	Yes
146-16_N77_l=12769_d=0.66x	146	Yes	146-16	Enteric colibacillosis	STEC	FNDDEAD	MALAISE	NONE	N77	146-16_N77	5164	6219	5164..6219	Vir0273_hlyE	hlyE	Toxin: Hemolysin/cytolysin A	Toxin	HlyE	ExPEC	1-1056/1056	===============	0/0	100	98.58	APHAVirulence_2021-09-949	Yes
146-16_N30_l=66133_d=0.85x	146	Yes	146-16	Enteric colibacillosis	STEC	FNDDEAD	MALAISE	NONE	N30	146-16_N30	39587	40969	39587..40969	Vir2896_ibeB_	ibeB	Invasion: brain endothelial cells & Copper/Silver efflux resistance	Invasion	NA	NMEC, SEPEC, APEC	1-1383/1383	===============	0/0	100	98.19	APHAVirulence_2021-09-950	Yes
146-16_N33_l=60318_d=1.09x	146	Yes	146-16	Enteric colibacillosis	STEC	FNDDEAD	MALAISE	NONE	N33	146-16_N33	42545	44278	42545..44278	Vir0904_ibeC_	ibeC	Invasion: brain endothelial cells	Invasion	NA	NMEC, SEPEC, APEC	1-1734/1734	===============	0/0	100	98.5	APHAVirulence_2021-09-951	Yes
146-16_N2_l=208225_d=1.11x	146	Yes	146-16	Enteric colibacillosis	STEC	FNDDEAD	MALAISE	NONE	N2	146-16_N2	177745	178317	177745..178317	Vir3578_lpfA:1	lpfA:1	Adhesion: Fimbriae	Adhesion	NA	#N/A	1-573/573	===============	0/0	100	98.6	APHAVirulence_2021-09-954	Yes
146-16_N78_l=12735_d=0.64x	146	Yes	146-16	Enteric colibacillosis	STEC	FNDDEAD	MALAISE	NONE	N78	146-16_N78	1841	2798	1841..2798	Vir1319_stx2A	stx2A	Toxin: Shiga type 2 subunit A	Toxin	Stx2e-A	EHEC	1-958/960	===============	0/0	99.79	94.57	APHAVirulence_2021-09-955	Yes
146-16_N78_l=12735_d=0.64x	146	Yes	146-16	Enteric colibacillosis	STEC	FNDDEAD	MALAISE	NONE	N78	146-16_N78	1567	1826	1567..1826	Vir1512_stx2B	stx2B	Toxin: Shiga type 2 subunit B	Toxin	stx2e-B	EHEC	1-260/270	========/======	44229	95.93	85.82	APHAVirulence_2021-09-956	k
146-16_N42_l=43296_d=0.84x	146	Yes	146-16	Enteric colibacillosis	STEC	FNDDEAD	MALAISE	NONE	N42	146-16_N42	22083	23933	22083..23933	Vir3435_UMNK8	UMNK8	Other: Hypothetical Protein	Other	NA	ETEC	1-1851/1851	===============	0/0	100	99.14	APHAVirulence_2021-09-960	Yes
146-16_N2_l=208225_d=1.11x	146	Yes	146-16	Enteric colibacillosis	STEC	FNDDEAD	MALAISE	NONE	N2	146-16_N2	11615	15244	11615..15244	Vir1441_upaG	upaG	Adhesion	Adhesion	NA	UPEC	1621-5232/5232	....====/======	45352	68.98	95.49	APHAVirulence_2021-09-962	k
160-286_N49_l=27579_d=0.89x	160	Yes	160-286	Bowel Oedema	STEC	MUSC_SKEL	OTHER	0	N49	160-286_N49	23429	23929	23429..23929	Vir0184_aec17	aec17	Secretion system: Type VI Hypothetical Protein	Secretion	NA	EHEC	1-501/501	===============	0/0	100	98.8	APHAVirulence_2021-09-964	Yes
160-286_N49_l=27579_d=0.89x	160	Yes	160-286	Bowel Oedema	STEC	MUSC_SKEL	OTHER	0	N49	160-286_N49	21644	23119	21644..23119	Vir1232_aec18	aec18	Secretion system: Type VI Hypothetical Protein	Secretion	NA	StxEAEC	1-1476/1476	===============	0/0	100	98.98	APHAVirulence_2021-09-965	Yes
160-286_N49_l=27579_d=0.89x	160	Yes	160-286	Bowel Oedema	STEC	MUSC_SKEL	OTHER	0	N49	160-286_N49	21224	21637	21224..21637	Vir2017_aec19	aec19	Secretion system: Type VI Hypothetical Protein	Secretion	NA	UPEC	1-414/414	===============	0/0	100	96.62	APHAVirulence_2021-09-966	Yes
160-286_N49_l=27579_d=0.89x	160	Yes	160-286	Bowel Oedema	STEC	MUSC_SKEL	OTHER	0	N49	160-286_N49	18324	19412	18324..19412	Vir2661_aec22	aec22	Secretion system: Type VI	Secretion	NA	EPEC	1-1089/1089	========/======	44229	99.91	98.26	APHAVirulence_2021-09-967	Yes
160-286_N49_l=27579_d=0.89x	160	Yes	160-286	Bowel Oedema	STEC	MUSC_SKEL	OTHER	0	N49	160-286_N49	17019	18320	17019..18320	Vir0569_aec23	aec23	Secretion system: Type VI Hypothetical Protein	Secretion	NA	AIEC	1-1302/1302	===============	0/0	100	97.77	APHAVirulence_2021-09-968	Yes
160-286_N49_l=27579_d=0.89x	160	Yes	160-286	Bowel Oedema	STEC	MUSC_SKEL	OTHER	0	N49	160-286_N49	16498	17022	16498..17022	Vir0282_aec24	aec24	Secretion system: Type VI	Secretion	NA	NMEC	1-525/525	===============	0/0	100	99.62	APHAVirulence_2021-09-969	Yes
160-286_N49_l=27579_d=0.89x	160	Yes	160-286	Bowel Oedema	STEC	MUSC_SKEL	OTHER	0	N49	160-286_N49	15164	16495	15164..16495	Vir0953_aec25	aec25	Secretion system: Type VI Hypothetical Protein	Secretion	NA	UPEC	1-1332/1332	===============	0/0	100	98.8	APHAVirulence_2021-09-970	Yes
160-286_N49_l=27579_d=0.89x	160	Yes	160-286	Bowel Oedema	STEC	MUSC_SKEL	OTHER	0	N49	160-286_N49	14398	15159	14398..15159	Vir2769_aec26	aec26	Secretion system: Type VI Hypothetical Protein	Secretion	NA	EHEC	1-762/762	===============	0/0	100	99.47	APHAVirulence_2021-09-971	Yes
160-286_N49_l=27579_d=0.89x	160	Yes	160-286	Bowel Oedema	STEC	MUSC_SKEL	OTHER	0	N49	160-286_N49	11039	11521	11039..11521	Vir0426_aec32	aec32	Secretion system: Type VI Hypothetical Protein	Secretion	NA	EPEC	1-483/483	===============	0/0	100	98.76	APHAVirulence_2021-09-975	Yes
160-286_N37_l=47831_d=1.00x	160	Yes	160-286	Bowel Oedema	STEC	MUSC_SKEL	OTHER	0	N37	160-286_N37	40900	42882	40900..42882	Vir1877_chuA_	chuA	Iron: E.coli hemin uptake	Iron and siderophore	NA	EHEC	1-1983/1983	===============	0/0	100	98.79	APHAVirulence_2021-09-988	Yes
160-286_N37_l=47831_d=1.00x	160	Yes	160-286	Bowel Oedema	STEC	MUSC_SKEL	OTHER	0	N37	160-286_N37	42931	43959	42931..43959	Vir3104_chuS_	chuS	Iron: E.coli hemin uptake	Iron and siderophore	NA	APEC, AIEC, UPEC, EHEC, NMEC, EPEC, EAEC	1-1029/1029	===============	0/0	100	98.83	APHAVirulence_2021-09-989	Yes
160-286_N37_l=47831_d=1.00x	160	Yes	160-286	Bowel Oedema	STEC	MUSC_SKEL	OTHER	0	N37	160-286_N37	39303	40295	39303..40295	Vir2481_chuT_	chuT	Iron: E.coli hemin uptake	Iron and siderophore	NA	APEC, AIEC, UPEC, EHEC, NMEC, EPEC, EAEC	1-993/993	===============	0/0	100	99.19	APHAVirulence_2021-09-990	Yes
160-286_N37_l=47831_d=1.00x	160	Yes	160-286	Bowel Oedema	STEC	MUSC_SKEL	OTHER	0	N37	160-286_N37	35773	36765	35773..36765	Vir0122_chuU_	chuU	Iron: E.coli hemin uptake	Iron and siderophore	NA	APEC, AIEC, UPEC, EHEC, NMEC, EPEC, EAEC	1-993/993	===============	0/0	100	98.69	APHAVirulence_2021-09-991	Yes
160-286_N37_l=47831_d=1.00x	160	Yes	160-286	Bowel Oedema	STEC	MUSC_SKEL	OTHER	0	N37	160-286_N37	37946	39283	37946..39283	Vir2837_chuW_	chuW	Iron: E.coli hemin uptake	Iron and siderophore	NA	APEC, AIEC, UPEC, EHEC, NMEC, EPEC, EAEC	1-1338/1338	===============	0/0	100	98.36	APHAVirulence_2021-09-992	Yes
160-286_N37_l=47831_d=1.00x	160	Yes	160-286	Bowel Oedema	STEC	MUSC_SKEL	OTHER	0	N37	160-286_N37	37439	37933	37439..37933	Vir3344_chuX_	chuX	Iron: E.coli hemin uptake	Iron and siderophore	NA	APEC, AIEC, UPEC, EHEC, NMEC, EPEC, EAEC	1-495/495	===============	0/0	100	99.39	APHAVirulence_2021-09-993	Yes
160-286_N37_l=47831_d=1.00x	160	Yes	160-286	Bowel Oedema	STEC	MUSC_SKEL	OTHER	0	N37	160-286_N37	36818	37439	36818..37439	Vir2022_chuY_	chuY	Iron: E.coli hemin uptake	Iron and siderophore	NA	APEC, AIEC, UPEC, EHEC, NMEC, EPEC, EAEC	1-622/624	===============	0/0	99.68	98.39	APHAVirulence_2021-09-994	Yes
160-286_N12_l=122770_d=0.79x	160	Yes	160-286	Bowel Oedema	STEC	MUSC_SKEL	OTHER	0	N12	160-286_N12	26574	31114	26574..31114	Vir3686_CsgABGFE	CsgABGFE	Adhesion: Curli fimbriae	Adhesion	NA	NA	1-4544/4544	========/======	44319	99.91	98.04	APHAVirulence_2021-09-995	Yes
160-286_N16_l=115199_d=0.93x	160	Yes	160-286	Bowel Oedema	STEC	MUSC_SKEL	OTHER	0	N16	160-286_N16	4531	8785	4531..8785	Vir1483_eaeH_	eaeH	Adhesion	Adhesion	EaeH	UPEC	1-4254/4254	========/======	44197	100	96.26	APHAVirulence_2021-09-996	Yes
160-286_N35_l=51612_d=0.88x	160	Yes	160-286	Bowel Oedema	STEC	MUSC_SKEL	OTHER	0	N35	160-286_N35	45622	46240	45622..46240	Vir1306_ecpA_	ecpA	Adhesion: E.coli common pilus	Adhesion	NA	ETEC	1-618/618	========/======	44197	100	98.55	APHAVirulence_2021-09-998	Yes
160-286_N35_l=51612_d=0.88x	160	Yes	160-286	Bowel Oedema	STEC	MUSC_SKEL	OTHER	0	N35	160-286_N35	44897	45613	44897..45613	Vir0395_ecpB_	ecpB	Adhesion: E.coli common pilus	Adhesion	NA	EHEC	1-717/717	===============	0/0	100	98.61	APHAVirulence_2021-09-999	Yes
160-286_N35_l=51612_d=0.88x	160	Yes	160-286	Bowel Oedema	STEC	MUSC_SKEL	OTHER	0	N35	160-286_N35	42346	44871	42346..44871	Vir0137_ecpC_	ecpC	Adhesion: E.coli common pilus	Adhesion	NA	ETEC	1-2526/2526	===============	0/0	100	99.13	APHAVirulence_2021-09-1000	Yes
160-286_N35_l=51612_d=0.88x	160	Yes	160-286	Bowel Oedema	STEC	MUSC_SKEL	OTHER	0	N35	160-286_N35	40712	42356	40712..42356	Vir2851_ecpD_	ecpD	Adhesion: E.coli common pilus	Adhesion	NA	EHEC	1-1644/1644	========/======	44197	100	99.33	APHAVirulence_2021-09-1001	Yes
160-286_N35_l=51612_d=0.88x	160	Yes	160-286	Bowel Oedema	STEC	MUSC_SKEL	OTHER	0	N35	160-286_N35	40033	40788	40033..40788	Vir0636_ecpE_	ecpE	Adhesion: E.coli common pilus	Adhesion	NA	EHEC	1-756/756	===============	0/0	100	98.41	APHAVirulence_2021-09-1002	Yes
160-286_N35_l=51612_d=0.88x	160	Yes	160-286	Bowel Oedema	STEC	MUSC_SKEL	OTHER	0	N35	160-286_N35	46284	46874	46284..46874	Vir0359_ecpR_	ecpR	Adhesion: E.coli common pilus	Adhesion	NA	ETEC	1-591/591	===============	0/0	100	99.83	APHAVirulence_2021-09-1003	Yes
160-286_N16_l=115199_d=0.93x	160	Yes	160-286	Bowel Oedema	STEC	MUSC_SKEL	OTHER	0	N16	160-286_N16	85642	88590	85642..88590	Vir0825_ehaB_	ehaB	Other: adhesion/biofilm formation	Other	NA	EPEC	1-2949/2949	===============	0/0	100	98.64	APHAVirulence_2021-09-1004	Yes
160-286_N32_l=56369_d=0.73x	160	Yes	160-286	Bowel Oedema	STEC	MUSC_SKEL	OTHER	0	N32	160-286_N32	15949	17847	15949..17847	Vir0805_espL1	espL1	Secretion system: Type III	Secretion	NA	EPEC, EHEC	1-1899/1899	===============	0/0	100	96.95	APHAVirulence_2021-09-1005	Yes
160-286_N59_l=21357_d=1.01x	160	Yes	160-286	Bowel Oedema	STEC	MUSC_SKEL	OTHER	0	N59	160-286_N59	12620	14806	12620..14806	Vir0188_espL4	espL4	Secretion system: Type III (ShET2/EspL2 family effector toxin	Secretion	NA	EPEC, EHEC	1-2187/2187	===============	0/0	100	96.75	APHAVirulence_2021-09-1006	Yes
160-286_N17_l=101850_d=0.72x	160	Yes	160-286	Bowel Oedema	STEC	MUSC_SKEL	OTHER	0	N17	160-286_N17	98768	100020	98768..100020	Vir0960_espR1	espR1	Secretion system: Type III effector	Secretion	NA	EHEC	1-1253/1260	===============	0/0	99.44	94.09	APHAVirulence_2021-09-1007	Yes
160-286_N1_l=283458_d=1.01x	160	Yes	160-286	Bowel Oedema	STEC	MUSC_SKEL	OTHER	0	N1	160-286_N1	67342	68763	67342..68763	Vir0543_espX1	espX1	Secretion system: Type III	Secretion	NA	EHEC	1-1422/1422	===============	0/0	100	95.99	APHAVirulence_2021-09-1010	Yes
160-286_N62_l=20697_d=0.80x	160	Yes	160-286	Bowel Oedema	STEC	MUSC_SKEL	OTHER	0	N62	160-286_N62	700	2712	700..2712	Vir0347_espX2	espX2	Secretion system: Type III	Secretion	NA	EHEC	1-2013/2013	===============	0/0	100	96.08	APHAVirulence_2021-09-1011	Yes
160-286_N20_l=96747_d=1.05x	160	Yes	160-286	Bowel Oedema	STEC	MUSC_SKEL	OTHER	0	N20	160-286_N20	73617	75197	73617..75197	Vir0296_espX4	espX4	Secretion system: Type III effector-like	Secretion	NA	EHEC, EPEC	1-1581/1581	===============	0/0	100	95.89	APHAVirulence_2021-09-1012	Yes
160-286_N20_l=96747_d=1.05x	160	Yes	160-286	Bowel Oedema	STEC	MUSC_SKEL	OTHER	0	N20	160-286_N20	42836	44128	42836..44128	Vir1858_espX5	espX5	Secretion system: Type III	Secretion	NA	EHEC	1-1293/1293	===============	0/0	100	96.29	APHAVirulence_2021-09-1013	Yes
160-286_N1_l=283458_d=1.01x	160	Yes	160-286	Bowel Oedema	STEC	MUSC_SKEL	OTHER	0	N1	160-286_N1	107439	108145	107439..108145	Vir2637_espY1	espY1	Secretion system: Type III effector	Secretion	NA	EHEC	1-738/738	========/======	11355	95.8	91.33	APHAVirulence_2021-09-1014	Yes
160-286_N1_l=283458_d=1.01x	160	Yes	160-286	Bowel Oedema	STEC	MUSC_SKEL	OTHER	0	N1	160-286_N1	124578	125147	124578..125147	Vir0879_espY2	espY2	Secretion system: Type III	Secretion	NA	EHEC	1-570/570	===============	0/0	100	94.39	APHAVirulence_2021-09-1015	Yes
160-286_N27_l=72693_d=0.93x	160	Yes	160-286	Bowel Oedema	STEC	MUSC_SKEL	OTHER	0	N27	160-286_N27	18044	19615	18044..19615	Vir2497_espY3	espY3	Secretion system: Type III effector	Secretion	NA	EHEC	1-1572/1572	===============	0/0	100	95.8	APHAVirulence_2021-09-1016	Yes
160-286_N2_l=207859_d=1.10x	160	Yes	160-286	Bowel Oedema	STEC	MUSC_SKEL	OTHER	0	N2	160-286_N2	160578	162985	160578..162985	Vir0333_espY4	espY4	Secretion system: Type III effector	Secretion	NA	EPEC	1-2409/2409	========/======	44197	99.96	96.22	APHAVirulence_2021-09-1017	Yes
160-286_N74_l=10089_d=1.62x	160	Yes	160-286	Bowel Oedema	STEC	MUSC_SKEL	OTHER	0	N74	160-286_N74	590	1102	590..1102	Vir3530_fedA:1	fedA:1	Adhesion: Fimbriae	Adhesion	F18	#N/A	1-513/513	===============	0/0	100	99.81	APHAVirulence_2021-09-1019	Yes
160-286_N74_l=10089_d=1.62x	160	Yes	160-286	Bowel Oedema	STEC	MUSC_SKEL	OTHER	0	N74	160-286_N74	5096	5998	5096..5998	Vir3537_fedF:5	fedF:5	Adhesion: Fimbriae	Adhesion	NA	#N/A	1-903/903	===============	0/0	100	99.89	APHAVirulence_2021-09-1020	Yes
160-286_N38_l=47752_d=1.00x	160	Yes	160-286	Bowel Oedema	STEC	MUSC_SKEL	OTHER	0	N38	160-286_N38	21810	22421	21810..22421	Vir0590_fimA_	fimA	Adhesion: Type I Fimbriae	Adhesion	NA	ExPEC	1-612/612	===============	0/0	100	95.59	APHAVirulence_2021-09-1021	Yes
160-286_N38_l=47752_d=1.00x	160	Yes	160-286	Bowel Oedema	STEC	MUSC_SKEL	OTHER	0	N38	160-286_N38	19710	20312	19710..20312	Vir0941_fimB_	fimB	Adhesion: Type I Fimbriae	Adhesion	NA	EPEC	1-603/603	===============	0/0	100	99.5	APHAVirulence_2021-09-1022	Yes
160-286_N38_l=47752_d=1.00x	160	Yes	160-286	Bowel Oedema	STEC	MUSC_SKEL	OTHER	0	N38	160-286_N38	23062	23787	23062..23787	Vir1207_fimC_	fimC	Adhesion: Type I Fimbriae	Adhesion	NA	ExPEC, APEC	1-726/726	===============	0/0	100	99.72	APHAVirulence_2021-09-1023	Yes
160-286_N11_l=124086_d=0.62x	160	Yes	160-286	Bowel Oedema	STEC	MUSC_SKEL	OTHER	0	N11	160-286_N11	43217	45868	43217..45868	Vir2633_fimD_	fimD	Adhesion: Type I Fimbriae	Adhesion	NA	ExPEC	1-2652/2652	===============	0/0	100	98.91	APHAVirulence_2021-09-1024	Yes
160-286_N38_l=47752_d=1.00x	160	Yes	160-286	Bowel Oedema	STEC	MUSC_SKEL	OTHER	0	N38	160-286_N38	23854	26490	23854..26490	Vir3489_fimD_	fimD	Adhesion: Type I Fimbriae	Adhesion	NA	ExPEC	1-2637/2637	===============	0/0	100	99.58	APHAVirulence_2021-09-1026	Yes
160-286_N38_l=47752_d=1.00x	160	Yes	160-286	Bowel Oedema	STEC	MUSC_SKEL	OTHER	0	N38	160-286_N38	20789	21385	20789..21385	Vir1475_fimE_	fimE	Adhesion: Type I Fimbriae	Adhesion	NA	ExPEC	1-597/597	===============	0/0	100	99.67	APHAVirulence_2021-09-1028	Yes
160-286_N11_l=124086_d=0.62x	160	Yes	160-286	Bowel Oedema	STEC	MUSC_SKEL	OTHER	0	N11	160-286_N11	42673	43203	42673..43203	Vir0635_fimF_	fimF	Adhesion: Type I Fimbriae	Adhesion	NA	ExPEC	1-531/531	===============	0/0	100	99.44	APHAVirulence_2021-09-1029	Yes
160-286_N38_l=47752_d=1.00x	160	Yes	160-286	Bowel Oedema	STEC	MUSC_SKEL	OTHER	0	N38	160-286_N38	26500	27030	26500..27030	Vir0308_fimF_	fimF	Adhesion: Type I Fimbriae	Adhesion	NA	ExPEC	1-531/531	===============	0/0	100	99.81	APHAVirulence_2021-09-1030	Yes
160-286_N11_l=124086_d=0.62x	160	Yes	160-286	Bowel Oedema	STEC	MUSC_SKEL	OTHER	0	N11	160-286_N11	42157	42660	42157..42660	Vir1465_fimG_	fimG	Adhesion: Type I Fimbriae	Adhesion	NA	ExPEC	1-504/504	===============	0/0	100	99.01	APHAVirulence_2021-09-1031	Yes
160-286_N38_l=47752_d=1.00x	160	Yes	160-286	Bowel Oedema	STEC	MUSC_SKEL	OTHER	0	N38	160-286_N38	27043	27546	27043..27546	Vir1035_fimG_	fimG	Adhesion: Type I Fimbriae	Adhesion	NA	ExPEC	1-504/504	===============	0/0	100	100	APHAVirulence_2021-09-1032	Yes
160-286_N38_l=47752_d=1.00x	160	Yes	160-286	Bowel Oedema	STEC	MUSC_SKEL	OTHER	0	N38	160-286_N38	27566	28468	27566..28468	Vir0789_fimH_	fimH	Adhesion: Type I Fimbriae	Adhesion	NA	ExPEC	1-903/903	===============	0/0	100	100	APHAVirulence_2021-09-1033	Yes
160-286_N38_l=47752_d=1.00x	160	Yes	160-286	Bowel Oedema	STEC	MUSC_SKEL	OTHER	0	N38	160-286_N38	22368	23025	22368..23025	Vir1914_fimI_	fimI	Adhesion: Type I Fimbriae	Adhesion	NA	EPEC	6-663/663	===============	0/0	99.25	98.63	APHAVirulence_2021-09-1034	Yes
160-286_N77_l=9204_d=1.46x	160	Yes	160-286	Bowel Oedema	STEC	MUSC_SKEL	OTHER	0	N77	160-286_N77	5042	8116	5042..8116	Vir0709_hlyA_	hlyA	Toxin: Alpha-Hemolysin	Toxin	HlyA	ExPEC	1-3075/3075	===============	0/0	100	99.74	APHAVirulence_2021-09-1035	Yes
160-286_N77_l=9204_d=1.46x	160	Yes	160-286	Bowel Oedema	STEC	MUSC_SKEL	OTHER	0	N77	160-286_N77	2847	4970	2847..4970	Vir2991_hlyB_	hlyB	Toxin: Alpha-Hemolysin	Toxin	NA	AIEC	1-2124/2124	===============	0/0	100	99.62	APHAVirulence_2021-09-1036	Yes
160-286_N77_l=9204_d=1.46x	160	Yes	160-286	Bowel Oedema	STEC	MUSC_SKEL	OTHER	0	N77	160-286_N77	8128	8640	8128..8640	Vir1935_hlyC_	hlyC	Toxin: Alpha-Hemolysin	Toxin	NA	UPEC	1-513/513	===============	0/0	100	99.22	APHAVirulence_2021-09-1037	Yes
160-286_N77_l=9204_d=1.46x	160	Yes	160-286	Bowel Oedema	STEC	MUSC_SKEL	OTHER	0	N77	160-286_N77	1392	2828	1392..2828	Vir1765_hlyD_	hlyD	Toxin: Alpha-Hemolysin	Toxin	NA	UPEC	1-1437/1437	===============	0/0	100	99.65	APHAVirulence_2021-09-1038	Yes
160-286_N63_l=19717_d=0.61x	160	Yes	160-286	Bowel Oedema	STEC	MUSC_SKEL	OTHER	0	N63	160-286_N63	13499	14554	13499..14554	Vir0273_hlyE	hlyE	Toxin: Hemolysin/cytolysin A	Toxin	HlyE	ExPEC	1-1056/1056	===============	0/0	100	98.58	APHAVirulence_2021-09-1039	Yes
160-286_N28_l=69639_d=0.87x	160	Yes	160-286	Bowel Oedema	STEC	MUSC_SKEL	OTHER	0	N28	160-286_N28	43093	44475	43093..44475	Vir2896_ibeB_	ibeB	Invasion: brain endothelial cells & Copper/Silver efflux resistance	Invasion	NA	NMEC, SEPEC, APEC	1-1383/1383	===============	0/0	100	98.19	APHAVirulence_2021-09-1040	Yes
160-286_N15_l=119151_d=1.11x	160	Yes	160-286	Bowel Oedema	STEC	MUSC_SKEL	OTHER	0	N15	160-286_N15	15850	17583	15850..17583	Vir0904_ibeC_	ibeC	Invasion: brain endothelial cells	Invasion	NA	NMEC, SEPEC, APEC	1-1734/1734	===============	0/0	100	98.44	APHAVirulence_2021-09-1041	Yes
160-286_N2_l=207859_d=1.10x	160	Yes	160-286	Bowel Oedema	STEC	MUSC_SKEL	OTHER	0	N2	160-286_N2	177110	177682	177110..177682	Vir3578_lpfA:1	lpfA:1	Adhesion: Fimbriae	Adhesion	NA	#N/A	1-573/573	===============	0/0	100	98.6	APHAVirulence_2021-09-1044	Yes
160-286_N7_l=143295_d=0.75x	160	Yes	160-286	Bowel Oedema	STEC	MUSC_SKEL	OTHER	0	N7	160-286_N7	5324	6281	5324..6281	Vir1319_stx2A	stx2A	Toxin: Shiga type 2 subunit A	Toxin	Stx2e-A	EHEC	1-958/960	===============	0/0	99.79	94.57	APHAVirulence_2021-09-1045	Yes
160-286_N7_l=143295_d=0.75x	160	Yes	160-286	Bowel Oedema	STEC	MUSC_SKEL	OTHER	0	N7	160-286_N7	6296	6555	6296..6555	Vir1512_stx2B	stx2B	Toxin: Shiga type 2 subunit B	Toxin	stx2e-B	EHEC	1-260/270	========/======	44229	95.93	85.82	APHAVirulence_2021-09-1046	k
160-286_N67_l=12522_d=1.99x	160	Yes	160-286	Bowel Oedema	STEC	MUSC_SKEL	OTHER	0	N67	160-286_N67	5867	6914	5867..6914	Vir3682_TraT	TraT	Invasion: complement resistance protein	Invasion	NA	ExPEC	157-1202/1202	.=======/======	14946	85.44	91.19	APHAVirulence_2021-09-1049	k
160-286_N49_l=27579_d=0.89x	160	Yes	160-286	Bowel Oedema	STEC	MUSC_SKEL	OTHER	0	N49	160-286_N49	19370	21220	19370..21220	Vir3435_UMNK8	UMNK8	Other: Hypothetical Protein	Other	NA	ETEC	1-1851/1851	===============	0/0	100	99.14	APHAVirulence_2021-09-1052	Yes
160-68_N33_l=54998_d=0.93x	160	Yes	160-68	Bowel Oedema	STEC	MUSC_SKEL	OTHER	0	N33	160-68_N33	31070	31570	31070..31570	Vir0184_aec17	aec17	Secretion system: Type VI Hypothetical Protein	Secretion	NA	EHEC	1-501/501	===============	0/0	100	98.8	APHAVirulence_2021-09-1058	Yes
160-68_N33_l=54998_d=0.93x	160	Yes	160-68	Bowel Oedema	STEC	MUSC_SKEL	OTHER	0	N33	160-68_N33	31880	33355	31880..33355	Vir1232_aec18	aec18	Secretion system: Type VI Hypothetical Protein	Secretion	NA	StxEAEC	1-1476/1476	===============	0/0	100	98.98	APHAVirulence_2021-09-1059	Yes
160-68_N33_l=54998_d=0.93x	160	Yes	160-68	Bowel Oedema	STEC	MUSC_SKEL	OTHER	0	N33	160-68_N33	33362	33775	33362..33775	Vir2017_aec19	aec19	Secretion system: Type VI Hypothetical Protein	Secretion	NA	UPEC	1-414/414	===============	0/0	100	96.62	APHAVirulence_2021-09-1060	Yes
160-68_N33_l=54998_d=0.93x	160	Yes	160-68	Bowel Oedema	STEC	MUSC_SKEL	OTHER	0	N33	160-68_N33	35587	36675	35587..36675	Vir2661_aec22	aec22	Secretion system: Type VI	Secretion	NA	EPEC	1-1089/1089	========/======	44229	99.91	98.26	APHAVirulence_2021-09-1061	Yes
160-68_N33_l=54998_d=0.93x	160	Yes	160-68	Bowel Oedema	STEC	MUSC_SKEL	OTHER	0	N33	160-68_N33	36679	37980	36679..37980	Vir0569_aec23	aec23	Secretion system: Type VI Hypothetical Protein	Secretion	NA	AIEC	1-1302/1302	===============	0/0	100	97.77	APHAVirulence_2021-09-1062	Yes
160-68_N33_l=54998_d=0.93x	160	Yes	160-68	Bowel Oedema	STEC	MUSC_SKEL	OTHER	0	N33	160-68_N33	37977	38501	37977..38501	Vir0282_aec24	aec24	Secretion system: Type VI	Secretion	NA	NMEC	1-525/525	===============	0/0	100	99.62	APHAVirulence_2021-09-1063	Yes
160-68_N33_l=54998_d=0.93x	160	Yes	160-68	Bowel Oedema	STEC	MUSC_SKEL	OTHER	0	N33	160-68_N33	38504	39835	38504..39835	Vir0953_aec25	aec25	Secretion system: Type VI Hypothetical Protein	Secretion	NA	UPEC	1-1332/1332	===============	0/0	100	98.8	APHAVirulence_2021-09-1064	Yes
160-68_N33_l=54998_d=0.93x	160	Yes	160-68	Bowel Oedema	STEC	MUSC_SKEL	OTHER	0	N33	160-68_N33	39840	40601	39840..40601	Vir2769_aec26	aec26	Secretion system: Type VI Hypothetical Protein	Secretion	NA	EHEC	1-762/762	===============	0/0	100	99.47	APHAVirulence_2021-09-1065	Yes
160-68_N33_l=54998_d=0.93x	160	Yes	160-68	Bowel Oedema	STEC	MUSC_SKEL	OTHER	0	N33	160-68_N33	43478	43960	43478..43960	Vir0426_aec32	aec32	Secretion system: Type VI Hypothetical Protein	Secretion	NA	EPEC	1-483/483	===============	0/0	100	98.76	APHAVirulence_2021-09-1069	Yes
160-68_N56_l=23798_d=1.04x	160	Yes	160-68	Bowel Oedema	STEC	MUSC_SKEL	OTHER	0	N56	160-68_N56	16867	18849	16867..18849	Vir1877_chuA_	chuA	Iron: E.coli hemin uptake	Iron and siderophore	NA	EHEC	1-1983/1983	===============	0/0	100	98.79	APHAVirulence_2021-09-1084	Yes
160-68_N56_l=23798_d=1.04x	160	Yes	160-68	Bowel Oedema	STEC	MUSC_SKEL	OTHER	0	N56	160-68_N56	18898	19926	18898..19926	Vir3104_chuS_	chuS	Iron: E.coli hemin uptake	Iron and siderophore	NA	APEC, AIEC, UPEC, EHEC, NMEC, EPEC, EAEC	1-1029/1029	===============	0/0	100	98.83	APHAVirulence_2021-09-1085	Yes
160-68_N56_l=23798_d=1.04x	160	Yes	160-68	Bowel Oedema	STEC	MUSC_SKEL	OTHER	0	N56	160-68_N56	15270	16262	15270..16262	Vir2481_chuT_	chuT	Iron: E.coli hemin uptake	Iron and siderophore	NA	APEC, AIEC, UPEC, EHEC, NMEC, EPEC, EAEC	1-993/993	===============	0/0	100	99.19	APHAVirulence_2021-09-1086	Yes
160-68_N56_l=23798_d=1.04x	160	Yes	160-68	Bowel Oedema	STEC	MUSC_SKEL	OTHER	0	N56	160-68_N56	11740	12732	11740..12732	Vir0122_chuU_	chuU	Iron: E.coli hemin uptake	Iron and siderophore	NA	APEC, AIEC, UPEC, EHEC, NMEC, EPEC, EAEC	1-993/993	===============	0/0	100	98.69	APHAVirulence_2021-09-1087	Yes
160-68_N56_l=23798_d=1.04x	160	Yes	160-68	Bowel Oedema	STEC	MUSC_SKEL	OTHER	0	N56	160-68_N56	13913	15250	13913..15250	Vir2837_chuW_	chuW	Iron: E.coli hemin uptake	Iron and siderophore	NA	APEC, AIEC, UPEC, EHEC, NMEC, EPEC, EAEC	1-1338/1338	===============	0/0	100	98.36	APHAVirulence_2021-09-1088	Yes
160-68_N56_l=23798_d=1.04x	160	Yes	160-68	Bowel Oedema	STEC	MUSC_SKEL	OTHER	0	N56	160-68_N56	13406	13900	13406..13900	Vir3344_chuX_	chuX	Iron: E.coli hemin uptake	Iron and siderophore	NA	APEC, AIEC, UPEC, EHEC, NMEC, EPEC, EAEC	1-495/495	===============	0/0	100	99.39	APHAVirulence_2021-09-1089	Yes
160-68_N56_l=23798_d=1.04x	160	Yes	160-68	Bowel Oedema	STEC	MUSC_SKEL	OTHER	0	N56	160-68_N56	12785	13406	12785..13406	Vir2022_chuY_	chuY	Iron: E.coli hemin uptake	Iron and siderophore	NA	APEC, AIEC, UPEC, EHEC, NMEC, EPEC, EAEC	1-622/624	===============	0/0	99.68	98.39	APHAVirulence_2021-09-1090	Yes
160-68_N15_l=102090_d=0.82x	160	Yes	160-68	Bowel Oedema	STEC	MUSC_SKEL	OTHER	0	N15	160-68_N15	5894	10434	5894..10434	Vir3686_CsgABGFE	CsgABGFE	Adhesion: Curli fimbriae	Adhesion	NA	NA	1-4544/4544	========/======	44319	99.91	98.04	APHAVirulence_2021-09-1091	Yes
160-68_N30_l=57471_d=0.90x	160	Yes	160-68	Bowel Oedema	STEC	MUSC_SKEL	OTHER	0	N30	160-68_N30	48746	53000	48746..53000	Vir1483_eaeH_	eaeH	Adhesion	Adhesion	EaeH	UPEC	1-4254/4254	========/======	44197	100	96.26	APHAVirulence_2021-09-1092	Yes
160-68_N36_l=51663_d=0.90x	160	Yes	160-68	Bowel Oedema	STEC	MUSC_SKEL	OTHER	0	N36	160-68_N36	45622	46240	45622..46240	Vir1306_ecpA_	ecpA	Adhesion: E.coli common pilus	Adhesion	NA	ETEC	1-618/618	========/======	44197	100	98.55	APHAVirulence_2021-09-1094	Yes
160-68_N36_l=51663_d=0.90x	160	Yes	160-68	Bowel Oedema	STEC	MUSC_SKEL	OTHER	0	N36	160-68_N36	44897	45613	44897..45613	Vir0395_ecpB_	ecpB	Adhesion: E.coli common pilus	Adhesion	NA	EHEC	1-717/717	===============	0/0	100	98.61	APHAVirulence_2021-09-1095	Yes
160-68_N36_l=51663_d=0.90x	160	Yes	160-68	Bowel Oedema	STEC	MUSC_SKEL	OTHER	0	N36	160-68_N36	42346	44871	42346..44871	Vir0137_ecpC_	ecpC	Adhesion: E.coli common pilus	Adhesion	NA	ETEC	1-2526/2526	===============	0/0	100	99.13	APHAVirulence_2021-09-1096	Yes
160-68_N36_l=51663_d=0.90x	160	Yes	160-68	Bowel Oedema	STEC	MUSC_SKEL	OTHER	0	N36	160-68_N36	40712	42356	40712..42356	Vir2851_ecpD_	ecpD	Adhesion: E.coli common pilus	Adhesion	NA	EHEC	1-1644/1644	========/======	44197	100	99.33	APHAVirulence_2021-09-1097	Yes
160-68_N36_l=51663_d=0.90x	160	Yes	160-68	Bowel Oedema	STEC	MUSC_SKEL	OTHER	0	N36	160-68_N36	40033	40788	40033..40788	Vir0636_ecpE_	ecpE	Adhesion: E.coli common pilus	Adhesion	NA	EHEC	1-756/756	===============	0/0	100	98.41	APHAVirulence_2021-09-1098	Yes
160-68_N36_l=51663_d=0.90x	160	Yes	160-68	Bowel Oedema	STEC	MUSC_SKEL	OTHER	0	N36	160-68_N36	46284	46874	46284..46874	Vir0359_ecpR_	ecpR	Adhesion: E.coli common pilus	Adhesion	NA	ETEC	1-591/591	===============	0/0	100	99.83	APHAVirulence_2021-09-1099	Yes
160-68_N29_l=57554_d=0.92x	160	Yes	160-68	Bowel Oedema	STEC	MUSC_SKEL	OTHER	0	N29	160-68_N29	27997	30945	27997..30945	Vir0825_ehaB_	ehaB	Other: adhesion/biofilm formation	Other	NA	EPEC	1-2949/2949	===============	0/0	100	98.64	APHAVirulence_2021-09-1100	Yes
160-68_N31_l=56369_d=0.74x	160	Yes	160-68	Bowel Oedema	STEC	MUSC_SKEL	OTHER	0	N31	160-68_N31	15949	17847	15949..17847	Vir0805_espL1	espL1	Secretion system: Type III	Secretion	NA	EPEC, EHEC	1-1899/1899	===============	0/0	100	96.95	APHAVirulence_2021-09-1101	Yes
160-68_N61_l=21357_d=1.00x	160	Yes	160-68	Bowel Oedema	STEC	MUSC_SKEL	OTHER	0	N61	160-68_N61	12620	14806	12620..14806	Vir0188_espL4	espL4	Secretion system: Type III (ShET2/EspL2 family effector toxin	Secretion	NA	EPEC, EHEC	1-2187/2187	===============	0/0	100	96.75	APHAVirulence_2021-09-1102	Yes
160-68_N16_l=101850_d=0.73x	160	Yes	160-68	Bowel Oedema	STEC	MUSC_SKEL	OTHER	0	N16	160-68_N16	98768	100020	98768..100020	Vir0960_espR1	espR1	Secretion system: Type III effector	Secretion	NA	EHEC	1-1253/1260	===============	0/0	99.44	94.09	APHAVirulence_2021-09-1103	Yes
160-68_N1_l=286838_d=1.02x	160	Yes	160-68	Bowel Oedema	STEC	MUSC_SKEL	OTHER	0	N1	160-68_N1	70722	72143	70722..72143	Vir0543_espX1	espX1	Secretion system: Type III	Secretion	NA	EHEC	1-1422/1422	===============	0/0	100	95.99	APHAVirulence_2021-09-1106	Yes
160-68_N62_l=21036_d=0.78x	160	Yes	160-68	Bowel Oedema	STEC	MUSC_SKEL	OTHER	0	N62	160-68_N62	1039	3051	1039..3051	Vir0347_espX2	espX2	Secretion system: Type III	Secretion	NA	EHEC	1-2013/2013	===============	0/0	100	96.08	APHAVirulence_2021-09-1107	Yes
160-68_N19_l=96747_d=1.04x	160	Yes	160-68	Bowel Oedema	STEC	MUSC_SKEL	OTHER	0	N19	160-68_N19	21551	23131	21551..23131	Vir0296_espX4	espX4	Secretion system: Type III effector-like	Secretion	NA	EHEC, EPEC	1-1581/1581	===============	0/0	100	95.89	APHAVirulence_2021-09-1108	Yes
160-68_N19_l=96747_d=1.04x	160	Yes	160-68	Bowel Oedema	STEC	MUSC_SKEL	OTHER	0	N19	160-68_N19	52620	53912	52620..53912	Vir1858_espX5	espX5	Secretion system: Type III	Secretion	NA	EHEC	1-1293/1293	===============	0/0	100	96.29	APHAVirulence_2021-09-1109	Yes
160-68_N1_l=286838_d=1.02x	160	Yes	160-68	Bowel Oedema	STEC	MUSC_SKEL	OTHER	0	N1	160-68_N1	110819	111525	110819..111525	Vir2637_espY1	espY1	Secretion system: Type III effector	Secretion	NA	EHEC	1-738/738	========/======	11355	95.8	91.33	APHAVirulence_2021-09-1110	Yes
160-68_N1_l=286838_d=1.02x	160	Yes	160-68	Bowel Oedema	STEC	MUSC_SKEL	OTHER	0	N1	160-68_N1	127958	128527	127958..128527	Vir0879_espY2	espY2	Secretion system: Type III	Secretion	NA	EHEC	1-570/570	===============	0/0	100	94.39	APHAVirulence_2021-09-1111	Yes
160-68_N26_l=72693_d=0.95x	160	Yes	160-68	Bowel Oedema	STEC	MUSC_SKEL	OTHER	0	N26	160-68_N26	53079	54650	53079..54650	Vir2497_espY3	espY3	Secretion system: Type III effector	Secretion	NA	EHEC	1-1572/1572	===============	0/0	100	95.8	APHAVirulence_2021-09-1112	Yes
160-68_N2_l=207859_d=1.14x	160	Yes	160-68	Bowel Oedema	STEC	MUSC_SKEL	OTHER	0	N2	160-68_N2	160578	162985	160578..162985	Vir0333_espY4	espY4	Secretion system: Type III effector	Secretion	NA	EPEC	1-2409/2409	========/======	44197	99.96	96.22	APHAVirulence_2021-09-1113	Yes
160-68_N77_l=10089_d=2.20x	160	Yes	160-68	Bowel Oedema	STEC	MUSC_SKEL	OTHER	0	N77	160-68_N77	8988	9500	8988..9500	Vir3530_fedA:1	fedA:1	Adhesion: Fimbriae	Adhesion	F18	#N/A	1-513/513	===============	0/0	100	99.81	APHAVirulence_2021-09-1115	Yes
160-68_N77_l=10089_d=2.20x	160	Yes	160-68	Bowel Oedema	STEC	MUSC_SKEL	OTHER	0	N77	160-68_N77	4092	4994	4092..4994	Vir3537_fedF:5	fedF:5	Adhesion: Fimbriae	Adhesion	NA	#N/A	1-903/903	===============	0/0	100	99.89	APHAVirulence_2021-09-1116	Yes
160-68_N38_l=47752_d=1.02x	160	Yes	160-68	Bowel Oedema	STEC	MUSC_SKEL	OTHER	0	N38	160-68_N38	21810	22421	21810..22421	Vir0590_fimA_	fimA	Adhesion: Type I Fimbriae	Adhesion	NA	ExPEC	1-612/612	===============	0/0	100	95.59	APHAVirulence_2021-09-1117	Yes
160-68_N38_l=47752_d=1.02x	160	Yes	160-68	Bowel Oedema	STEC	MUSC_SKEL	OTHER	0	N38	160-68_N38	19710	20312	19710..20312	Vir0941_fimB_	fimB	Adhesion: Type I Fimbriae	Adhesion	NA	EPEC	1-603/603	===============	0/0	100	99.5	APHAVirulence_2021-09-1118	Yes
160-68_N38_l=47752_d=1.02x	160	Yes	160-68	Bowel Oedema	STEC	MUSC_SKEL	OTHER	0	N38	160-68_N38	23062	23787	23062..23787	Vir1207_fimC_	fimC	Adhesion: Type I Fimbriae	Adhesion	NA	ExPEC, APEC	1-726/726	===============	0/0	100	99.72	APHAVirulence_2021-09-1119	Yes
160-68_N17_l=97918_d=0.67x	160	Yes	160-68	Bowel Oedema	STEC	MUSC_SKEL	OTHER	0	N17	160-68_N17	17049	19700	17049..19700	Vir2633_fimD_	fimD	Adhesion: Type I Fimbriae	Adhesion	NA	ExPEC	1-2652/2652	===============	0/0	100	98.91	APHAVirulence_2021-09-1120	Yes
160-68_N38_l=47752_d=1.02x	160	Yes	160-68	Bowel Oedema	STEC	MUSC_SKEL	OTHER	0	N38	160-68_N38	23854	26490	23854..26490	Vir3489_fimD_	fimD	Adhesion: Type I Fimbriae	Adhesion	NA	ExPEC	1-2637/2637	===============	0/0	100	99.58	APHAVirulence_2021-09-1122	Yes
160-68_N38_l=47752_d=1.02x	160	Yes	160-68	Bowel Oedema	STEC	MUSC_SKEL	OTHER	0	N38	160-68_N38	20789	21385	20789..21385	Vir1475_fimE_	fimE	Adhesion: Type I Fimbriae	Adhesion	NA	ExPEC	1-597/597	===============	0/0	100	99.67	APHAVirulence_2021-09-1124	Yes
160-68_N17_l=97918_d=0.67x	160	Yes	160-68	Bowel Oedema	STEC	MUSC_SKEL	OTHER	0	N17	160-68_N17	16505	17035	16505..17035	Vir0635_fimF_	fimF	Adhesion: Type I Fimbriae	Adhesion	NA	ExPEC	1-531/531	===============	0/0	100	99.44	APHAVirulence_2021-09-1125	Yes
160-68_N38_l=47752_d=1.02x	160	Yes	160-68	Bowel Oedema	STEC	MUSC_SKEL	OTHER	0	N38	160-68_N38	26500	27030	26500..27030	Vir0308_fimF_	fimF	Adhesion: Type I Fimbriae	Adhesion	NA	ExPEC	1-531/531	===============	0/0	100	99.81	APHAVirulence_2021-09-1126	Yes
160-68_N17_l=97918_d=0.67x	160	Yes	160-68	Bowel Oedema	STEC	MUSC_SKEL	OTHER	0	N17	160-68_N17	15989	16492	15989..16492	Vir1465_fimG_	fimG	Adhesion: Type I Fimbriae	Adhesion	NA	ExPEC	1-504/504	===============	0/0	100	99.01	APHAVirulence_2021-09-1127	Yes
160-68_N38_l=47752_d=1.02x	160	Yes	160-68	Bowel Oedema	STEC	MUSC_SKEL	OTHER	0	N38	160-68_N38	27043	27546	27043..27546	Vir1035_fimG_	fimG	Adhesion: Type I Fimbriae	Adhesion	NA	ExPEC	1-504/504	===============	0/0	100	100	APHAVirulence_2021-09-1128	Yes
160-68_N38_l=47752_d=1.02x	160	Yes	160-68	Bowel Oedema	STEC	MUSC_SKEL	OTHER	0	N38	160-68_N38	27566	28468	27566..28468	Vir0789_fimH_	fimH	Adhesion: Type I Fimbriae	Adhesion	NA	ExPEC	1-903/903	===============	0/0	100	100	APHAVirulence_2021-09-1129	Yes
160-68_N38_l=47752_d=1.02x	160	Yes	160-68	Bowel Oedema	STEC	MUSC_SKEL	OTHER	0	N38	160-68_N38	22368	23025	22368..23025	Vir1914_fimI_	fimI	Adhesion: Type I Fimbriae	Adhesion	NA	EPEC	6-663/663	===============	0/0	99.25	98.63	APHAVirulence_2021-09-1130	Yes
160-68_N80_l=9162_d=2.10x	160	Yes	160-68	Bowel Oedema	STEC	MUSC_SKEL	OTHER	0	N80	160-68_N80	5042	8116	5042..8116	Vir0709_hlyA_	hlyA	Toxin: Alpha-Hemolysin	Toxin	HlyA	ExPEC	1-3075/3075	===============	0/0	100	99.74	APHAVirulence_2021-09-1131	Yes
160-68_N80_l=9162_d=2.10x	160	Yes	160-68	Bowel Oedema	STEC	MUSC_SKEL	OTHER	0	N80	160-68_N80	2847	4970	2847..4970	Vir2991_hlyB_	hlyB	Toxin: Alpha-Hemolysin	Toxin	NA	AIEC	1-2124/2124	===============	0/0	100	99.62	APHAVirulence_2021-09-1132	Yes
160-68_N80_l=9162_d=2.10x	160	Yes	160-68	Bowel Oedema	STEC	MUSC_SKEL	OTHER	0	N80	160-68_N80	8128	8640	8128..8640	Vir1935_hlyC_	hlyC	Toxin: Alpha-Hemolysin	Toxin	NA	UPEC	1-513/513	===============	0/0	100	99.22	APHAVirulence_2021-09-1133	Yes
160-68_N80_l=9162_d=2.10x	160	Yes	160-68	Bowel Oedema	STEC	MUSC_SKEL	OTHER	0	N80	160-68_N80	1392	2828	1392..2828	Vir1765_hlyD_	hlyD	Toxin: Alpha-Hemolysin	Toxin	NA	UPEC	1-1437/1437	===============	0/0	100	99.65	APHAVirulence_2021-09-1134	Yes
160-68_N65_l=19640_d=0.65x	160	Yes	160-68	Bowel Oedema	STEC	MUSC_SKEL	OTHER	0	N65	160-68_N65	5164	6219	5164..6219	Vir0273_hlyE	hlyE	Toxin: Hemolysin/cytolysin A	Toxin	HlyE	ExPEC	1-1056/1056	===============	0/0	100	98.58	APHAVirulence_2021-09-1135	Yes
160-68_N35_l=53443_d=0.85x	160	Yes	160-68	Bowel Oedema	STEC	MUSC_SKEL	OTHER	0	N35	160-68_N35	8969	10351	8969..10351	Vir2896_ibeB_	ibeB	Invasion: brain endothelial cells & Copper/Silver efflux resistance	Invasion	NA	NMEC, SEPEC, APEC	1-1383/1383	===============	0/0	100	98.19	APHAVirulence_2021-09-1136	Yes
160-68_N14_l=119153_d=1.12x	160	Yes	160-68	Bowel Oedema	STEC	MUSC_SKEL	OTHER	0	N14	160-68_N14	101571	103304	101571..103304	Vir0904_ibeC_	ibeC	Invasion: brain endothelial cells	Invasion	NA	NMEC, SEPEC, APEC	1-1734/1734	===============	0/0	100	98.44	APHAVirulence_2021-09-1137	Yes
160-68_N2_l=207859_d=1.14x	160	Yes	160-68	Bowel Oedema	STEC	MUSC_SKEL	OTHER	0	N2	160-68_N2	177110	177682	177110..177682	Vir3578_lpfA:1	lpfA:1	Adhesion: Fimbriae	Adhesion	NA	#N/A	1-573/573	===============	0/0	100	98.6	APHAVirulence_2021-09-1140	Yes
160-68_N8_l=143295_d=0.75x	160	Yes	160-68	Bowel Oedema	STEC	MUSC_SKEL	OTHER	0	N8	160-68_N8	137015	137972	137015..137972	Vir1319_stx2A	stx2A	Toxin: Shiga type 2 subunit A	Toxin	Stx2e-A	EHEC	1-958/960	===============	0/0	99.79	94.57	APHAVirulence_2021-09-1141	Yes
160-68_N8_l=143295_d=0.75x	160	Yes	160-68	Bowel Oedema	STEC	MUSC_SKEL	OTHER	0	N8	160-68_N8	136741	137000	136741..137000	Vir1512_stx2B	stx2B	Toxin: Shiga type 2 subunit B	Toxin	stx2e-B	EHEC	1-260/270	========/======	44229	95.93	85.82	APHAVirulence_2021-09-1142	k
160-68_N33_l=54998_d=0.93x	160	Yes	160-68	Bowel Oedema	STEC	MUSC_SKEL	OTHER	0	N33	160-68_N33	33779	35629	33779..35629	Vir3435_UMNK8	UMNK8	Other: Hypothetical Protein	Other	NA	ETEC	1-1851/1851	===============	0/0	100	99.14	APHAVirulence_2021-09-1146	Yes
171-253_N161_l=5533_d=0.96x	171	Yes	171-253	Enteric colibacillosis	ETEC	WASTING	DIARRHOEA	FNDDEAD	N161	171-253_N161	4586	5104	4586..5104	Vir1381_aec16	aec16	Secretion system: Type VI Hypothetical Protein	Secretion	NA	NMEC	1-519/519	===============	0/0	100	100	APHAVirulence_2021-09-1463	Yes
171-253_N83_l=19856_d=0.94x	171	Yes	171-253	Enteric colibacillosis	ETEC	WASTING	DIARRHOEA	FNDDEAD	N83	171-253_N83	75	629	75..629	Vir2069_aec17	aec17	Secretion system: Type VI Hypothetical Protein	Secretion	NA	EHEC	1-555/555	===============	0/0	100	98.38	APHAVirulence_2021-09-1464	Yes
171-253_N83_l=19856_d=0.94x	171	Yes	171-253	Enteric colibacillosis	ETEC	WASTING	DIARRHOEA	FNDDEAD	N83	171-253_N83	652	2136	652..2136	Vir0420_aec18	aec18	Secretion system: Type VI Hypothetical Protein	Secretion	NA	StxEAEC	1-1485/1485	===============	0/0	100	100	APHAVirulence_2021-09-1465	Yes
171-253_N83_l=19856_d=0.94x	171	Yes	171-253	Enteric colibacillosis	ETEC	WASTING	DIARRHOEA	FNDDEAD	N83	171-253_N83	2141	2566	2141..2566	Vir0568_aec19	aec19	Secretion system: Type VI Hypothetical Protein	Secretion	NA	UPEC	1-426/426	===============	0/0	100	100	APHAVirulence_2021-09-1466	Yes
171-253_N83_l=19856_d=0.94x	171	Yes	171-253	Enteric colibacillosis	ETEC	WASTING	DIARRHOEA	FNDDEAD	N83	171-253_N83	4377	5426	4377..5426	Vir0782_aec22	aec22	Secretion system: Type VI	Secretion	NA	EPEC	1-1050/1050	===============	0/0	100	100	APHAVirulence_2021-09-1467	Yes
171-253_N83_l=19856_d=0.94x	171	Yes	171-253	Enteric colibacillosis	ETEC	WASTING	DIARRHOEA	FNDDEAD	N83	171-253_N83	5281	6723	5281..6723	Vir1063_aec23	aec23	Secretion system: Type VI Hypothetical Protein	Secretion	NA	AIEC	1-1443/1443	===============	0/0	100	98.75	APHAVirulence_2021-09-1468	Yes
171-253_N83_l=19856_d=0.94x	171	Yes	171-253	Enteric colibacillosis	ETEC	WASTING	DIARRHOEA	FNDDEAD	N83	171-253_N83	6720	7244	6720..7244	Vir2350_aec24	aec24	Secretion system: Type VI	Secretion	NA	NMEC	1-525/525	===============	0/0	100	100	APHAVirulence_2021-09-1469	Yes
171-253_N83_l=19856_d=0.94x	171	Yes	171-253	Enteric colibacillosis	ETEC	WASTING	DIARRHOEA	FNDDEAD	N83	171-253_N83	7247	8593	7247..8593	Vir0065_aec25	aec25	Secretion system: Type VI Hypothetical Protein	Secretion	NA	UPEC	1-1347/1347	===============	0/0	100	100	APHAVirulence_2021-09-1470	Yes
171-253_N83_l=19856_d=0.94x	171	Yes	171-253	Enteric colibacillosis	ETEC	WASTING	DIARRHOEA	FNDDEAD	N83	171-253_N83	8598	9371	8598..9371	Vir0174_aec26	aec26	Secretion system: Type VI Hypothetical Protein	Secretion	NA	EHEC	1-774/774	===============	0/0	100	99.87	APHAVirulence_2021-09-1471	Yes
171-253_N83_l=19856_d=0.94x	171	Yes	171-253	Enteric colibacillosis	ETEC	WASTING	DIARRHOEA	FNDDEAD	N83	171-253_N83	9381	12113	9381..12113	Vir2897_aec27	aec27	Secretion system: Type VI	Secretion	NA	EHEC	1-2733/2733	===============	0/0	100	100	APHAVirulence_2021-09-1473	Yes
171-253_N83_l=19856_d=0.94x	171	Yes	171-253	Enteric colibacillosis	ETEC	WASTING	DIARRHOEA	FNDDEAD	N83	171-253_N83	12110	12853	12110..12853	Vir0711_aec28	aec28	Secretion system: Type VI Hypothetical Protein	Secretion	NA	AIEC	1-744/744	===============	0/0	100	100	APHAVirulence_2021-09-1474	Yes
171-253_N83_l=19856_d=0.94x	171	Yes	171-253	Enteric colibacillosis	ETEC	WASTING	DIARRHOEA	FNDDEAD	N83	171-253_N83	12792	14300	12792..14300	Vir2033_aec29	aec29	Secretion system: Type VI Hypothetical Protein	Secretion	NA	AIEC	1-1509/1509	===============	0/0	100	100	APHAVirulence_2021-09-1475	Yes
171-253_N83_l=19856_d=0.94x	171	Yes	171-253	Enteric colibacillosis	ETEC	WASTING	DIARRHOEA	FNDDEAD	N83	171-253_N83	14320	17847	14320..17847	Vir3261_aec30	aec30	Secretion system: Type VI	Secretion	NA	EAEC	1-3528/3528	===============	0/0	100	100	APHAVirulence_2021-09-1476	Yes
171-253_N83_l=19856_d=0.94x	171	Yes	171-253	Enteric colibacillosis	ETEC	WASTING	DIARRHOEA	FNDDEAD	N83	171-253_N83	17717	19216	17717..19216	Vir0977_aec31	aec31	Secretion system: Type VI Hypothetical Protein	Secretion	NA	UPEC	1-1500/1500	===============	0/0	100	100	APHAVirulence_2021-09-1477	Yes
171-253_N83_l=19856_d=0.94x	171	Yes	171-253	Enteric colibacillosis	ETEC	WASTING	DIARRHOEA	FNDDEAD	N83	171-253_N83	19234	19713	19234..19713	Vir2205_aec32	aec32	Secretion system: Type VI Hypothetical Protein	Secretion	NA	EPEC	1-480/480	===============	0/0	100	100	APHAVirulence_2021-09-1478	Yes
171-253_N86_l=18085_d=1.41x	171	Yes	171-253	Enteric colibacillosis	ETEC	WASTING	DIARRHOEA	FNDDEAD	N86	171-253_N86	1655	11911	1655..11911	Vir3390_aire	aire	Invasion	Invasion	NA	#N/A	1-10257/10257	===============	0/0	100	100	APHAVirulence_2021-09-1490	Yes
171-253_N82_l=20013_d=1.33x	171	Yes	171-253	Enteric colibacillosis	ETEC	WASTING	DIARRHOEA	FNDDEAD	N82	171-253_N82	11448	11564	11448..11564	Vir3666_astA:6	astA:6	Toxin: EAST-1	Toxin	EAST-1	#N/A	1-117/117	===============	0/0	100	99.14	APHAVirulence_2021-09-1491	Yes
171-253_N49_l=40479_d=1.33x	171	Yes	171-253	Enteric colibacillosis	ETEC	WASTING	DIARRHOEA	FNDDEAD	N49	171-253_N49	1572	4595	1572..4595	Vir3099_cah_	cah	Other: calcium-binding and heat-extractable autotransporter protein	Other	NA	EHEC, ETEC, NMEC, UPEC, AIEC, EPEC, StxEAEC	1-3018/3018	========/======	44348	100	96.56	APHAVirulence_2021-09-1492	Yes
171-253_N40_l=45857_d=1.81x	171	Yes	171-253	Enteric colibacillosis	ETEC	WASTING	DIARRHOEA	FNDDEAD	N40	171-253_N40	16690	18672	16690..18672	Vir0293_chuA_	chuA	Iron: E.coli hemin uptake	Iron and siderophore	NA	EHEC	1-1983/1983	===============	0/0	100	100	APHAVirulence_2021-09-1493	Yes
171-253_N40_l=45857_d=1.81x	171	Yes	171-253	Enteric colibacillosis	ETEC	WASTING	DIARRHOEA	FNDDEAD	N40	171-253_N40	18721	19749	18721..19749	Vir1616_chuS_	chuS	Iron: E.coli hemin uptake	Iron and siderophore	NA	APEC, AIEC, UPEC, EHEC, NMEC, EPEC, EAEC	1-1029/1029	===============	0/0	100	100	APHAVirulence_2021-09-1494	Yes
171-253_N40_l=45857_d=1.81x	171	Yes	171-253	Enteric colibacillosis	ETEC	WASTING	DIARRHOEA	FNDDEAD	N40	171-253_N40	15092	16084	15092..16084	Vir2481_chuT_	chuT	Iron: E.coli hemin uptake	Iron and siderophore	NA	APEC, AIEC, UPEC, EHEC, NMEC, EPEC, EAEC	1-993/993	===============	0/0	100	100	APHAVirulence_2021-09-1495	Yes
171-253_N40_l=45857_d=1.81x	171	Yes	171-253	Enteric colibacillosis	ETEC	WASTING	DIARRHOEA	FNDDEAD	N40	171-253_N40	11564	12556	11564..12556	Vir1309_chuU_	chuU	Iron: E.coli hemin uptake	Iron and siderophore	NA	APEC, AIEC, UPEC, EHEC, NMEC, EPEC, EAEC	1-993/993	===============	0/0	100	99.09	APHAVirulence_2021-09-1496	Yes
171-253_N40_l=45857_d=1.81x	171	Yes	171-253	Enteric colibacillosis	ETEC	WASTING	DIARRHOEA	FNDDEAD	N40	171-253_N40	13735	15072	13735..15072	Vir1158_chuW_	chuW	Iron: E.coli hemin uptake	Iron and siderophore	NA	APEC, AIEC, UPEC, EHEC, NMEC, EPEC, EAEC	1-1338/1338	===============	0/0	100	100	APHAVirulence_2021-09-1497	Yes
171-253_N40_l=45857_d=1.81x	171	Yes	171-253	Enteric colibacillosis	ETEC	WASTING	DIARRHOEA	FNDDEAD	N40	171-253_N40	13228	13722	13228..13722	Vir3344_chuX_	chuX	Iron: E.coli hemin uptake	Iron and siderophore	NA	APEC, AIEC, UPEC, EHEC, NMEC, EPEC, EAEC	1-495/495	===============	0/0	100	100	APHAVirulence_2021-09-1498	Yes
171-253_N40_l=45857_d=1.81x	171	Yes	171-253	Enteric colibacillosis	ETEC	WASTING	DIARRHOEA	FNDDEAD	N40	171-253_N40	12605	13228	12605..13228	Vir2022_chuY_	chuY	Iron: E.coli hemin uptake	Iron and siderophore	NA	APEC, AIEC, UPEC, EHEC, NMEC, EPEC, EAEC	1-624/624	===============	0/0	100	99.52	APHAVirulence_2021-09-1499	Yes
171-253_N11_l=77207_d=0.82x	171	Yes	171-253	Enteric colibacillosis	ETEC	WASTING	DIARRHOEA	FNDDEAD	N11	171-253_N11	8350	12885	8350..12885	Vir3686_CsgABGFE	CsgABGFE	Adhesion: Curli fimbriae	Adhesion	NA	NA	7-4544/4544	========/======	44288	99.8	98.15	APHAVirulence_2021-09-1500	Yes
171-253_N33_l=52435_d=1.55x	171	Yes	171-253	Enteric colibacillosis	ETEC	WASTING	DIARRHOEA	FNDDEAD	N33	171-253_N33	8939	13192	8939..13192	Vir1483_eaeH_	eaeH	Adhesion	Adhesion	EaeH	UPEC	1-4254/4254	===============	0/0	100	100	APHAVirulence_2021-09-1501	Yes
171-253_N134_l=9263_d=1.54x	171	Yes	171-253	Enteric colibacillosis	ETEC	WASTING	DIARRHOEA	FNDDEAD	N134	171-253_N134	7703	8319	7703..8319	Vir1306_ecpA_	ecpA	Adhesion: E.coli common pilus	Adhesion	NA	ETEC	3-618/618	========/======	44197	99.68	98.86	APHAVirulence_2021-09-1502	Yes
171-253_N134_l=9263_d=1.54x	171	Yes	171-253	Enteric colibacillosis	ETEC	WASTING	DIARRHOEA	FNDDEAD	N134	171-253_N134	6977	7694	6977..7694	Vir0395_ecpB_	ecpB	Adhesion: E.coli common pilus	Adhesion	NA	EHEC	1-717/717	========/======	44197	100	99.44	APHAVirulence_2021-09-1503	Yes
171-253_N134_l=9263_d=1.54x	171	Yes	171-253	Enteric colibacillosis	ETEC	WASTING	DIARRHOEA	FNDDEAD	N134	171-253_N134	4426	6951	4426..6951	Vir0137_ecpC_	ecpC	Adhesion: E.coli common pilus	Adhesion	NA	ETEC	1-2526/2526	===============	0/0	100	99.96	APHAVirulence_2021-09-1504	Yes
171-253_N134_l=9263_d=1.54x	171	Yes	171-253	Enteric colibacillosis	ETEC	WASTING	DIARRHOEA	FNDDEAD	N134	171-253_N134	2793	4436	2793..4436	Vir1556_ecpD_	ecpD	Adhesion: E.coli common pilus	Adhesion	NA	EHEC	1-1644/1644	===============	0/0	100	100	APHAVirulence_2021-09-1505	Yes
171-253_N134_l=9263_d=1.54x	171	Yes	171-253	Enteric colibacillosis	ETEC	WASTING	DIARRHOEA	FNDDEAD	N134	171-253_N134	2114	2869	2114..2869	Vir0636_ecpE_	ecpE	Adhesion: E.coli common pilus	Adhesion	NA	EHEC	1-756/756	===============	0/0	100	97.35	APHAVirulence_2021-09-1506	Yes
171-253_N134_l=9263_d=1.54x	171	Yes	171-253	Enteric colibacillosis	ETEC	WASTING	DIARRHOEA	FNDDEAD	N134	171-253_N134	8365	8955	8365..8955	Vir2805_ecpR_	ecpR	Adhesion: E.coli common pilus	Adhesion	NA	ETEC	1-591/591	===============	0/0	100	100	APHAVirulence_2021-09-1507	Yes
171-253_N83_l=19856_d=0.94x	171	Yes	171-253	Enteric colibacillosis	ETEC	WASTING	DIARRHOEA	FNDDEAD	N83	171-253_N83	2554	4413	2554..4413	Vir1890_ECUMN	ECUMN	Other: Hypothetical Protein	Other	NA	UPEC	1-1860/1860	===============	0/0	100	100	APHAVirulence_2021-09-1508	Yes
171-253_N52_l=38508_d=1.10x	171	Yes	171-253	Enteric colibacillosis	ETEC	WASTING	DIARRHOEA	FNDDEAD	N52	171-253_N52	5130	8036	5130..8036	Vir1066_ehaB_	ehaB	Other: adhesion/biofilm formation	Other	NA	EPEC	1-2907/2907	===============	0/0	100	99.97	APHAVirulence_2021-09-1509	Yes
171-253_N36_l=50016_d=0.75x	171	Yes	171-253	Enteric colibacillosis	ETEC	WASTING	DIARRHOEA	FNDDEAD	N36	171-253_N36	40382	42280	40382..42280	Vir0805_espL1	espL1	Secretion system: Type III	Secretion	NA	EPEC, EHEC	1-1899/1899	===============	0/0	100	96.63	APHAVirulence_2021-09-1510	Yes
171-253_N136_l=8960_d=0.73x	171	Yes	171-253	Enteric colibacillosis	ETEC	WASTING	DIARRHOEA	FNDDEAD	N136	171-253_N136	6765	8951	6765..8951	Vir0188_espL4	espL4	Secretion system: Type III (ShET2/EspL2 family effector toxin	Secretion	NA	EPEC, EHEC	1-2187/2187	===============	0/0	100	97.03	APHAVirulence_2021-09-1511	Yes
171-253_N182_l=3570_d=0.87x	171	Yes	171-253	Enteric colibacillosis	ETEC	WASTING	DIARRHOEA	FNDDEAD	N182	171-253_N182	1	1023	1..1023	Vir0960_espR1	espR1	Secretion system: Type III effector	Secretion	NA	EHEC	1-1023/1260	=============..	0/0	81.19	93.84	APHAVirulence_2021-09-1513	k
171-253_N23_l=63621_d=0.96x	171	Yes	171-253	Enteric colibacillosis	ETEC	WASTING	DIARRHOEA	FNDDEAD	N23	171-253_N23	25028	25749	25028..25749	Vir2107_espY1	espY1	Secretion system: Type III effector	Secretion	NA	EHEC	1-738/738	========/======	42401	97.83	93.77	APHAVirulence_2021-09-1519	Yes
171-253_N118_l=10969_d=1.68x	171	Yes	171-253	Enteric colibacillosis	ETEC	WASTING	DIARRHOEA	FNDDEAD	N118	171-253_N118	604	1149	604..1149	Vir0854_faeC_	faeC	Adhesion: Fimbriae	Adhesion	NA	ETEC	1-546/546	===============	0/0	100	100	APHAVirulence_2021-09-1526	Yes
171-253_N118_l=10969_d=1.68x	171	Yes	171-253	Enteric colibacillosis	ETEC	WASTING	DIARRHOEA	FNDDEAD	N118	171-253_N118	1155	3596	1155..3596	Vir3041_faeD_	faeD	Adhesion: Fimbriae	Adhesion	NA	ETEC	1-2442/2442	===============	0/0	100	99.96	APHAVirulence_2021-09-1527	Yes
171-253_N118_l=10969_d=1.68x	171	Yes	171-253	Enteric colibacillosis	ETEC	WASTING	DIARRHOEA	FNDDEAD	N118	171-253_N118	3505	4365	3505..4365	Vir1718_faeE_	faeE	Adhesion: Fimbriae	Adhesion	NA	ETEC	1-861/861	===============	0/0	100	100	APHAVirulence_2021-09-1528	Yes
171-253_N118_l=10969_d=1.68x	171	Yes	171-253	Enteric colibacillosis	ETEC	WASTING	DIARRHOEA	FNDDEAD	N118	171-253_N118	4400	4891	4400..4891	Vir0537_faeE_	faeE	Adhesion: Fimbriae	Adhesion	NA	ETEC	1-492/492	===============	0/0	100	100	APHAVirulence_2021-09-1529	Yes
171-253_N118_l=10969_d=1.68x	171	Yes	171-253	Enteric colibacillosis	ETEC	WASTING	DIARRHOEA	FNDDEAD	N118	171-253_N118	5104	5976	5104..5976	Vir2726_faeG_	faeG	Adhesion: Fimbriae	Adhesion	F4	ETEC	1-873/873	===============	0/0	100	99.54	APHAVirulence_2021-09-1530	Yes
171-253_N118_l=10969_d=1.68x	171	Yes	171-253	Enteric colibacillosis	ETEC	WASTING	DIARRHOEA	FNDDEAD	N118	171-253_N118	6039	6944	6039..6944	Vir1402_faeH_	faeH	Adhesion: Fimbriae	Adhesion	NA	ETEC	1-906/906	===============	0/0	100	100	APHAVirulence_2021-09-1531	Yes
171-253_N118_l=10969_d=1.68x	171	Yes	171-253	Enteric colibacillosis	ETEC	WASTING	DIARRHOEA	FNDDEAD	N118	171-253_N118	6974	7738	6974..7738	Vir3307_faeI_	faeI	Adhesion: Fimbriae	Adhesion	NA	ETEC	1-765/765	===============	0/0	100	100	APHAVirulence_2021-09-1532	Yes
171-253_N118_l=10969_d=1.68x	171	Yes	171-253	Enteric colibacillosis	ETEC	WASTING	DIARRHOEA	FNDDEAD	N118	171-253_N118	7755	8528	7755..8528	Vir2080_faeJ_	faeJ	Adhesion: Fimbriae	Adhesion	NA	ETEC	1-774/774	===============	0/0	100	100	APHAVirulence_2021-09-1533	Yes
171-253_N111_l=12586_d=1.68x	171	Yes	171-253	Enteric colibacillosis	ETEC	WASTING	DIARRHOEA	FNDDEAD	N111	171-253_N111	11753	12301	11753..12301	Vir1518_fimA_	fimA	Adhesion: Type I Fimbriae	Adhesion	NA	ExPEC	1-549/549	===============	0/0	100	100	APHAVirulence_2021-09-1534	Yes
171-253_N122_l=10114_d=1.60x	171	Yes	171-253	Enteric colibacillosis	ETEC	WASTING	DIARRHOEA	FNDDEAD	N122	171-253_N122	20	622	20..622	Vir0941_fimB_	fimB	Adhesion: Type I Fimbriae	Adhesion	NA	EPEC	1-603/603	===============	0/0	100	100	APHAVirulence_2021-09-1535	Yes
171-253_N111_l=12586_d=1.68x	171	Yes	171-253	Enteric colibacillosis	ETEC	WASTING	DIARRHOEA	FNDDEAD	N111	171-253_N111	10387	11112	10387..11112	Vir2094_fimC_	fimC	Adhesion: Type I Fimbriae	Adhesion	NA	ExPEC, APEC	1-726/726	===============	0/0	100	100	APHAVirulence_2021-09-1536	Yes
171-253_N111_l=12586_d=1.68x	171	Yes	171-253	Enteric colibacillosis	ETEC	WASTING	DIARRHOEA	FNDDEAD	N111	171-253_N111	7684	10320	7684..10320	Vir0772_fimD_	fimD	Adhesion: Type I Fimbriae	Adhesion	NA	ExPEC	1-2637/2637	===============	0/0	100	100	APHAVirulence_2021-09-1537	Yes
171-253_N28_l=59548_d=1.59x	171	Yes	171-253	Enteric colibacillosis	ETEC	WASTING	DIARRHOEA	FNDDEAD	N28	171-253_N28	54773	57424	54773..57424	Vir2633_fimD_	fimD	Adhesion: Type I Fimbriae	Adhesion	NA	ExPEC	1-2652/2652	===============	0/0	100	98.64	APHAVirulence_2021-09-1540	Yes
171-253_N111_l=12586_d=1.68x	171	Yes	171-253	Enteric colibacillosis	ETEC	WASTING	DIARRHOEA	FNDDEAD	N111	171-253_N111	7144	7674	7144..7674	Vir0010_fimF_	fimF	Adhesion: Type I Fimbriae	Adhesion	NA	ExPEC	1-531/531	===============	0/0	100	100	APHAVirulence_2021-09-1542	Yes
171-253_N28_l=59548_d=1.59x	171	Yes	171-253	Enteric colibacillosis	ETEC	WASTING	DIARRHOEA	FNDDEAD	N28	171-253_N28	57438	57968	57438..57968	Vir0635_fimF_	fimF	Adhesion: Type I Fimbriae	Adhesion	NA	ExPEC	1-531/531	===============	0/0	100	99.44	APHAVirulence_2021-09-1543	Yes
171-253_N111_l=12586_d=1.68x	171	Yes	171-253	Enteric colibacillosis	ETEC	WASTING	DIARRHOEA	FNDDEAD	N111	171-253_N111	6628	7131	6628..7131	Vir1637_fimG_	fimG	Adhesion: Type I Fimbriae	Adhesion	NA	ExPEC	1-504/504	===============	0/0	100	100	APHAVirulence_2021-09-1544	Yes
171-253_N28_l=59548_d=1.59x	171	Yes	171-253	Enteric colibacillosis	ETEC	WASTING	DIARRHOEA	FNDDEAD	N28	171-253_N28	57981	58484	57981..58484	Vir1465_fimG_	fimG	Adhesion: Type I Fimbriae	Adhesion	NA	ExPEC	1-504/504	===============	0/0	100	99.41	APHAVirulence_2021-09-1545	Yes
171-253_N111_l=12586_d=1.68x	171	Yes	171-253	Enteric colibacillosis	ETEC	WASTING	DIARRHOEA	FNDDEAD	N111	171-253_N111	5706	6608	5706..6608	Vir0312_fimH_	fimH	Adhesion: Type I Fimbriae	Adhesion	NA	ExPEC	1-903/903	===============	0/0	100	99.89	APHAVirulence_2021-09-1546	Yes
171-253_N111_l=12586_d=1.68x	171	Yes	171-253	Enteric colibacillosis	ETEC	WASTING	DIARRHOEA	FNDDEAD	N111	171-253_N111	11149	11806	11149..11806	Vir1914_fimI_	fimI	Adhesion: Type I Fimbriae	Adhesion	NA	EPEC	6-663/663	===============	0/0	99.25	98.48	APHAVirulence_2021-09-1547	Yes
171-253_N139_l=8399_d=1.86x	171	Yes	171-253	Enteric colibacillosis	ETEC	WASTING	DIARRHOEA	FNDDEAD	N139	171-253_N139	672	3746	672..3746	Vir0709_hlyA_	hlyA	Toxin: Alpha-Hemolysin	Toxin	HlyA	ExPEC	1-3075/3075	===============	0/0	100	99.71	APHAVirulence_2021-09-1548	Yes
171-253_N139_l=8399_d=1.86x	171	Yes	171-253	Enteric colibacillosis	ETEC	WASTING	DIARRHOEA	FNDDEAD	N139	171-253_N139	3818	5941	3818..5941	Vir2991_hlyB_	hlyB	Toxin: Alpha-Hemolysin	Toxin	NA	AIEC	1-2124/2124	===============	0/0	100	99.62	APHAVirulence_2021-09-1549	Yes
171-253_N139_l=8399_d=1.86x	171	Yes	171-253	Enteric colibacillosis	ETEC	WASTING	DIARRHOEA	FNDDEAD	N139	171-253_N139	148	660	148..660	Vir1935_hlyC_	hlyC	Toxin: Alpha-Hemolysin	Toxin	NA	UPEC	1-513/513	===============	0/0	100	99.42	APHAVirulence_2021-09-1550	Yes
171-253_N139_l=8399_d=1.86x	171	Yes	171-253	Enteric colibacillosis	ETEC	WASTING	DIARRHOEA	FNDDEAD	N139	171-253_N139	5960	7396	5960..7396	Vir1765_hlyD_	hlyD	Toxin: Alpha-Hemolysin	Toxin	NA	UPEC	1-1437/1437	===============	0/0	100	99.72	APHAVirulence_2021-09-1551	Yes
171-253_N106_l=13892_d=0.67x	171	Yes	171-253	Enteric colibacillosis	ETEC	WASTING	DIARRHOEA	FNDDEAD	N106	171-253_N106	13040	13892	13040..13892	Vir0469_hlyE	hlyE	Toxin: Hemolysin/cytolysin A	Toxin	HlyE	ExPEC	60-912/912	===============	0/0	93.53	99.77	APHAVirulence_2021-09-1552	Yes
171-253_N100_l=14544_d=1.66x	171	Yes	171-253	Enteric colibacillosis	ETEC	WASTING	DIARRHOEA	FNDDEAD	N100	171-253_N100	2413	3801	2413..3801	Vir0158_ibeB_	ibeB	Invasion: brain endothelial cells & Copper/Silver efflux resistance	Invasion	NA	NMEC, SEPEC, APEC	1-1389/1389	===============	0/0	100	100	APHAVirulence_2021-09-1553	Yes
171-253_N8_l=89270_d=0.93x	171	Yes	171-253	Enteric colibacillosis	ETEC	WASTING	DIARRHOEA	FNDDEAD	N8	171-253_N8	71685	73418	71685..73418	Vir2068_ibeC_	ibeC	Invasion: brain endothelial cells	Invasion	NA	NMEC, SEPEC, APEC	1-1734/1734	===============	0/0	100	98.79	APHAVirulence_2021-09-1554	Yes
171-253_N316_l=489_d=2.29x	171	Yes	171-253	Enteric colibacillosis	ETEC	WASTING	DIARRHOEA	FNDDEAD	N316	171-253_N316	100	441	100..441	Vir3563_iss:13	iss:13	Invasion: Increased serum survival	Invasion	NA	#N/A	1-342/342	===============	0/0	100	99.12	APHAVirulence_2021-09-1555	Yes
171-253_N120_l=10580_d=0.82x	171	Yes	171-253	Enteric colibacillosis	ETEC	WASTING	DIARRHOEA	FNDDEAD	N120	171-253_N120	10033	10580	10033..10580	Vir3577_lpfA:1	lpfA:1	Adhesion: Fimbriae	Adhesion	NA	#N/A	26-573/573	===============	0/0	95.64	100	APHAVirulence_2021-09-1557	Yes
171-253_N5_l=112587_d=1.69x	171	Yes	171-253	Enteric colibacillosis	ETEC	WASTING	DIARRHOEA	FNDDEAD	N5	171-253_N5	90952	96183	90952..96183	Vir1441_upaG	upaG	Adhesion	Adhesion	NA	UPEC	1-5232/5232	===============	0/0	100	99.18	APHAVirulence_2021-09-1566	Yes
171-253_N168_l=4792_d=2.52x	171	Yes	171-253	Enteric colibacillosis	ETEC	WASTING	DIARRHOEA	FNDDEAD	N168	171-253_N168	153	4244	153..4244	Vir0055_vat_	vat	Toxin: Vacuolating autotransporter toxin	Toxin	Vat	ExPEC	1-4095/4095	========/======	44256	99.93	91.45	APHAVirulence_2021-09-1567	Yes
176-58_N55_l=22294_d=0.78x	176	Yes	176-58	Bowel Oedema	ETEC/STEC	NERVOUS	NONE	NONE	N55	176-58_N55	16111	17523	16111..17523	Vir0163_aec29	aec29	Secretion system: Type VI Hypothetical Protein	Secretion	NA	AIEC	1-1413/1413	===============	0/0	100	100	APHAVirulence_2021-09-1625	Yes
176-58_N55_l=22294_d=0.78x	176	Yes	176-58	Bowel Oedema	ETEC/STEC	NERVOUS	NONE	NONE	N55	176-58_N55	12568	16092	12568..16092	Vir2506_aec30	aec30	Secretion system: Type VI	Secretion	NA	EAEC	1-3525/3525	===============	0/0	100	99.23	APHAVirulence_2021-09-1626	Yes
176-58_N55_l=22294_d=0.78x	176	Yes	176-58	Bowel Oedema	ETEC/STEC	NERVOUS	NONE	NONE	N55	176-58_N55	11205	12647	11205..12647	Vir3013_aec31	aec31	Secretion system: Type VI Hypothetical Protein	Secretion	NA	UPEC	1-1443/1443	===============	0/0	100	100	APHAVirulence_2021-09-1627	Yes
176-58_N55_l=22294_d=0.78x	176	Yes	176-58	Bowel Oedema	ETEC/STEC	NERVOUS	NONE	NONE	N55	176-58_N55	10699	11181	10699..11181	Vir0623_aec32	aec32	Secretion system: Type VI Hypothetical Protein	Secretion	NA	EPEC	1-483/483	===============	0/0	100	100	APHAVirulence_2021-09-1628	Yes
176-58_N1_l=293884_d=0.98x	176	Yes	176-58	Bowel Oedema	ETEC/STEC	NERVOUS	NONE	NONE	N1	176-58_N1	412	528	412..528	Vir3666_astA:6	astA:6	Toxin: EAST-1	Toxin	EAST-1	#N/A	1-117/117	===============	0/0	100	99.14	APHAVirulence_2021-09-1641	Yes
176-58_N182_l=2684_d=0.59x	176	Yes	176-58	Bowel Oedema	ETEC/STEC	NERVOUS	NONE	NONE	N182	176-58_N182	2	2684	2..2684	Vir0325_cah_	cah	Other: calcium-binding and heat-extractable autotransporter protein	Other	NA	EHEC, ETEC, NMEC, UPEC, AIEC, EPEC, StxEAEC	150-2832/2847	===============	0/0	94.24	96.16	APHAVirulence_2021-09-1643	Yes
176-58_N54_l=23140_d=0.54x	176	Yes	176-58	Bowel Oedema	ETEC/STEC	NERVOUS	NONE	NONE	N54	176-58_N54	1	2833	1..2833	Vir2871_cah_	cah	Other: calcium-binding and heat-extractable autotransporter protein	Other	NA	EHEC, ETEC, NMEC, UPEC, AIEC, EPEC, StxEAEC	1-2833/2922	===============	0/0	96.95	96.33	APHAVirulence_2021-09-1644	Yes
176-58_N20_l=92323_d=0.90x	176	Yes	176-58	Bowel Oedema	ETEC/STEC	NERVOUS	NONE	NONE	N20	176-58_N20	80474	85010	80474..85010	Vir3686_CsgABGFE	CsgABGFE	Adhesion: Curli fimbriae	Adhesion	NA	NA	7-4544/4544	========/======	44319	99.8	98.24	APHAVirulence_2021-09-1645	Yes
176-58_N1_l=293884_d=0.98x	176	Yes	176-58	Bowel Oedema	ETEC/STEC	NERVOUS	NONE	NONE	N1	176-58_N1	41266	45522	41266..45522	Vir1357_eaeH_	eaeH	Adhesion	Adhesion	EaeH	UPEC	1-4257/4257	===============	0/0	100	99.95	APHAVirulence_2021-09-1646	Yes
176-58_N1_l=293884_d=0.98x	176	Yes	176-58	Bowel Oedema	ETEC/STEC	NERVOUS	NONE	NONE	N1	176-58_N1	36993	37580	36993..37580	Vir0492_ecpA_	ecpA	Adhesion: E.coli common pilus	Adhesion	NA	ETEC	1-588/588	===============	0/0	100	99.83	APHAVirulence_2021-09-1647	Yes
176-58_N1_l=293884_d=0.98x	176	Yes	176-58	Bowel Oedema	ETEC/STEC	NERVOUS	NONE	NONE	N1	176-58_N1	36267	36984	36267..36984	Vir0395_ecpB_	ecpB	Adhesion: E.coli common pilus	Adhesion	NA	EHEC	1-717/717	========/======	44197	100	97.63	APHAVirulence_2021-09-1648	Yes
176-58_N1_l=293884_d=0.98x	176	Yes	176-58	Bowel Oedema	ETEC/STEC	NERVOUS	NONE	NONE	N1	176-58_N1	33716	36241	33716..36241	Vir0620_ecpC_	ecpC	Adhesion: E.coli common pilus	Adhesion	NA	ETEC	1-2526/2526	===============	0/0	100	100	APHAVirulence_2021-09-1649	Yes
176-58_N1_l=293884_d=0.98x	176	Yes	176-58	Bowel Oedema	ETEC/STEC	NERVOUS	NONE	NONE	N1	176-58_N1	32083	33726	32083..33726	Vir1336_ecpD_	ecpD	Adhesion: E.coli common pilus	Adhesion	NA	EHEC	1-1644/1644	===============	0/0	100	99.94	APHAVirulence_2021-09-1650	Yes
176-58_N1_l=293884_d=0.98x	176	Yes	176-58	Bowel Oedema	ETEC/STEC	NERVOUS	NONE	NONE	N1	176-58_N1	31404	32159	31404..32159	Vir0636_ecpE_	ecpE	Adhesion: E.coli common pilus	Adhesion	NA	EHEC	1-756/756	===============	0/0	100	97.49	APHAVirulence_2021-09-1651	Yes
176-58_N1_l=293884_d=0.98x	176	Yes	176-58	Bowel Oedema	ETEC/STEC	NERVOUS	NONE	NONE	N1	176-58_N1	37655	38245	37655..38245	Vir0622_ecpR_	ecpR	Adhesion: E.coli common pilus	Adhesion	NA	ETEC	1-591/591	===============	0/0	100	100	APHAVirulence_2021-09-1652	Yes
176-58_N1_l=293884_d=0.98x	176	Yes	176-58	Bowel Oedema	ETEC/STEC	NERVOUS	NONE	NONE	N1	176-58_N1	118370	121110	118370..121110	Vir1224_ehaB_	ehaB	Other: adhesion/biofilm formation	Other	NA	EPEC	29-2769/2769	===============	0/0	98.99	99.49	APHAVirulence_2021-09-1653	Yes
176-58_N23_l=84711_d=0.88x	176	Yes	176-58	Bowel Oedema	ETEC/STEC	NERVOUS	NONE	NONE	N23	176-58_N23	7919	9818	7919..9818	Vir0805_espL1	espL1	Secretion system: Type III	Secretion	NA	EPEC, EHEC	1-1899/1899	========/======	44197	100	97.58	APHAVirulence_2021-09-1656	Yes
176-58_N6_l=165825_d=1.01x	176	Yes	176-58	Bowel Oedema	ETEC/STEC	NERVOUS	NONE	NONE	N6	176-58_N6	7235	9421	7235..9421	Vir0188_espL4	espL4	Secretion system: Type III (ShET2/EspL2 family effector toxin	Secretion	NA	EPEC, EHEC	1-2187/2187	===============	0/0	100	97.3	APHAVirulence_2021-09-1657	Yes
176-58_N36_l=38208_d=0.77x	176	Yes	176-58	Bowel Oedema	ETEC/STEC	NERVOUS	NONE	NONE	N36	176-58_N36	24778	26108	24778..26108	Vir1724_espR1	espR1	Secretion system: Type III effector	Secretion	NA	EHEC	1-1332/1332	========/======	44197	99.92	99.7	APHAVirulence_2021-09-1658	Yes
176-58_N52_l=25468_d=0.84x	176	Yes	176-58	Bowel Oedema	ETEC/STEC	NERVOUS	NONE	NONE	N52	176-58_N52	20718	22138	20718..22138	Vir0080_espX1	espX1	Secretion system: Type III	Secretion	NA	EHEC	1-1422/1422	========/======	44197	99.93	95.36	APHAVirulence_2021-09-1659	Yes
176-58_N6_l=165825_d=1.01x	176	Yes	176-58	Bowel Oedema	ETEC/STEC	NERVOUS	NONE	NONE	N6	176-58_N6	37637	39217	37637..39217	Vir0296_espX4	espX4	Secretion system: Type III effector-like	Secretion	NA	EHEC, EPEC	1-1581/1581	========/======	44229	99.94	93.36	APHAVirulence_2021-09-1660	Yes
176-58_N6_l=165825_d=1.01x	176	Yes	176-58	Bowel Oedema	ETEC/STEC	NERVOUS	NONE	NONE	N6	176-58_N6	68716	70008	68716..70008	Vir1858_espX5	espX5	Secretion system: Type III	Secretion	NA	EHEC	1-1293/1293	===============	0/0	100	97.37	APHAVirulence_2021-09-1661	Yes
176-58_N10_l=129457_d=1.00x	176	Yes	176-58	Bowel Oedema	ETEC/STEC	NERVOUS	NONE	NONE	N10	176-58_N10	110879	111690	110879..111690	Vir0627_espY1	espY1	Secretion system: Type III effector	Secretion	NA	EHEC	1-753/753	========/======	22372	99.87	86.96	APHAVirulence_2021-09-1662	k
176-58_N78_l=10357_d=1.93x	176	Yes	176-58	Bowel Oedema	ETEC/STEC	NERVOUS	NONE	NONE	N78	176-58_N78	9048	9562	9048..9562	Vir3532_fedA:3	fedA:3	Adhesion: Fimbriae	Adhesion	F18	#N/A	2-516/516	===============	0/0	99.81	98.06	APHAVirulence_2021-09-1663	Yes
176-58_N78_l=10357_d=1.93x	176	Yes	176-58	Bowel Oedema	ETEC/STEC	NERVOUS	NONE	NONE	N78	176-58_N78	4154	5056	4154..5056	Vir3533_fedF:1	fedF:1	Adhesion: Fimbriae	Adhesion	NA	#N/A	1-903/903	===============	0/0	100	99.89	APHAVirulence_2021-09-1664	Yes
176-58_N109_l=6680_d=0.78x	176	Yes	176-58	Bowel Oedema	ETEC/STEC	NERVOUS	NONE	NONE	N109	176-58_N109	84	632	84..632	Vir1518_fimA_	fimA	Adhesion: Type I Fimbriae	Adhesion	NA	ExPEC	1-549/549	===============	0/0	100	100	APHAVirulence_2021-09-1665	Yes
176-58_N170_l=3014_d=0.35x	176	Yes	176-58	Bowel Oedema	ETEC/STEC	NERVOUS	NONE	NONE	N170	176-58_N170	1147	1749	1147..1749	Vir0941_fimB_	fimB	Adhesion: Type I Fimbriae	Adhesion	NA	EPEC	1-603/603	===============	0/0	100	99.83	APHAVirulence_2021-09-1666	Yes
176-58_N109_l=6680_d=0.78x	176	Yes	176-58	Bowel Oedema	ETEC/STEC	NERVOUS	NONE	NONE	N109	176-58_N109	1273	1998	1273..1998	Vir2094_fimC_	fimC	Adhesion: Type I Fimbriae	Adhesion	NA	ExPEC, APEC	1-726/726	===============	0/0	100	100	APHAVirulence_2021-09-1667	Yes
176-58_N109_l=6680_d=0.78x	176	Yes	176-58	Bowel Oedema	ETEC/STEC	NERVOUS	NONE	NONE	N109	176-58_N109	2065	4701	2065..4701	Vir0772_fimD_	fimD	Adhesion: Type I Fimbriae	Adhesion	NA	ExPEC	1-2637/2637	===============	0/0	100	100	APHAVirulence_2021-09-1668	Yes
176-58_N170_l=3014_d=0.35x	176	Yes	176-58	Bowel Oedema	ETEC/STEC	NERVOUS	NONE	NONE	N170	176-58_N170	2226	2822	2226..2822	Vir3034_fimE_	fimE	Adhesion: Type I Fimbriae	Adhesion	NA	ExPEC	1-597/597	===============	0/0	100	99.5	APHAVirulence_2021-09-1672	Yes
176-58_N109_l=6680_d=0.78x	176	Yes	176-58	Bowel Oedema	ETEC/STEC	NERVOUS	NONE	NONE	N109	176-58_N109	4711	5241	4711..5241	Vir0010_fimF_	fimF	Adhesion: Type I Fimbriae	Adhesion	NA	ExPEC	1-531/531	===============	0/0	100	100	APHAVirulence_2021-09-1673	Yes
176-58_N28_l=64844_d=0.80x	176	Yes	176-58	Bowel Oedema	ETEC/STEC	NERVOUS	NONE	NONE	N28	176-58_N28	47808	48338	47808..48338	Vir0600_fimF_	fimF	Adhesion: Type I Fimbriae	Adhesion	NA	ExPEC	1-531/531	===============	0/0	100	99.62	APHAVirulence_2021-09-1674	Yes
176-58_N109_l=6680_d=0.78x	176	Yes	176-58	Bowel Oedema	ETEC/STEC	NERVOUS	NONE	NONE	N109	176-58_N109	5254	5757	5254..5757	Vir1637_fimG_	fimG	Adhesion: Type I Fimbriae	Adhesion	NA	ExPEC	1-504/504	===============	0/0	100	100	APHAVirulence_2021-09-1675	Yes
176-58_N28_l=64844_d=0.80x	176	Yes	176-58	Bowel Oedema	ETEC/STEC	NERVOUS	NONE	NONE	N28	176-58_N28	48351	48854	48351..48854	Vir1465_fimG_	fimG	Adhesion: Type I Fimbriae	Adhesion	NA	ExPEC	1-504/504	===============	0/0	100	99.41	APHAVirulence_2021-09-1676	Yes
176-58_N109_l=6680_d=0.78x	176	Yes	176-58	Bowel Oedema	ETEC/STEC	NERVOUS	NONE	NONE	N109	176-58_N109	5777	6679	5777..6679	Vir0312_fimH_	fimH	Adhesion: Type I Fimbriae	Adhesion	NA	ExPEC	1-903/903	===============	0/0	100	99.78	APHAVirulence_2021-09-1677	Yes
176-58_N109_l=6680_d=0.78x	176	Yes	176-58	Bowel Oedema	ETEC/STEC	NERVOUS	NONE	NONE	N109	176-58_N109	579	1236	579..1236	Vir1914_fimI_	fimI	Adhesion: Type I Fimbriae	Adhesion	NA	EPEC	6-663/663	===============	0/0	99.25	98.48	APHAVirulence_2021-09-1678	Yes
176-58_N80_l=10056_d=2.38x	176	Yes	176-58	Bowel Oedema	ETEC/STEC	NERVOUS	NONE	NONE	N80	176-58_N80	2327	5401	2327..5401	Vir0709_hlyA_	hlyA	Toxin: Alpha-Hemolysin	Toxin	HlyA	ExPEC	1-3075/3075	===============	0/0	100	99.74	APHAVirulence_2021-09-1679	Yes
176-58_N80_l=10056_d=2.38x	176	Yes	176-58	Bowel Oedema	ETEC/STEC	NERVOUS	NONE	NONE	N80	176-58_N80	5473	7596	5473..7596	Vir2991_hlyB_	hlyB	Toxin: Alpha-Hemolysin	Toxin	NA	AIEC	1-2124/2124	===============	0/0	100	99.62	APHAVirulence_2021-09-1680	Yes
176-58_N80_l=10056_d=2.38x	176	Yes	176-58	Bowel Oedema	ETEC/STEC	NERVOUS	NONE	NONE	N80	176-58_N80	1803	2315	1803..2315	Vir1935_hlyC_	hlyC	Toxin: Alpha-Hemolysin	Toxin	NA	UPEC	1-513/513	===============	0/0	100	99.42	APHAVirulence_2021-09-1681	Yes
176-58_N80_l=10056_d=2.38x	176	Yes	176-58	Bowel Oedema	ETEC/STEC	NERVOUS	NONE	NONE	N80	176-58_N80	7615	9051	7615..9051	Vir1765_hlyD_	hlyD	Toxin: Alpha-Hemolysin	Toxin	NA	UPEC	1-1437/1437	===============	0/0	100	99.72	APHAVirulence_2021-09-1682	Yes
176-58_N8_l=142601_d=0.81x	176	Yes	176-58	Bowel Oedema	ETEC/STEC	NERVOUS	NONE	NONE	N8	176-58_N8	42978	44033	42978..44033	Vir0273_hlyE	hlyE	Toxin: Hemolysin/cytolysin A	Toxin	HlyE	ExPEC	1-1056/1056	===============	0/0	100	98.39	APHAVirulence_2021-09-1683	Yes
176-58_N53_l=24209_d=0.88x	176	Yes	176-58	Bowel Oedema	ETEC/STEC	NERVOUS	NONE	NONE	N53	176-58_N53	11928	13310	11928..13310	Vir2375_ibeB_	ibeB	Invasion: brain endothelial cells & Copper/Silver efflux resistance	Invasion	NA	NMEC, SEPEC, APEC	1-1383/1383	===============	0/0	100	98.41	APHAVirulence_2021-09-1684	Yes
176-58_N13_l=121828_d=1.15x	176	Yes	176-58	Bowel Oedema	ETEC/STEC	NERVOUS	NONE	NONE	N13	176-58_N13	104062	105795	104062..105795	Vir0054_ibeC_	ibeC	Invasion: brain endothelial cells	Invasion	NA	NMEC, SEPEC, APEC	1-1734/1734	===============	0/0	100	100	APHAVirulence_2021-09-1685	Yes
176-58_N137_l=4413_d=0.53x	176	Yes	176-58	Bowel Oedema	ETEC/STEC	NERVOUS	NONE	NONE	N137	176-58_N137	1416	1709	1416..1709	Vir3553_iss:3:	iss:3:	Invasion: Increased serum survival	Invasion	NA	#N/A	1-294/294	===============	0/0	100	98.98	APHAVirulence_2021-09-1687	Yes
176-58_N43_l=33377_d=0.72x	176	Yes	176-58	Bowel Oedema	ETEC/STEC	NERVOUS	NONE	NONE	N43	176-58_N43	29733	30647	29733..30647	Vir3275_sitA_	sitA	Iron: Transport	Iron and siderophore	SitA	ExPEC	1-915/915	===============	0/0	100	99.13	APHAVirulence_2021-09-1688	Yes
176-58_N43_l=33377_d=0.72x	176	Yes	176-58	Bowel Oedema	ETEC/STEC	NERVOUS	NONE	NONE	N43	176-58_N43	30647	31474	30647..31474	Vir1088_sitB_	sitB	Iron: Transport	Iron and siderophore	NA	ExPEC	1-828/828	===============	0/0	100	99.52	APHAVirulence_2021-09-1689	Yes
176-58_N43_l=33377_d=0.72x	176	Yes	176-58	Bowel Oedema	ETEC/STEC	NERVOUS	NONE	NONE	N43	176-58_N43	31471	32328	31471..32328	Vir2278_sitC_	sitC	Iron: Transport	Iron and siderophore	NA	ExPEC	1-858/858	===============	0/0	100	99.18	APHAVirulence_2021-09-1690	Yes
176-58_N43_l=33377_d=0.72x	176	Yes	176-58	Bowel Oedema	ETEC/STEC	NERVOUS	NONE	NONE	N43	176-58_N43	32325	33182	32325..33182	Vir0704_sitD_	sitD	Iron: Transport	Iron and siderophore	NA	ExPEC	1-858/858	===============	0/0	100	98.37	APHAVirulence_2021-09-1691	Yes
176-58_N68_l=13652_d=1.03x	176	Yes	176-58	Bowel Oedema	ETEC/STEC	NERVOUS	NONE	NONE	N68	176-58_N68	3957	4174	3957..4174	Vir3651_sta1:2	sta1:2	Toxin: Heat-stable enterotoxin I	Toxin	STa	#N/A	1-219/219	========/======	44197	99.54	99.54	APHAVirulence_2021-09-1692	Yes
176-58_N199_l=2160_d=1.01x	176	Yes	176-58	Bowel Oedema	ETEC/STEC	NERVOUS	NONE	NONE	N199	176-58_N199	1796	2011	1796..2011	Vir3654_stb:3:	stb:3:	Toxin: Heat-stable enterotoxin II	Toxin	STb	#N/A	1-216/216	===============	0/0	100	100	APHAVirulence_2021-09-1693	Yes
176-58_N105_l=6949_d=0.37x	176	Yes	176-58	Bowel Oedema	ETEC/STEC	NERVOUS	NONE	NONE	N105	176-58_N105	5199	6156	5199..6156	Vir1319_stx2A	stx2A	Toxin: Shiga type 2 subunit A	Toxin	Stx2e-A	EHEC	1-958/960	===============	0/0	99.79	94.57	APHAVirulence_2021-09-1694	Yes
176-58_N105_l=6949_d=0.37x	176	Yes	176-58	Bowel Oedema	ETEC/STEC	NERVOUS	NONE	NONE	N105	176-58_N105	6171	6430	6171..6430	Vir1512_stx2B	stx2B	Toxin: Shiga type 2 subunit B	Toxin	stx2e-B	EHEC	1-260/270	========/======	44229	95.93	85.82	APHAVirulence_2021-09-1695	k
18-191_N55_l=22772_d=1.04x	18	Yes	18-191	Enteric colibacillosis	ETEC/STEC	NERVOUS	WASTING	NONE	N55	18-191_N55	5250	6662	5250..6662	Vir0163_aec29	aec29	Secretion system: Type VI Hypothetical Protein	Secretion	NA	AIEC	1-1413/1413	===============	0/0	100	100	APHAVirulence_2021-09-1705	Yes
18-191_N55_l=22772_d=1.04x	18	Yes	18-191	Enteric colibacillosis	ETEC/STEC	NERVOUS	WASTING	NONE	N55	18-191_N55	6681	10205	6681..10205	Vir2506_aec30	aec30	Secretion system: Type VI	Secretion	NA	EAEC	1-3525/3525	===============	0/0	100	99.23	APHAVirulence_2021-09-1706	Yes
18-191_N55_l=22772_d=1.04x	18	Yes	18-191	Enteric colibacillosis	ETEC/STEC	NERVOUS	WASTING	NONE	N55	18-191_N55	10126	11568	10126..11568	Vir3013_aec31	aec31	Secretion system: Type VI Hypothetical Protein	Secretion	NA	UPEC	1-1443/1443	===============	0/0	100	100	APHAVirulence_2021-09-1707	Yes
18-191_N55_l=22772_d=1.04x	18	Yes	18-191	Enteric colibacillosis	ETEC/STEC	NERVOUS	WASTING	NONE	N55	18-191_N55	11592	12074	11592..12074	Vir0623_aec32	aec32	Secretion system: Type VI Hypothetical Protein	Secretion	NA	EPEC	1-483/483	===============	0/0	100	100	APHAVirulence_2021-09-1708	Yes
18-191_N23_l=92101_d=0.94x	18	Yes	18-191	Enteric colibacillosis	ETEC/STEC	NERVOUS	WASTING	NONE	N23	18-191_N23	7658	12194	7658..12194	Vir3686_CsgABGFE	CsgABGFE	Adhesion: Curli fimbriae	Adhesion	NA	NA	7-4544/4544	========/======	44319	99.8	98.24	APHAVirulence_2021-09-1725	Yes
18-191_N31_l=68105_d=1.07x	18	Yes	18-191	Enteric colibacillosis	ETEC/STEC	NERVOUS	WASTING	NONE	N31	18-191_N31	42426	43013	42426..43013	Vir0492_ecpA_	ecpA	Adhesion: E.coli common pilus	Adhesion	NA	ETEC	1-588/588	===============	0/0	100	99.83	APHAVirulence_2021-09-1728	Yes
18-191_N31_l=68105_d=1.07x	18	Yes	18-191	Enteric colibacillosis	ETEC/STEC	NERVOUS	WASTING	NONE	N31	18-191_N31	41700	42417	41700..42417	Vir0395_ecpB_	ecpB	Adhesion: E.coli common pilus	Adhesion	NA	EHEC	1-717/717	========/======	44197	100	97.77	APHAVirulence_2021-09-1729	Yes
18-191_N31_l=68105_d=1.07x	18	Yes	18-191	Enteric colibacillosis	ETEC/STEC	NERVOUS	WASTING	NONE	N31	18-191_N31	39149	41674	39149..41674	Vir0620_ecpC_	ecpC	Adhesion: E.coli common pilus	Adhesion	NA	ETEC	1-2526/2526	===============	0/0	100	100	APHAVirulence_2021-09-1730	Yes
18-191_N31_l=68105_d=1.07x	18	Yes	18-191	Enteric colibacillosis	ETEC/STEC	NERVOUS	WASTING	NONE	N31	18-191_N31	37516	39159	37516..39159	Vir1336_ecpD_	ecpD	Adhesion: E.coli common pilus	Adhesion	NA	EHEC	1-1644/1644	===============	0/0	100	99.94	APHAVirulence_2021-09-1731	Yes
18-191_N31_l=68105_d=1.07x	18	Yes	18-191	Enteric colibacillosis	ETEC/STEC	NERVOUS	WASTING	NONE	N31	18-191_N31	36837	37592	36837..37592	Vir0636_ecpE_	ecpE	Adhesion: E.coli common pilus	Adhesion	NA	EHEC	1-756/756	===============	0/0	100	97.49	APHAVirulence_2021-09-1732	Yes
18-191_N31_l=68105_d=1.07x	18	Yes	18-191	Enteric colibacillosis	ETEC/STEC	NERVOUS	WASTING	NONE	N31	18-191_N31	43088	43678	43088..43678	Vir0622_ecpR_	ecpR	Adhesion: E.coli common pilus	Adhesion	NA	ETEC	1-591/591	===============	0/0	100	100	APHAVirulence_2021-09-1733	Yes
18-191_N26_l=85442_d=1.06x	18	Yes	18-191	Enteric colibacillosis	ETEC/STEC	NERVOUS	WASTING	NONE	N26	18-191_N26	28962	31702	28962..31702	Vir1224_ehaB_	ehaB	Other: adhesion/biofilm formation	Other	NA	EPEC	29-2769/2769	===============	0/0	98.99	99.49	APHAVirulence_2021-09-1734	Yes
18-191_N24_l=88504_d=0.87x	18	Yes	18-191	Enteric colibacillosis	ETEC/STEC	NERVOUS	WASTING	NONE	N24	18-191_N24	74840	76739	74840..76739	Vir0805_espL1	espL1	Secretion system: Type III	Secretion	NA	EPEC, EHEC	1-1899/1899	========/======	44197	100	97.58	APHAVirulence_2021-09-1737	Yes
18-191_N8_l=154904_d=1.19x	18	Yes	18-191	Enteric colibacillosis	ETEC/STEC	NERVOUS	WASTING	NONE	N8	18-191_N8	7235	9421	7235..9421	Vir0188_espL4	espL4	Secretion system: Type III (ShET2/EspL2 family effector toxin	Secretion	NA	EPEC, EHEC	1-2187/2187	===============	0/0	100	97.3	APHAVirulence_2021-09-1738	Yes
18-191_N50_l=30482_d=0.81x	18	Yes	18-191	Enteric colibacillosis	ETEC/STEC	NERVOUS	WASTING	NONE	N50	18-191_N50	11469	12799	11469..12799	Vir1724_espR1	espR1	Secretion system: Type III effector	Secretion	NA	EHEC	1-1332/1332	========/======	44197	99.92	99.7	APHAVirulence_2021-09-1739	Yes
18-191_N9_l=151344_d=1.10x	18	Yes	18-191	Enteric colibacillosis	ETEC/STEC	NERVOUS	WASTING	NONE	N9	18-191_N9	144446	145865	144446..145865	Vir0080_espX1	espX1	Secretion system: Type III	Secretion	NA	EHEC	1-1422/1422	========/======	44229	99.86	95.22	APHAVirulence_2021-09-1740	Yes
18-191_N8_l=154904_d=1.19x	18	Yes	18-191	Enteric colibacillosis	ETEC/STEC	NERVOUS	WASTING	NONE	N8	18-191_N8	37637	39217	37637..39217	Vir0296_espX4	espX4	Secretion system: Type III effector-like	Secretion	NA	EHEC, EPEC	1-1581/1581	========/======	44229	99.94	93.36	APHAVirulence_2021-09-1741	Yes
18-191_N8_l=154904_d=1.19x	18	Yes	18-191	Enteric colibacillosis	ETEC/STEC	NERVOUS	WASTING	NONE	N8	18-191_N8	68716	70008	68716..70008	Vir1858_espX5	espX5	Secretion system: Type III	Secretion	NA	EHEC	1-1293/1293	===============	0/0	100	97.29	APHAVirulence_2021-09-1742	Yes
18-191_N69_l=10357_d=2.80x	18	Yes	18-191	Enteric colibacillosis	ETEC/STEC	NERVOUS	WASTING	NONE	N69	18-191_N69	796	1310	796..1310	Vir3532_fedA:3	fedA:3	Adhesion: Fimbriae	Adhesion	F18	#N/A	2-516/516	===============	0/0	99.81	98.25	APHAVirulence_2021-09-1744	Yes
18-191_N69_l=10357_d=2.80x	18	Yes	18-191	Enteric colibacillosis	ETEC/STEC	NERVOUS	WASTING	NONE	N69	18-191_N69	5302	6204	5302..6204	Vir3533_fedF:1	fedF:1	Adhesion: Fimbriae	Adhesion	NA	#N/A	1-903/903	===============	0/0	100	99.89	APHAVirulence_2021-09-1745	Yes
18-191_N18_l=114934_d=1.10x	18	Yes	18-191	Enteric colibacillosis	ETEC/STEC	NERVOUS	WASTING	NONE	N18	18-191_N18	111026	111574	111026..111574	Vir1518_fimA_	fimA	Adhesion: Type I Fimbriae	Adhesion	NA	ExPEC	1-549/549	===============	0/0	100	100	APHAVirulence_2021-09-1746	Yes
18-191_N18_l=114934_d=1.10x	18	Yes	18-191	Enteric colibacillosis	ETEC/STEC	NERVOUS	WASTING	NONE	N18	18-191_N18	113129	113731	113129..113731	Vir0941_fimB_	fimB	Adhesion: Type I Fimbriae	Adhesion	NA	EPEC	1-603/603	===============	0/0	100	100	APHAVirulence_2021-09-1747	Yes
18-191_N18_l=114934_d=1.10x	18	Yes	18-191	Enteric colibacillosis	ETEC/STEC	NERVOUS	WASTING	NONE	N18	18-191_N18	109660	110385	109660..110385	Vir2094_fimC_	fimC	Adhesion: Type I Fimbriae	Adhesion	NA	ExPEC, APEC	1-726/726	===============	0/0	100	100	APHAVirulence_2021-09-1748	Yes
18-191_N18_l=114934_d=1.10x	18	Yes	18-191	Enteric colibacillosis	ETEC/STEC	NERVOUS	WASTING	NONE	N18	18-191_N18	106957	109593	106957..109593	Vir0772_fimD_	fimD	Adhesion: Type I Fimbriae	Adhesion	NA	ExPEC	1-2637/2637	===============	0/0	100	100	APHAVirulence_2021-09-1749	Yes
18-191_N18_l=114934_d=1.10x	18	Yes	18-191	Enteric colibacillosis	ETEC/STEC	NERVOUS	WASTING	NONE	N18	18-191_N18	112055	112651	112055..112651	Vir3034_fimE_	fimE	Adhesion: Type I Fimbriae	Adhesion	NA	ExPEC	1-597/597	===============	0/0	100	99.83	APHAVirulence_2021-09-1753	Yes
18-191_N18_l=114934_d=1.10x	18	Yes	18-191	Enteric colibacillosis	ETEC/STEC	NERVOUS	WASTING	NONE	N18	18-191_N18	106417	106947	106417..106947	Vir0010_fimF_	fimF	Adhesion: Type I Fimbriae	Adhesion	NA	ExPEC	1-531/531	===============	0/0	100	100	APHAVirulence_2021-09-1754	Yes
18-191_N32_l=64843_d=0.86x	18	Yes	18-191	Enteric colibacillosis	ETEC/STEC	NERVOUS	WASTING	NONE	N32	18-191_N32	16507	17037	16507..17037	Vir0600_fimF_	fimF	Adhesion: Type I Fimbriae	Adhesion	NA	ExPEC	1-531/531	===============	0/0	100	99.62	APHAVirulence_2021-09-1755	Yes
18-191_N18_l=114934_d=1.10x	18	Yes	18-191	Enteric colibacillosis	ETEC/STEC	NERVOUS	WASTING	NONE	N18	18-191_N18	105901	106404	105901..106404	Vir1637_fimG_	fimG	Adhesion: Type I Fimbriae	Adhesion	NA	ExPEC	1-504/504	===============	0/0	100	100	APHAVirulence_2021-09-1756	Yes
18-191_N32_l=64843_d=0.86x	18	Yes	18-191	Enteric colibacillosis	ETEC/STEC	NERVOUS	WASTING	NONE	N32	18-191_N32	15991	16494	15991..16494	Vir1465_fimG_	fimG	Adhesion: Type I Fimbriae	Adhesion	NA	ExPEC	1-504/504	===============	0/0	100	99.41	APHAVirulence_2021-09-1757	Yes
18-191_N18_l=114934_d=1.10x	18	Yes	18-191	Enteric colibacillosis	ETEC/STEC	NERVOUS	WASTING	NONE	N18	18-191_N18	104979	105881	104979..105881	Vir0312_fimH_	fimH	Adhesion: Type I Fimbriae	Adhesion	NA	ExPEC	1-903/903	===============	0/0	100	99.78	APHAVirulence_2021-09-1758	Yes
18-191_N18_l=114934_d=1.10x	18	Yes	18-191	Enteric colibacillosis	ETEC/STEC	NERVOUS	WASTING	NONE	N18	18-191_N18	110422	111079	110422..111079	Vir1914_fimI_	fimI	Adhesion: Type I Fimbriae	Adhesion	NA	EPEC	6-663/663	===============	0/0	99.25	98.48	APHAVirulence_2021-09-1759	Yes
18-191_N73_l=8775_d=2.57x	18	Yes	18-191	Enteric colibacillosis	ETEC/STEC	NERVOUS	WASTING	NONE	N73	18-191_N73	4656	7730	4656..7730	Vir0709_hlyA_	hlyA	Toxin: Alpha-Hemolysin	Toxin	HlyA	ExPEC	1-3075/3075	===============	0/0	100	99.74	APHAVirulence_2021-09-1760	Yes
18-191_N73_l=8775_d=2.57x	18	Yes	18-191	Enteric colibacillosis	ETEC/STEC	NERVOUS	WASTING	NONE	N73	18-191_N73	2461	4584	2461..4584	Vir2991_hlyB_	hlyB	Toxin: Alpha-Hemolysin	Toxin	NA	AIEC	1-2124/2124	===============	0/0	100	99.62	APHAVirulence_2021-09-1761	Yes
18-191_N73_l=8775_d=2.57x	18	Yes	18-191	Enteric colibacillosis	ETEC/STEC	NERVOUS	WASTING	NONE	N73	18-191_N73	7742	8254	7742..8254	Vir1935_hlyC_	hlyC	Toxin: Alpha-Hemolysin	Toxin	NA	UPEC	1-513/513	===============	0/0	100	99.42	APHAVirulence_2021-09-1762	Yes
18-191_N73_l=8775_d=2.57x	18	Yes	18-191	Enteric colibacillosis	ETEC/STEC	NERVOUS	WASTING	NONE	N73	18-191_N73	1006	2442	1006..2442	Vir1765_hlyD_	hlyD	Toxin: Alpha-Hemolysin	Toxin	NA	UPEC	1-1437/1437	===============	0/0	100	99.72	APHAVirulence_2021-09-1763	Yes
18-191_N13_l=130945_d=0.90x	18	Yes	18-191	Enteric colibacillosis	ETEC/STEC	NERVOUS	WASTING	NONE	N13	18-191_N13	33590	34645	33590..34645	Vir0273_hlyE	hlyE	Toxin: Hemolysin/cytolysin A	Toxin	HlyE	ExPEC	1-1056/1056	===============	0/0	100	98.39	APHAVirulence_2021-09-1764	Yes
18-191_N52_l=27627_d=0.97x	18	Yes	18-191	Enteric colibacillosis	ETEC/STEC	NERVOUS	WASTING	NONE	N52	18-191_N52	10901	12283	10901..12283	Vir2375_ibeB_	ibeB	Invasion: brain endothelial cells & Copper/Silver efflux resistance	Invasion	NA	NMEC, SEPEC, APEC	1-1383/1383	===============	0/0	100	98.41	APHAVirulence_2021-09-1765	Yes
18-191_N16_l=122136_d=1.22x	18	Yes	18-191	Enteric colibacillosis	ETEC/STEC	NERVOUS	WASTING	NONE	N16	18-191_N16	104370	106103	104370..106103	Vir0054_ibeC_	ibeC	Invasion: brain endothelial cells	Invasion	NA	NMEC, SEPEC, APEC	1-1734/1734	===============	0/0	100	100	APHAVirulence_2021-09-1766	Yes
18-191_N71_l=9644_d=0.95x	18	Yes	18-191	Enteric colibacillosis	ETEC/STEC	NERVOUS	WASTING	NONE	N71	18-191_N71	1416	1709	1416..1709	Vir3553_iss:3:	iss:3:	Invasion: Increased serum survival	Invasion	NA	#N/A	1-294/294	===============	0/0	100	98.98	APHAVirulence_2021-09-1768	Yes
18-191_N68_l=10562_d=2.08x	18	Yes	18-191	Enteric colibacillosis	ETEC/STEC	NERVOUS	WASTING	NONE	N68	18-191_N68	6345	6562	6345..6562	Vir3651_sta1:2	sta1:2	Toxin: Heat-stable enterotoxin I	Toxin	STa	#N/A	1-219/219	========/======	44197	99.54	99.54	APHAVirulence_2021-09-1769	Yes
18-191_N121_l=2162_d=1.47x	18	Yes	18-191	Enteric colibacillosis	ETEC/STEC	NERVOUS	WASTING	NONE	N121	18-191_N121	1796	2011	1796..2011	Vir3654_stb:3:	stb:3:	Toxin: Heat-stable enterotoxin II	Toxin	STb	#N/A	1-216/216	===============	0/0	100	100	APHAVirulence_2021-09-1770	Yes
18-191_N108_l=2900_d=0.76x	18	Yes	18-191	Enteric colibacillosis	ETEC/STEC	NERVOUS	WASTING	NONE	N108	18-191_N108	1122	2079	1122..2079	Vir1319_stx2A	stx2A	Toxin: Shiga type 2 subunit A	Toxin	Stx2e-A	EHEC	1-958/960	===============	0/0	99.79	94.57	APHAVirulence_2021-09-1771	Yes
18-191_N108_l=2900_d=0.76x	18	Yes	18-191	Enteric colibacillosis	ETEC/STEC	NERVOUS	WASTING	NONE	N108	18-191_N108	848	1107	848..1107	Vir1512_stx2B	stx2B	Toxin: Shiga type 2 subunit B	Toxin	stx2e-B	EHEC	1-260/270	========/======	44229	95.93	85.82	APHAVirulence_2021-09-1772	k
189-250_N63_l=19282_d=0.86x	189	Yes	189-250	Enteric colibacillosis	EPEC	DIARRHOEA	NONE	NONE	N63	189-250_N63	12638	15655	12638..15655	Vir3099_cah_	cah	Other: calcium-binding and heat-extractable autotransporter protein	Other	NA	EHEC, ETEC, NMEC, UPEC, AIEC, EPEC, StxEAEC	1-3018/3018	===============	0/0	100	96.62	APHAVirulence_2021-09-1986	Yes
189-250_N95_l=9085_d=0.72x	189	Yes	189-250	Enteric colibacillosis	EPEC	DIARRHOEA	NONE	NONE	N95	189-250_N95	5215	5670	5215..5670	Vir0541_cesD_	cesD	Secretion system: Type III	Secretion	NA	EHEC	1-456/456	===============	0/0	100	99.78	APHAVirulence_2021-09-1987	Yes
189-250_N62_l=19353_d=0.84x	189	Yes	189-250	Enteric colibacillosis	EPEC	DIARRHOEA	NONE	NONE	N62	189-250_N62	18316	18723	18316..18723	Vir0774_cesD2	cesD2	Secretion system: Type III	Secretion	NA	EHEC	1-408/408	===============	0/0	100	100	APHAVirulence_2021-09-1988	Yes
189-250_N62_l=19353_d=0.84x	189	Yes	189-250	Enteric colibacillosis	EPEC	DIARRHOEA	NONE	NONE	N62	189-250_N62	6152	6511	6152..6511	Vir1591_cesF_	cesF	Secretion system: Type III chaperone	Secretion	NA	EHEC	1-360/360	===============	0/0	100	99.72	APHAVirulence_2021-09-1989	Yes
189-250_N62_l=19353_d=0.84x	189	Yes	189-250	Enteric colibacillosis	EPEC	DIARRHOEA	NONE	NONE	N62	189-250_N62	9570	10040	9570..10040	Vir1321_cesT_	cesT	Other: Chaperone	Other	NA	EPEC	1-471/471	===============	0/0	100	100	APHAVirulence_2021-09-1990	Yes
189-250_N84_l=12016_d=1.11x	189	Yes	189-250	Enteric colibacillosis	EPEC	DIARRHOEA	NONE	NONE	N84	189-250_N84	7523	9505	7523..9505	Vir0475_chuA_	chuA	Iron: E.coli hemin uptake	Iron and siderophore	NA	EHEC	1-1983/1983	===============	0/0	100	99.7	APHAVirulence_2021-09-1991	Yes
189-250_N84_l=12016_d=1.11x	189	Yes	189-250	Enteric colibacillosis	EPEC	DIARRHOEA	NONE	NONE	N84	189-250_N84	9554	10582	9554..10582	Vir0827_chuS_	chuS	Iron: E.coli hemin uptake	Iron and siderophore	NA	APEC, AIEC, UPEC, EHEC, NMEC, EPEC, EAEC	1-1029/1029	===============	0/0	100	99.12	APHAVirulence_2021-09-1992	Yes
189-250_N84_l=12016_d=1.11x	189	Yes	189-250	Enteric colibacillosis	EPEC	DIARRHOEA	NONE	NONE	N84	189-250_N84	5926	6918	5926..6918	Vir2481_chuT_	chuT	Iron: E.coli hemin uptake	Iron and siderophore	NA	APEC, AIEC, UPEC, EHEC, NMEC, EPEC, EAEC	1-993/993	===============	0/0	100	97.99	APHAVirulence_2021-09-1993	Yes
189-250_N84_l=12016_d=1.11x	189	Yes	189-250	Enteric colibacillosis	EPEC	DIARRHOEA	NONE	NONE	N84	189-250_N84	2396	3388	2396..3388	Vir0502_chuU_	chuU	Iron: E.coli hemin uptake	Iron and siderophore	NA	APEC, AIEC, UPEC, EHEC, NMEC, EPEC, EAEC	1-993/993	===============	0/0	100	98.79	APHAVirulence_2021-09-1994	Yes
189-250_N84_l=12016_d=1.11x	189	Yes	189-250	Enteric colibacillosis	EPEC	DIARRHOEA	NONE	NONE	N84	189-250_N84	4569	5906	4569..5906	Vir1158_chuW_	chuW	Iron: E.coli hemin uptake	Iron and siderophore	NA	APEC, AIEC, UPEC, EHEC, NMEC, EPEC, EAEC	1-1338/1338	===============	0/0	100	98.28	APHAVirulence_2021-09-1995	Yes
189-250_N84_l=12016_d=1.11x	189	Yes	189-250	Enteric colibacillosis	EPEC	DIARRHOEA	NONE	NONE	N84	189-250_N84	4062	4556	4062..4556	Vir1030_chuX_	chuX	Iron: E.coli hemin uptake	Iron and siderophore	NA	APEC, AIEC, UPEC, EHEC, NMEC, EPEC, EAEC	1-495/495	===============	0/0	100	100	APHAVirulence_2021-09-1996	Yes
189-250_N84_l=12016_d=1.11x	189	Yes	189-250	Enteric colibacillosis	EPEC	DIARRHOEA	NONE	NONE	N84	189-250_N84	3441	4062	3441..4062	Vir0059_chuY_	chuY	Iron: E.coli hemin uptake	Iron and siderophore	NA	APEC, AIEC, UPEC, EHEC, NMEC, EPEC, EAEC	1-622/624	===============	0/0	99.68	96.62	APHAVirulence_2021-09-1997	Yes
189-250_N114_l=4760_d=0.66x	189	Yes	189-250	Enteric colibacillosis	EPEC	DIARRHOEA	NONE	NONE	N114	189-250_N114	897	1551	897..1551	Vir2504_cif_	cif	Secretion system: Type III effector	Secretion	NA	EPEC	1-655/657	===============	0/0	99.7	100	APHAVirulence_2021-09-1998	Yes
189-250_N62_l=19353_d=0.84x	189	Yes	189-250	Enteric colibacillosis	EPEC	DIARRHOEA	NONE	NONE	N62	189-250_N62	10101	12920	10101..12920	Vir0001_eae	eae	Adhesion: Intimin	Adhesion	Eae	EPEC,EHEC	1-2820/2820	===============	0/0	100	99.93	APHAVirulence_2021-09-2001	Yes
189-250_N35_l=49102_d=0.96x	189	Yes	189-250	Enteric colibacillosis	EPEC	DIARRHOEA	NONE	NONE	N35	189-250_N35	35484	39737	35484..39737	Vir1768_eaeH_	eaeH	Adhesion	Adhesion	EaeH	UPEC	1-4254/4254	===============	0/0	100	97.63	APHAVirulence_2021-09-2002	Yes
189-250_N100_l=8136_d=0.81x	189	Yes	189-250	Enteric colibacillosis	EPEC	DIARRHOEA	NONE	NONE	N100	189-250_N100	817	1035	817..1035	Vir0236_ECO10	ECO10	Secretion system: Type III	Secretion	NA	EHEC	1-219/219	===============	0/0	100	100	APHAVirulence_2021-09-2004	Yes
189-250_N100_l=8136_d=0.81x	189	Yes	189-250	Enteric colibacillosis	EPEC	DIARRHOEA	NONE	NONE	N100	189-250_N100	3921	4739	3921..4739	Vir3287_ECO10	ECO10	Secretion system: Type III	Secretion	NA	EHEC	1-819/819	===============	0/0	100	99.88	APHAVirulence_2021-09-2005	Yes
189-250_N62_l=19353_d=0.84x	189	Yes	189-250	Enteric colibacillosis	EPEC	DIARRHOEA	NONE	NONE	N62	189-250_N62	3721	4098	3721..4098	Vir1480_ECO10	ECO10	Secretion system: Type III	Secretion	NA	EHEC	1-378/378	===============	0/0	100	99.73	APHAVirulence_2021-09-2006	Yes
189-250_N62_l=19353_d=0.84x	189	Yes	189-250	Enteric colibacillosis	EPEC	DIARRHOEA	NONE	NONE	N62	189-250_N62	4091	4507	4091..4507	Vir0691_ECO10	ECO10	Secretion system: Type III	Secretion	NA	EHEC	1-417/417	===============	0/0	100	100	APHAVirulence_2021-09-2007	Yes
189-250_N95_l=9085_d=0.72x	189	Yes	189-250	Enteric colibacillosis	EPEC	DIARRHOEA	NONE	NONE	N95	189-250_N95	3331	3789	3331..3789	Vir0763_ECO10	ECO10	Secretion system: Type III	Secretion	NA	EHEC	1-459/459	===============	0/0	100	100	APHAVirulence_2021-09-2009	Yes
189-250_N100_l=8136_d=0.81x	189	Yes	189-250	Enteric colibacillosis	EPEC	DIARRHOEA	NONE	NONE	N100	189-250_N100	490	804	490..804	Vir0587_ECO26	ECO26	Secretion system: Type III	Secretion	NA	EHEC	1-315/315	===============	0/0	100	100	APHAVirulence_2021-09-2011	Yes
189-250_N62_l=19353_d=0.84x	189	Yes	189-250	Enteric colibacillosis	EPEC	DIARRHOEA	NONE	NONE	N62	189-250_N62	18987	19265	18987..19265	Vir2045_ECO26	ECO26	Secretion system: Type III	Secretion	NA	EHEC	1-279/279	===============	0/0	100	100	APHAVirulence_2021-09-2012	Yes
189-250_N35_l=49102_d=0.96x	189	Yes	189-250	Enteric colibacillosis	EPEC	DIARRHOEA	NONE	NONE	N35	189-250_N35	24906	25524	24906..25524	Vir1306_ecpA_	ecpA	Adhesion: E.coli common pilus	Adhesion	NA	ETEC	1-618/618	========/======	44197	100	97.9	APHAVirulence_2021-09-2013	Yes
189-250_N35_l=49102_d=0.96x	189	Yes	189-250	Enteric colibacillosis	EPEC	DIARRHOEA	NONE	NONE	N35	189-250_N35	24180	24897	24180..24897	Vir0842_ecpB_	ecpB	Adhesion: E.coli common pilus	Adhesion	NA	EHEC	1-717/717	========/======	44197	100	98.47	APHAVirulence_2021-09-2014	Yes
189-250_N35_l=49102_d=0.96x	189	Yes	189-250	Enteric colibacillosis	EPEC	DIARRHOEA	NONE	NONE	N35	189-250_N35	21629	24154	21629..24154	Vir0224_ecpC_	ecpC	Adhesion: E.coli common pilus	Adhesion	NA	ETEC	1-2526/2526	===============	0/0	100	99.09	APHAVirulence_2021-09-2015	Yes
189-250_N35_l=49102_d=0.96x	189	Yes	189-250	Enteric colibacillosis	EPEC	DIARRHOEA	NONE	NONE	N35	189-250_N35	19996	21639	19996..21639	Vir0094_ecpD_	ecpD	Adhesion: E.coli common pilus	Adhesion	NA	EHEC	1-1644/1644	===============	0/0	100	99.15	APHAVirulence_2021-09-2016	Yes
189-250_N35_l=49102_d=0.96x	189	Yes	189-250	Enteric colibacillosis	EPEC	DIARRHOEA	NONE	NONE	N35	189-250_N35	19317	20072	19317..20072	Vir0799_ecpE_	ecpE	Adhesion: E.coli common pilus	Adhesion	NA	EHEC	1-756/756	===============	0/0	100	98.81	APHAVirulence_2021-09-2017	Yes
189-250_N35_l=49102_d=0.96x	189	Yes	189-250	Enteric colibacillosis	EPEC	DIARRHOEA	NONE	NONE	N35	189-250_N35	25568	26158	25568..26158	Vir0402_ecpR_	ecpR	Adhesion: E.coli common pilus	Adhesion	NA	ETEC	1-591/591	===============	0/0	100	99.83	APHAVirulence_2021-09-2018	Yes
189-250_N1_l=222266_d=0.96x	189	Yes	189-250	Enteric colibacillosis	EPEC	DIARRHOEA	NONE	NONE	N1	189-250_N1	144920	147874	144920..147874	Vir1747_ehaB_	ehaB	Other: adhesion/biofilm formation	Other	NA	EPEC	1-2988/2988	========/======	12175	98.9	94.64	APHAVirulence_2021-09-2019	Yes
189-250_N95_l=9085_d=0.72x	189	Yes	189-250	Enteric colibacillosis	EPEC	DIARRHOEA	NONE	NONE	N95	189-250_N95	5684	7222	5684..7222	Vir2642_escC_	escC	Secretion system: Type III	Secretion	NA	EHEC	1-1539/1539	===============	0/0	100	99.94	APHAVirulence_2021-09-2020	Yes
189-250_N62_l=19353_d=0.84x	189	Yes	189-250	Enteric colibacillosis	EPEC	DIARRHOEA	NONE	NONE	N62	189-250_N62	13135	14355	13135..14355	Vir2283_escD_	escD	Secretion system: Type III	Secretion	NA	EHEC	1-1221/1221	===============	0/0	100	99.84	APHAVirulence_2021-09-2021	Yes
189-250_N62_l=19353_d=0.84x	189	Yes	189-250	Enteric colibacillosis	EPEC	DIARRHOEA	NONE	NONE	N62	189-250_N62	18760	18981	18760..18981	Vir2096_escF_	escF	Secretion system: Type III	Secretion	NA	EHEC	1-222/222	===============	0/0	100	100	APHAVirulence_2021-09-2022	Yes
189-250_N95_l=9085_d=0.72x	189	Yes	189-250	Enteric colibacillosis	EPEC	DIARRHOEA	NONE	NONE	N95	189-250_N95	7683	8255	7683..8255	Vir0082_escJ_	escJ	Secretion system: Type III	Secretion	NA	EHEC	1-573/573	===============	0/0	100	100	APHAVirulence_2021-09-2023	Yes
189-250_N62_l=19353_d=0.84x	189	Yes	189-250	Enteric colibacillosis	EPEC	DIARRHOEA	NONE	NONE	N62	189-250_N62	2378	3718	2378..3718	Vir0898_escN_	escN	Secretion system: Type III	Secretion	NA	EHEC	1-1341/1341	===============	0/0	100	99.78	APHAVirulence_2021-09-2024	Yes
189-250_N95_l=9085_d=0.72x	189	Yes	189-250	Enteric colibacillosis	EPEC	DIARRHOEA	NONE	NONE	N95	189-250_N95	606	1259	606..1259	Vir2018_escR_	escR	Secretion system: Type III	Secretion	NA	EHEC	1-654/654	===============	0/0	100	100	APHAVirulence_2021-09-2025	Yes
189-250_N95_l=9085_d=0.72x	189	Yes	189-250	Enteric colibacillosis	EPEC	DIARRHOEA	NONE	NONE	N95	189-250_N95	1259	1528	1259..1528	Vir0021_escS_	escS	Secretion system: Type III	Secretion	NA	EHEC	1-270/270	===============	0/0	100	100	APHAVirulence_2021-09-2026	Yes
189-250_N95_l=9085_d=0.72x	189	Yes	189-250	Enteric colibacillosis	EPEC	DIARRHOEA	NONE	NONE	N95	189-250_N95	1528	2304	1528..2304	Vir0609_escT_	escT	Secretion system: Type III	Secretion	NA	EHEC	1-777/777	===============	0/0	100	100	APHAVirulence_2021-09-2027	Yes
189-250_N95_l=9085_d=0.72x	189	Yes	189-250	Enteric colibacillosis	EPEC	DIARRHOEA	NONE	NONE	N95	189-250_N95	2297	3334	2297..3334	Vir3052_escU_	escU	Secretion system: Type III	Secretion	NA	EHEC	1-1038/1038	===============	0/0	100	99.81	APHAVirulence_2021-09-2028	Yes
189-250_N62_l=19353_d=0.84x	189	Yes	189-250	Enteric colibacillosis	EPEC	DIARRHOEA	NONE	NONE	N62	189-250_N62	367	2394	367..2394	Vir1716_escV_	escV	Secretion system: Type III	Secretion	NA	EHEC	1-2028/2028	===============	0/0	100	100	APHAVirulence_2021-09-2029	Yes
189-250_N62_l=19353_d=0.84x	189	Yes	189-250	Enteric colibacillosis	EPEC	DIARRHOEA	NONE	NONE	N62	189-250_N62	15611	16189	15611..16189	Vir2865_espA_	espA	Secretion system: Type III	Secretion	NA	EHEC	1-579/579	===============	0/0	100	99.83	APHAVirulence_2021-09-2030	Yes
189-250_N62_l=19353_d=0.84x	189	Yes	189-250	Enteric colibacillosis	EPEC	DIARRHOEA	NONE	NONE	N62	189-250_N62	17365	18309	17365..18309	Vir0316_espB_	espB	Secretion system: Type III	Secretion	NA	EHEC	1-945/945	===============	0/0	100	99.89	APHAVirulence_2021-09-2031	Yes
189-250_N62_l=19353_d=0.84x	189	Yes	189-250	Enteric colibacillosis	EPEC	DIARRHOEA	NONE	NONE	N62	189-250_N62	16202	17344	16202..17344	Vir1640_espD_	espD	Secretion system: Type III	Secretion	NA	EPEC	1-1143/1143	===============	0/0	100	99.83	APHAVirulence_2021-09-2032	Yes
189-250_N170_l=1303_d=0.94x	189	Yes	189-250	Enteric colibacillosis	EPEC	DIARRHOEA	NONE	NONE	N170	189-250_N170	698	1303	698..1303	Vir0626_espF_	espF	Secretion system: Type III effector	Secretion	NA	EHEC	19-624/624	===============	0/0	97.12	99.17	APHAVirulence_2021-09-2033	Yes
189-250_N100_l=8136_d=0.81x	189	Yes	189-250	Enteric colibacillosis	EPEC	DIARRHOEA	NONE	NONE	N100	189-250_N100	2578	3774	2578..3774	Vir1047_espG_	espG	Secretion system: Type III effector	Secretion	NA	EPEC	1-1197/1197	===============	0/0	100	99.92	APHAVirulence_2021-09-2034	Yes
189-250_N62_l=19353_d=0.84x	189	Yes	189-250	Enteric colibacillosis	EPEC	DIARRHOEA	NONE	NONE	N62	189-250_N62	5418	5933	5418..5933	Vir2817_espH_	espH	Secretion system: Type III	Secretion	NA	EHEC	1-516/516	===============	0/0	100	100	APHAVirulence_2021-09-2035	Yes
189-250_N114_l=4760_d=0.66x	189	Yes	189-250	Enteric colibacillosis	EPEC	DIARRHOEA	NONE	NONE	N114	189-250_N114	4138	4760	4138..4760	Vir0605_espJ_	espJ	Secretion system: Type III	Secretion	NA	EHEC	32-654/654	===============	0/0	95.26	99.68	APHAVirulence_2021-09-2036	Yes
189-250_N4_l=159851_d=0.67x	189	Yes	189-250	Enteric colibacillosis	EPEC	DIARRHOEA	NONE	NONE	N4	189-250_N4	7806	9704	7806..9704	Vir0805_espL1	espL1	Secretion system: Type III	Secretion	NA	EPEC, EHEC	1-1899/1899	===============	0/0	100	95.42	APHAVirulence_2021-09-2037	Yes
189-250_N5_l=159610_d=1.05x	189	Yes	189-250	Enteric colibacillosis	EPEC	DIARRHOEA	NONE	NONE	N5	189-250_N5	13802	15988	13802..15988	Vir0188_espL4	espL4	Secretion system: Type III (ShET2/EspL2 family effector toxin	Secretion	NA	EPEC, EHEC	1-2187/2187	===============	0/0	100	98.08	APHAVirulence_2021-09-2038	Yes
189-250_N64_l=18930_d=0.64x	189	Yes	189-250	Enteric colibacillosis	EPEC	DIARRHOEA	NONE	NONE	N64	189-250_N64	4812	5402	4812..5402	Vir3340_espM2	espM2	Secretion system: Type III	Secretion	NA	EHEC	1-591/591	===============	0/0	100	99.83	APHAVirulence_2021-09-2039	Yes
189-250_N37_l=47694_d=0.69x	189	Yes	189-250	Enteric colibacillosis	EPEC	DIARRHOEA	NONE	NONE	N37	189-250_N37	32428	33567	32428..33567	Vir1157_espR4	espR4	Secretion system: Type III	Secretion	NA	EPEC	1-1140/1140	===============	0/0	100	91.4	APHAVirulence_2021-09-2043	Yes
189-250_N40_l=40271_d=0.78x	189	Yes	189-250	Enteric colibacillosis	EPEC	DIARRHOEA	NONE	NONE	N40	189-250_N40	2895	3067	2895..3067	Vir1796_espV_	espV	Secretion system: Type III effector	Secretion	NA	EHEC	1-173/183	===============	0/0	94.54	98.84	APHAVirulence_2021-09-2044	Yes
189-250_N64_l=18930_d=0.64x	189	Yes	189-250	Enteric colibacillosis	EPEC	DIARRHOEA	NONE	NONE	N64	189-250_N64	2846	3904	2846..3904	Vir2859_espW_	espW	Secretion system: Type III	Secretion	NA	EHEC	1-1059/1059	===============	0/0	100	100	APHAVirulence_2021-09-2045	Yes
189-250_N8_l=134725_d=1.00x	189	Yes	189-250	Enteric colibacillosis	EPEC	DIARRHOEA	NONE	NONE	N8	189-250_N8	1	1418	1..1418	Vir0653_espX1	espX1	Secretion system: Type III	Secretion	NA	EHEC	5-1422/1422	===============	0/0	99.72	97.32	APHAVirulence_2021-09-2046	Yes
189-250_N43_l=37683_d=0.78x	189	Yes	189-250	Enteric colibacillosis	EPEC	DIARRHOEA	NONE	NONE	N43	189-250_N43	8453	10465	8453..10465	Vir0347_espX2	espX2	Secretion system: Type III	Secretion	NA	EHEC	1-2013/2013	===============	0/0	100	98.51	APHAVirulence_2021-09-2047	Yes
189-250_N5_l=159610_d=1.05x	189	Yes	189-250	Enteric colibacillosis	EPEC	DIARRHOEA	NONE	NONE	N5	189-250_N5	53530	55110	53530..55110	Vir0296_espX4	espX4	Secretion system: Type III effector-like	Secretion	NA	EHEC, EPEC	1-1581/1581	===============	0/0	100	93.42	APHAVirulence_2021-09-2048	Yes
189-250_N5_l=159610_d=1.05x	189	Yes	189-250	Enteric colibacillosis	EPEC	DIARRHOEA	NONE	NONE	N5	189-250_N5	84644	85936	84644..85936	Vir1858_espX5	espX5	Secretion system: Type III	Secretion	NA	EHEC	1-1293/1293	===============	0/0	100	95.82	APHAVirulence_2021-09-2049	Yes
189-250_N1_l=222266_d=0.96x	189	Yes	189-250	Enteric colibacillosis	EPEC	DIARRHOEA	NONE	NONE	N1	189-250_N1	95939	97512	95939..97512	Vir2497_espY3	espY3	Secretion system: Type III effector	Secretion	NA	EHEC	1-1572/1572	========/======	44228	100	96.25	APHAVirulence_2021-09-2051	Yes
189-250_N8_l=134725_d=1.00x	189	Yes	189-250	Enteric colibacillosis	EPEC	DIARRHOEA	NONE	NONE	N8	189-250_N8	124032	124570	124032..124570	Vir2074_fimA_	fimA	Adhesion: Type I Fimbriae	Adhesion	NA	ExPEC	1-549/549	========/======	44470	98.18	96.54	APHAVirulence_2021-09-2056	Yes
189-250_N8_l=134725_d=1.00x	189	Yes	189-250	Enteric colibacillosis	EPEC	DIARRHOEA	NONE	NONE	N8	189-250_N8	126125	126727	126125..126727	Vir2147_fimB_	fimB	Adhesion: Type I Fimbriae	Adhesion	NA	EPEC	1-603/603	===============	0/0	100	99.83	APHAVirulence_2021-09-2057	Yes
189-250_N8_l=134725_d=1.00x	189	Yes	189-250	Enteric colibacillosis	EPEC	DIARRHOEA	NONE	NONE	N8	189-250_N8	122666	123391	122666..123391	Vir2459_fimC_	fimC	Adhesion: Type I Fimbriae	Adhesion	NA	ExPEC, APEC	1-726/726	===============	0/0	100	99.86	APHAVirulence_2021-09-2058	Yes
189-250_N8_l=134725_d=1.00x	189	Yes	189-250	Enteric colibacillosis	EPEC	DIARRHOEA	NONE	NONE	N8	189-250_N8	119963	122599	119963..122599	Vir0772_fimD_	fimD	Adhesion: Type I Fimbriae	Adhesion	NA	ExPEC	1-2637/2637	===============	0/0	100	99.09	APHAVirulence_2021-09-2064	Yes
189-250_N8_l=134725_d=1.00x	189	Yes	189-250	Enteric colibacillosis	EPEC	DIARRHOEA	NONE	NONE	N8	189-250_N8	125051	125647	125051..125647	Vir2923_fimE_	fimE	Adhesion: Type I Fimbriae	Adhesion	NA	ExPEC	1-597/597	===============	0/0	100	99.33	APHAVirulence_2021-09-2067	Yes
189-250_N8_l=134725_d=1.00x	189	Yes	189-250	Enteric colibacillosis	EPEC	DIARRHOEA	NONE	NONE	N8	189-250_N8	119423	119953	119423..119953	Vir0306_fimF_	fimF	Adhesion: Type I Fimbriae	Adhesion	NA	ExPEC	1-531/531	===============	0/0	100	99.06	APHAVirulence_2021-09-2068	Yes
189-250_N8_l=134725_d=1.00x	189	Yes	189-250	Enteric colibacillosis	EPEC	DIARRHOEA	NONE	NONE	N8	189-250_N8	118907	119410	118907..119410	Vir0903_fimG_	fimG	Adhesion: Type I Fimbriae	Adhesion	NA	ExPEC	1-504/504	===============	0/0	100	99.01	APHAVirulence_2021-09-2069	Yes
189-250_N8_l=134725_d=1.00x	189	Yes	189-250	Enteric colibacillosis	EPEC	DIARRHOEA	NONE	NONE	N8	189-250_N8	117985	118887	117985..118887	Vir0092_fimH_	fimH	Adhesion: Type I Fimbriae	Adhesion	NA	ExPEC	1-903/903	===============	0/0	100	99	APHAVirulence_2021-09-2070	Yes
189-250_N8_l=134725_d=1.00x	189	Yes	189-250	Enteric colibacillosis	EPEC	DIARRHOEA	NONE	NONE	N8	189-250_N8	123428	124090	123428..124090	Vir0391_fimI_	fimI	Adhesion: Type I Fimbriae	Adhesion	NA	EPEC	1-663/663	===============	0/0	100	97.89	APHAVirulence_2021-09-2071	Yes
189-250_N95_l=9085_d=0.72x	189	Yes	189-250	Enteric colibacillosis	EPEC	DIARRHOEA	NONE	NONE	N95	189-250_N95	4417	4830	4417..4830	Vir3409_glrA_	glrA	Secretion system: Type III regulator	Secretion	NA	EPEC	1-414/414	===============	0/0	100	100	APHAVirulence_2021-09-2072	Yes
189-250_N95_l=9085_d=0.72x	189	Yes	189-250	Enteric colibacillosis	EPEC	DIARRHOEA	NONE	NONE	N95	189-250_N95	3986	4342	3986..4342	Vir3283_glrR_	glrR	Other: Transcriptional regulator	Other	NA	EHEC	1-357/357	===============	0/0	100	99.72	APHAVirulence_2021-09-2073	Yes
189-250_N98_l=8463_d=1.70x	189	Yes	189-250	Enteric colibacillosis	EPEC	DIARRHOEA	NONE	NONE	N98	189-250_N98	899	3895	899..3895	Vir1577_hlyA_	hlyA	Toxin: Alpha-Hemolysin	Toxin	HlyA	ExPEC	1-2997/2997	===============	0/0	100	100	APHAVirulence_2021-09-2074	Yes
189-250_N98_l=8463_d=1.70x	189	Yes	189-250	Enteric colibacillosis	EPEC	DIARRHOEA	NONE	NONE	N98	189-250_N98	3945	6065	3945..6065	Vir3091_hlyB_	hlyB	Toxin: Alpha-Hemolysin	Toxin	NA	AIEC	1-2121/2121	===============	0/0	100	100	APHAVirulence_2021-09-2075	Yes
189-250_N98_l=8463_d=1.70x	189	Yes	189-250	Enteric colibacillosis	EPEC	DIARRHOEA	NONE	NONE	N98	189-250_N98	382	897	382..897	Vir1736_hlyC_	hlyC	Toxin: Alpha-Hemolysin	Toxin	NA	UPEC	1-516/516	===============	0/0	100	99.81	APHAVirulence_2021-09-2076	Yes
189-250_N98_l=8463_d=1.70x	189	Yes	189-250	Enteric colibacillosis	EPEC	DIARRHOEA	NONE	NONE	N98	189-250_N98	6069	7508	6069..7508	Vir0801_hlyD_	hlyD	Toxin: Alpha-Hemolysin	Toxin	NA	UPEC	1-1440/1440	===============	0/0	100	100	APHAVirulence_2021-09-2077	Yes
189-250_N67_l=18308_d=0.67x	189	Yes	189-250	Enteric colibacillosis	EPEC	DIARRHOEA	NONE	NONE	N67	189-250_N67	6470	7525	6470..7525	Vir0273_hlyE	hlyE	Toxin: Hemolysin/cytolysin A	Toxin	HlyE	ExPEC	1-1056/1056	===============	0/0	100	98.67	APHAVirulence_2021-09-2078	Yes
189-250_N7_l=136243_d=0.96x	189	Yes	189-250	Enteric colibacillosis	EPEC	DIARRHOEA	NONE	NONE	N7	189-250_N7	116004	117386	116004..117386	Vir0719_ibeB_	ibeB	Invasion: brain endothelial cells & Copper/Silver efflux resistance	Invasion	NA	NMEC, SEPEC, APEC	1-1383/1383	===============	0/0	100	98.55	APHAVirulence_2021-09-2079	Yes
189-250_N105_l=6846_d=1.82x	189	Yes	189-250	Enteric colibacillosis	EPEC	DIARRHOEA	NONE	NONE	N105	189-250_N105	3611	5332	3611..5332	Vir2220_ibeC_	ibeC	Invasion: brain endothelial cells	Invasion	NA	NMEC, SEPEC, APEC	1-1722/1722	===============	0/0	100	100	APHAVirulence_2021-09-2080	Yes
189-250_N11_l=125349_d=1.08x	189	Yes	189-250	Enteric colibacillosis	EPEC	DIARRHOEA	NONE	NONE	N11	189-250_N11	113142	114875	113142..114875	Vir0994_ibeC_	ibeC	Invasion: brain endothelial cells	Invasion	NA	NMEC, SEPEC, APEC	1-1734/1734	===============	0/0	100	99.25	APHAVirulence_2021-09-2081	Yes
189-250_N186_l=1149_d=1.37x	189	Yes	189-250	Enteric colibacillosis	EPEC	DIARRHOEA	NONE	NONE	N186	189-250_N186	705	1046	705..1046	Vir3563_iss:13	iss:13	Invasion: Increased serum survival	Invasion	NA	#N/A	1-342/342	===============	0/0	100	99.71	APHAVirulence_2021-09-2082	Yes
189-250_N132_l=2835_d=2.10x	189	Yes	189-250	Enteric colibacillosis	EPEC	DIARRHOEA	NONE	NONE	N132	189-250_N132	133	2343	133..2343	Vir3565_katP:1	katP:1	Other: Catalase-peroxidase	Other	NA	#N/A	1-2211/2211	===============	0/0	100	100	APHAVirulence_2021-09-2083	Yes
189-250_N100_l=8136_d=0.81x	189	Yes	189-250	Enteric colibacillosis	EPEC	DIARRHOEA	NONE	NONE	N100	189-250_N100	1050	1439	1050..1439	Vir2423_ler_	ler	Other: LEE	Other	NA	EHEC	1-390/390	===============	0/0	100	99.74	APHAVirulence_2021-09-2084	Yes
189-250_N62_l=19353_d=0.84x	189	Yes	189-250	Enteric colibacillosis	EPEC	DIARRHOEA	NONE	NONE	N62	189-250_N62	6762	7373	6762..7373	Vir0362_map_	map	Secretion system: Type III	Secretion	NA	EHEC	1-612/612	===============	0/0	100	100	APHAVirulence_2021-09-2086	Yes
189-250_N62_l=19353_d=0.84x	189	Yes	189-250	Enteric colibacillosis	EPEC	DIARRHOEA	NONE	NONE	N62	189-250_N62	17	370	17..370	Vir3134_mpc_	mpc	Secretion: Regulator	Secretion	NA	EHEC	1-354/354	===============	0/0	100	100	APHAVirulence_2021-09-2087	Yes
189-250_N164_l=1470_d=0.64x	189	Yes	189-250	Enteric colibacillosis	EPEC	DIARRHOEA	NONE	NONE	N164	189-250_N164	384	1470	384..1470	Vir0639_nleA_	nleA	Secretion system: Type III	Secretion	NA	EPEC	73-1159/1239	===============	0/0	87.73	98.62	APHAVirulence_2021-09-2088	k
189-250_N156_l=1661_d=0.62x	189	Yes	189-250	Enteric colibacillosis	EPEC	DIARRHOEA	NONE	NONE	N156	189-250_N156	572	1552	572..1552	Vir0800_nleB2	nleB2	Secretion: Effector	Secretion	NA	EPEC	1-981/981	===============	0/0	100	100	APHAVirulence_2021-09-2089	Yes
189-250_N107_l=5501_d=0.67x	189	Yes	189-250	Enteric colibacillosis	EPEC	DIARRHOEA	NONE	NONE	N107	189-250_N107	904	1602	904..1602	Vir2907_nleD_	nleD	Secretion system: Type III	Secretion	NA	EHEC	1-699/699	===============	0/0	100	99.86	APHAVirulence_2021-09-2091	Yes
189-250_N37_l=47694_d=0.69x	189	Yes	189-250	Enteric colibacillosis	EPEC	DIARRHOEA	NONE	NONE	N37	189-250_N37	1	532	1..532	Vir0920_nleF_	nleF	Secretion system: Type III	Secretion	NA	EPEC	39-570/570	.==============	0/0	93.33	99.62	APHAVirulence_2021-09-2092	Yes
189-250_N64_l=18930_d=0.64x	189	Yes	189-250	Enteric colibacillosis	EPEC	DIARRHOEA	NONE	NONE	N64	189-250_N64	1434	2015	1434..2015	Vir1893_nleG-	nleG-	Secretion system: Type III effector	Secretion	NA	#N/A	1-582/582	===============	0/0	100	99.66	APHAVirulence_2021-09-2093	Yes
189-250_N64_l=18930_d=0.64x	189	Yes	189-250	Enteric colibacillosis	EPEC	DIARRHOEA	NONE	NONE	N64	189-250_N64	568	1143	568..1143	Vir1711_nleG2	nleG2	Secretion system: Type III effector	Secretion	NA	EHEC	1-576/576	===============	0/0	100	100	APHAVirulence_2021-09-2095	Yes
189-250_N64_l=18930_d=0.64x	189	Yes	189-250	Enteric colibacillosis	EPEC	DIARRHOEA	NONE	NONE	N64	189-250_N64	2083	2718	2083..2718	Vir0571_nleG6	nleG6	Secretion system: Type III	Secretion	NA	EHEC	1-636/636	===============	0/0	100	100	APHAVirulence_2021-09-2096	Yes
189-250_N64_l=18930_d=0.64x	189	Yes	189-250	Enteric colibacillosis	EPEC	DIARRHOEA	NONE	NONE	N64	189-250_N64	3979	4629	3979..4629	Vir1442_nleG8	nleG8	Secretion system: Type III	Secretion	NA	EHEC	1-651/651	===============	0/0	100	100	APHAVirulence_2021-09-2097	Yes
189-250_N114_l=4760_d=0.66x	189	Yes	189-250	Enteric colibacillosis	EPEC	DIARRHOEA	NONE	NONE	N114	189-250_N114	1	673	1..673	Vir2120_nleH1	nleH1	Secretion system: Type III	Secretion	NA	EPEC	210-882/882	...============	0/0	76.3	100	APHAVirulence_2021-09-2099	k
189-250_N95_l=9085_d=0.72x	189	Yes	189-250	Enteric colibacillosis	EPEC	DIARRHOEA	NONE	NONE	N95	189-250_N95	8257	8685	8257..8685	Vir2270_rorf8	rorf8	Secretion system: Type III	Secretion	NA	EHEC	1-429/429	===============	0/0	100	100	APHAVirulence_2021-09-2103	Yes
189-250_N95_l=9085_d=0.72x	189	Yes	189-250	Enteric colibacillosis	EPEC	DIARRHOEA	NONE	NONE	N95	189-250_N95	7222	7677	7222..7677	Vir0548_sepD_	sepD	Secretion	Secretion	NA	EPEC	1-456/456	===============	0/0	100	100	APHAVirulence_2021-09-2104	Yes
189-250_N62_l=19353_d=0.84x	189	Yes	189-250	Enteric colibacillosis	EPEC	DIARRHOEA	NONE	NONE	N62	189-250_N62	14498	15553	14498..15553	Vir3072_sepL_	sepL	Other: LEE	Other	NA	EHEC	1-1056/1056	===============	0/0	100	100	APHAVirulence_2021-09-2105	Yes
189-250_N62_l=19353_d=0.84x	189	Yes	189-250	Enteric colibacillosis	EPEC	DIARRHOEA	NONE	NONE	N62	189-250_N62	4470	5387	4470..5387	Vir0630_sepQ_	sepQ	Secretion system: Type III	Secretion	NA	EPEC	1-918/918	===============	0/0	100	99.78	APHAVirulence_2021-09-2106	Yes
189-250_N95_l=9085_d=0.72x	189	Yes	189-250	Enteric colibacillosis	EPEC	DIARRHOEA	NONE	NONE	N95	189-250_N95	8718	9020	8718..9020	Vir1043_sepZ_	sepZ	Other: LEE	Other	NA	EHEC	1-303/303	===============	0/0	100	98.35	APHAVirulence_2021-09-2107	Yes
189-250_N30_l=60367_d=0.71x	189	Yes	189-250	Enteric colibacillosis	EPEC	DIARRHOEA	NONE	NONE	N30	189-250_N30	6806	7720	6806..7720	Vir3275_sitA_	sitA	Iron: Transport	Iron and siderophore	SitA	ExPEC	1-915/915	===============	0/0	100	98.8	APHAVirulence_2021-09-2108	Yes
189-250_N30_l=60367_d=0.71x	189	Yes	189-250	Enteric colibacillosis	EPEC	DIARRHOEA	NONE	NONE	N30	189-250_N30	5390	6247	5390..6247	Vir2278_sitC_	sitC	Iron: Transport	Iron and siderophore	NA	ExPEC	1-858/858	===============	0/0	100	99.18	APHAVirulence_2021-09-2110	Yes
189-250_N30_l=60367_d=0.71x	189	Yes	189-250	Enteric colibacillosis	EPEC	DIARRHOEA	NONE	NONE	N30	189-250_N30	4536	5390	4536..5390	Vir0319_sitD_	sitD	Iron: Transport	Iron and siderophore	NA	ExPEC	1-855/855	===============	0/0	100	99.53	APHAVirulence_2021-09-2111	Yes
189-250_N40_l=40271_d=0.78x	189	Yes	189-250	Enteric colibacillosis	EPEC	DIARRHOEA	NONE	NONE	N40	189-250_N40	1486	2238	1486..2238	Vir2840_tccP2	tccP2	Secretion system: Type III	Secretion	NA	EHEC	1-753/753	===============	0/0	100	99.87	APHAVirulence_2021-09-2112	Yes
189-250_N62_l=19353_d=0.84x	189	Yes	189-250	Enteric colibacillosis	EPEC	DIARRHOEA	NONE	NONE	N62	189-250_N62	7820	9436	7820..9436	Vir2648_tir_	tir	Adhesion: Intimin	Adhesion	Tir	EPEC	1-1617/1617	===============	0/0	100	99.81	APHAVirulence_2021-09-2113	Yes
31-245_N56_l=27642_d=0.92x	31	Yes	31-245	Bowel Oedema	STEC	FNDDEAD	NONE	NONE	N56	31-245_N56	15072	15572	15072..15572	Vir0184_aec17	aec17	Secretion system: Type VI Hypothetical Protein	Secretion	NA	EHEC	1-501/501	===============	0/0	100	98.8	APHAVirulence_2021-09-2384	Yes
31-245_N56_l=27642_d=0.92x	31	Yes	31-245	Bowel Oedema	STEC	FNDDEAD	NONE	NONE	N56	31-245_N56	13287	14762	13287..14762	Vir1232_aec18	aec18	Secretion system: Type VI Hypothetical Protein	Secretion	NA	StxEAEC	1-1476/1476	===============	0/0	100	98.92	APHAVirulence_2021-09-2385	Yes
31-245_N56_l=27642_d=0.92x	31	Yes	31-245	Bowel Oedema	STEC	FNDDEAD	NONE	NONE	N56	31-245_N56	12867	13280	12867..13280	Vir2017_aec19	aec19	Secretion system: Type VI Hypothetical Protein	Secretion	NA	UPEC	1-414/414	===============	0/0	100	96.62	APHAVirulence_2021-09-2386	Yes
31-245_N56_l=27642_d=0.92x	31	Yes	31-245	Bowel Oedema	STEC	FNDDEAD	NONE	NONE	N56	31-245_N56	9967	11055	9967..11055	Vir2661_aec22	aec22	Secretion system: Type VI	Secretion	NA	EPEC	1-1089/1089	========/======	44229	99.91	98.26	APHAVirulence_2021-09-2387	Yes
31-245_N56_l=27642_d=0.92x	31	Yes	31-245	Bowel Oedema	STEC	FNDDEAD	NONE	NONE	N56	31-245_N56	8662	9963	8662..9963	Vir0569_aec23	aec23	Secretion system: Type VI Hypothetical Protein	Secretion	NA	AIEC	1-1302/1302	===============	0/0	100	97.77	APHAVirulence_2021-09-2388	Yes
31-245_N56_l=27642_d=0.92x	31	Yes	31-245	Bowel Oedema	STEC	FNDDEAD	NONE	NONE	N56	31-245_N56	8141	8665	8141..8665	Vir0282_aec24	aec24	Secretion system: Type VI	Secretion	NA	NMEC	1-525/525	===============	0/0	100	99.62	APHAVirulence_2021-09-2389	Yes
31-245_N56_l=27642_d=0.92x	31	Yes	31-245	Bowel Oedema	STEC	FNDDEAD	NONE	NONE	N56	31-245_N56	6807	8138	6807..8138	Vir0953_aec25	aec25	Secretion system: Type VI Hypothetical Protein	Secretion	NA	UPEC	1-1332/1332	===============	0/0	100	98.8	APHAVirulence_2021-09-2390	Yes
31-245_N56_l=27642_d=0.92x	31	Yes	31-245	Bowel Oedema	STEC	FNDDEAD	NONE	NONE	N56	31-245_N56	6041	6802	6041..6802	Vir2769_aec26	aec26	Secretion system: Type VI Hypothetical Protein	Secretion	NA	EHEC	1-762/762	===============	0/0	100	99.47	APHAVirulence_2021-09-2391	Yes
31-245_N56_l=27642_d=0.92x	31	Yes	31-245	Bowel Oedema	STEC	FNDDEAD	NONE	NONE	N56	31-245_N56	2688	3170	2688..3170	Vir0426_aec32	aec32	Secretion system: Type VI Hypothetical Protein	Secretion	NA	EPEC	1-483/483	===============	0/0	100	98.76	APHAVirulence_2021-09-2395	Yes
31-245_N35_l=54402_d=1.12x	31	Yes	31-245	Bowel Oedema	STEC	FNDDEAD	NONE	NONE	N35	31-245_N35	39617	42538	39617..42538	Vir2871_cah_	cah	Other: calcium-binding and heat-extractable autotransporter protein	Other	NA	EHEC, ETEC, NMEC, UPEC, AIEC, EPEC, StxEAEC	1-2922/2922	===============	0/0	100	93.63	APHAVirulence_2021-09-2408	Yes
31-245_N40_l=52101_d=1.24x	31	Yes	31-245	Bowel Oedema	STEC	FNDDEAD	NONE	NONE	N40	31-245_N40	33254	35236	33254..35236	Vir1877_chuA_	chuA	Iron: E.coli hemin uptake	Iron and siderophore	NA	EHEC	1-1983/1983	===============	0/0	100	98.79	APHAVirulence_2021-09-2409	Yes
31-245_N40_l=52101_d=1.24x	31	Yes	31-245	Bowel Oedema	STEC	FNDDEAD	NONE	NONE	N40	31-245_N40	32177	33205	32177..33205	Vir3104_chuS_	chuS	Iron: E.coli hemin uptake	Iron and siderophore	NA	APEC, AIEC, UPEC, EHEC, NMEC, EPEC, EAEC	1-1029/1029	===============	0/0	100	98.83	APHAVirulence_2021-09-2410	Yes
31-245_N40_l=52101_d=1.24x	31	Yes	31-245	Bowel Oedema	STEC	FNDDEAD	NONE	NONE	N40	31-245_N40	35841	36833	35841..36833	Vir2481_chuT_	chuT	Iron: E.coli hemin uptake	Iron and siderophore	NA	APEC, AIEC, UPEC, EHEC, NMEC, EPEC, EAEC	1-993/993	===============	0/0	100	99.09	APHAVirulence_2021-09-2411	Yes
31-245_N40_l=52101_d=1.24x	31	Yes	31-245	Bowel Oedema	STEC	FNDDEAD	NONE	NONE	N40	31-245_N40	39371	40363	39371..40363	Vir0122_chuU_	chuU	Iron: E.coli hemin uptake	Iron and siderophore	NA	APEC, AIEC, UPEC, EHEC, NMEC, EPEC, EAEC	1-993/993	===============	0/0	100	98.69	APHAVirulence_2021-09-2412	Yes
31-245_N40_l=52101_d=1.24x	31	Yes	31-245	Bowel Oedema	STEC	FNDDEAD	NONE	NONE	N40	31-245_N40	36853	38190	36853..38190	Vir2837_chuW_	chuW	Iron: E.coli hemin uptake	Iron and siderophore	NA	APEC, AIEC, UPEC, EHEC, NMEC, EPEC, EAEC	1-1338/1338	===============	0/0	100	98.36	APHAVirulence_2021-09-2413	Yes
31-245_N40_l=52101_d=1.24x	31	Yes	31-245	Bowel Oedema	STEC	FNDDEAD	NONE	NONE	N40	31-245_N40	38203	38697	38203..38697	Vir3344_chuX_	chuX	Iron: E.coli hemin uptake	Iron and siderophore	NA	APEC, AIEC, UPEC, EHEC, NMEC, EPEC, EAEC	1-495/495	===============	0/0	100	99.39	APHAVirulence_2021-09-2414	Yes
31-245_N40_l=52101_d=1.24x	31	Yes	31-245	Bowel Oedema	STEC	FNDDEAD	NONE	NONE	N40	31-245_N40	38697	39318	38697..39318	Vir2022_chuY_	chuY	Iron: E.coli hemin uptake	Iron and siderophore	NA	APEC, AIEC, UPEC, EHEC, NMEC, EPEC, EAEC	1-622/624	===============	0/0	99.68	98.39	APHAVirulence_2021-09-2415	Yes
31-245_N17_l=101418_d=0.88x	31	Yes	31-245	Bowel Oedema	STEC	FNDDEAD	NONE	NONE	N17	31-245_N17	6082	10622	6082..10622	Vir3686_CsgABGFE	CsgABGFE	Adhesion: Curli fimbriae	Adhesion	NA	NA	1-4544/4544	========/======	44319	99.91	98.04	APHAVirulence_2021-09-2416	Yes
31-245_N16_l=106693_d=1.04x	31	Yes	31-245	Bowel Oedema	STEC	FNDDEAD	NONE	NONE	N16	31-245_N16	53690	57944	53690..57944	Vir1483_eaeH_	eaeH	Adhesion	Adhesion	EaeH	UPEC	1-4254/4254	========/======	44197	100	96.26	APHAVirulence_2021-09-2417	Yes
31-245_N16_l=106693_d=1.04x	31	Yes	31-245	Bowel Oedema	STEC	FNDDEAD	NONE	NONE	N16	31-245_N16	41897	42515	41897..42515	Vir1306_ecpA_	ecpA	Adhesion: E.coli common pilus	Adhesion	NA	ETEC	1-618/618	========/======	44197	100	98.38	APHAVirulence_2021-09-2419	Yes
31-245_N16_l=106693_d=1.04x	31	Yes	31-245	Bowel Oedema	STEC	FNDDEAD	NONE	NONE	N16	31-245_N16	41172	41888	41172..41888	Vir0395_ecpB_	ecpB	Adhesion: E.coli common pilus	Adhesion	NA	EHEC	1-717/717	===============	0/0	100	98.61	APHAVirulence_2021-09-2420	Yes
31-245_N16_l=106693_d=1.04x	31	Yes	31-245	Bowel Oedema	STEC	FNDDEAD	NONE	NONE	N16	31-245_N16	38621	41146	38621..41146	Vir0137_ecpC_	ecpC	Adhesion: E.coli common pilus	Adhesion	NA	ETEC	1-2526/2526	===============	0/0	100	99.13	APHAVirulence_2021-09-2421	Yes
31-245_N16_l=106693_d=1.04x	31	Yes	31-245	Bowel Oedema	STEC	FNDDEAD	NONE	NONE	N16	31-245_N16	36988	38631	36988..38631	Vir2851_ecpD_	ecpD	Adhesion: E.coli common pilus	Adhesion	NA	EHEC	1-1644/1644	===============	0/0	100	99.39	APHAVirulence_2021-09-2422	Yes
31-245_N16_l=106693_d=1.04x	31	Yes	31-245	Bowel Oedema	STEC	FNDDEAD	NONE	NONE	N16	31-245_N16	36309	37064	36309..37064	Vir0636_ecpE_	ecpE	Adhesion: E.coli common pilus	Adhesion	NA	EHEC	1-756/756	===============	0/0	100	98.41	APHAVirulence_2021-09-2423	Yes
31-245_N16_l=106693_d=1.04x	31	Yes	31-245	Bowel Oedema	STEC	FNDDEAD	NONE	NONE	N16	31-245_N16	42559	43149	42559..43149	Vir0359_ecpR_	ecpR	Adhesion: E.coli common pilus	Adhesion	NA	ETEC	1-591/591	===============	0/0	100	99.83	APHAVirulence_2021-09-2424	Yes
31-245_N33_l=57638_d=1.00x	31	Yes	31-245	Bowel Oedema	STEC	FNDDEAD	NONE	NONE	N33	31-245_N33	26610	29558	26610..29558	Vir0825_ehaB_	ehaB	Other: adhesion/biofilm formation	Other	NA	EPEC	1-2949/2949	===============	0/0	100	98.58	APHAVirulence_2021-09-2425	Yes
31-245_N38_l=52974_d=0.83x	31	Yes	31-245	Bowel Oedema	STEC	FNDDEAD	NONE	NONE	N38	31-245_N38	38523	40421	38523..40421	Vir0805_espL1	espL1	Secretion system: Type III	Secretion	NA	EPEC, EHEC	1-1899/1899	===============	0/0	100	97	APHAVirulence_2021-09-2426	Yes
31-245_N69_l=21424_d=1.10x	31	Yes	31-245	Bowel Oedema	STEC	FNDDEAD	NONE	NONE	N69	31-245_N69	6607	8793	6607..8793	Vir0188_espL4	espL4	Secretion system: Type III (ShET2/EspL2 family effector toxin	Secretion	NA	EPEC, EHEC	1-2187/2187	===============	0/0	100	96.8	APHAVirulence_2021-09-2427	Yes
31-245_N50_l=32680_d=0.78x	31	Yes	31-245	Bowel Oedema	STEC	FNDDEAD	NONE	NONE	N50	31-245_N50	26832	28084	26832..28084	Vir0960_espR1	espR1	Secretion system: Type III effector	Secretion	NA	EHEC	1-1253/1260	===============	0/0	99.44	94.17	APHAVirulence_2021-09-2429	Yes
31-245_N1_l=213603_d=0.83x	31	Yes	31-245	Bowel Oedema	STEC	FNDDEAD	NONE	NONE	N1	31-245_N1	45552	46660	45552..46660	Vir1157_espR4	espR4	Secretion system: Type III	Secretion	NA	EPEC	1-1113/1140	========/======	44351	97.19	84.65	APHAVirulence_2021-09-2430	k
31-245_N2_l=210676_d=1.07x	31	Yes	31-245	Bowel Oedema	STEC	FNDDEAD	NONE	NONE	N2	31-245_N2	7469	8890	7469..8890	Vir0543_espX1	espX1	Secretion system: Type III	Secretion	NA	EHEC	1-1422/1422	===============	0/0	100	95.99	APHAVirulence_2021-09-2431	Yes
31-245_N5_l=167840_d=1.00x	31	Yes	31-245	Bowel Oedema	STEC	FNDDEAD	NONE	NONE	N5	31-245_N5	10253	12265	10253..12265	Vir0347_espX2	espX2	Secretion system: Type III	Secretion	NA	EHEC	1-2013/2013	===============	0/0	100	96.08	APHAVirulence_2021-09-2432	Yes
31-245_N19_l=96789_d=1.10x	31	Yes	31-245	Bowel Oedema	STEC	FNDDEAD	NONE	NONE	N19	31-245_N19	21593	23173	21593..23173	Vir0296_espX4	espX4	Secretion system: Type III effector-like	Secretion	NA	EHEC, EPEC	1-1581/1581	===============	0/0	100	95.83	APHAVirulence_2021-09-2433	Yes
31-245_N19_l=96789_d=1.10x	31	Yes	31-245	Bowel Oedema	STEC	FNDDEAD	NONE	NONE	N19	31-245_N19	52662	53954	52662..53954	Vir1858_espX5	espX5	Secretion system: Type III	Secretion	NA	EHEC	1-1293/1293	===============	0/0	100	96.29	APHAVirulence_2021-09-2434	Yes
31-245_N2_l=210676_d=1.07x	31	Yes	31-245	Bowel Oedema	STEC	FNDDEAD	NONE	NONE	N2	31-245_N2	47566	48317	47566..48317	Vir0627_espY1	espY1	Secretion system: Type III effector	Secretion	NA	EHEC	1-753/753	========/======	44197	99.87	95.35	APHAVirulence_2021-09-2435	Yes
31-245_N2_l=210676_d=1.07x	31	Yes	31-245	Bowel Oedema	STEC	FNDDEAD	NONE	NONE	N2	31-245_N2	64750	65319	64750..65319	Vir0879_espY2	espY2	Secretion system: Type III	Secretion	NA	EHEC	1-570/570	===============	0/0	100	94.39	APHAVirulence_2021-09-2436	Yes
31-245_N26_l=72693_d=1.00x	31	Yes	31-245	Bowel Oedema	STEC	FNDDEAD	NONE	NONE	N26	31-245_N26	18043	19614	18043..19614	Vir2497_espY3	espY3	Secretion system: Type III effector	Secretion	NA	EHEC	1-1572/1572	===============	0/0	100	95.8	APHAVirulence_2021-09-2437	Yes
31-245_N9_l=129872_d=1.26x	31	Yes	31-245	Bowel Oedema	STEC	FNDDEAD	NONE	NONE	N9	31-245_N9	44612	47019	44612..47019	Vir0333_espY4	espY4	Secretion system: Type III effector	Secretion	NA	EPEC	1-2409/2409	========/======	44197	99.96	96.22	APHAVirulence_2021-09-2438	Yes
31-245_N88_l=10088_d=3.33x	31	Yes	31-245	Bowel Oedema	STEC	FNDDEAD	NONE	NONE	N88	31-245_N88	8987	9499	8987..9499	Vir3530_fedA:1	fedA:1	Adhesion: Fimbriae	Adhesion	F18	#N/A	1-513/513	===============	0/0	100	99.61	APHAVirulence_2021-09-2440	Yes
31-245_N88_l=10088_d=3.33x	31	Yes	31-245	Bowel Oedema	STEC	FNDDEAD	NONE	NONE	N88	31-245_N88	4092	4994	4092..4994	Vir3533_fedF:1	fedF:1	Adhesion: Fimbriae	Adhesion	NA	#N/A	1-903/903	===============	0/0	100	99.78	APHAVirulence_2021-09-2441	Yes
31-245_N55_l=29244_d=1.06x	31	Yes	31-245	Bowel Oedema	STEC	FNDDEAD	NONE	NONE	N55	31-245_N55	3304	3915	3304..3915	Vir0590_fimA_	fimA	Adhesion: Type I Fimbriae	Adhesion	NA	ExPEC	1-612/612	===============	0/0	100	95.59	APHAVirulence_2021-09-2442	Yes
31-245_N55_l=29244_d=1.06x	31	Yes	31-245	Bowel Oedema	STEC	FNDDEAD	NONE	NONE	N55	31-245_N55	1204	1806	1204..1806	Vir0941_fimB_	fimB	Adhesion: Type I Fimbriae	Adhesion	NA	EPEC	1-603/603	===============	0/0	100	99.5	APHAVirulence_2021-09-2443	Yes
31-245_N55_l=29244_d=1.06x	31	Yes	31-245	Bowel Oedema	STEC	FNDDEAD	NONE	NONE	N55	31-245_N55	4556	5281	4556..5281	Vir1207_fimC_	fimC	Adhesion: Type I Fimbriae	Adhesion	NA	ExPEC, APEC	1-726/726	===============	0/0	100	99.72	APHAVirulence_2021-09-2444	Yes
31-245_N20_l=96030_d=0.81x	31	Yes	31-245	Bowel Oedema	STEC	FNDDEAD	NONE	NONE	N20	31-245_N20	10689	13340	10689..13340	Vir2633_fimD_	fimD	Adhesion: Type I Fimbriae	Adhesion	NA	ExPEC	1-2652/2652	===============	0/0	100	98.91	APHAVirulence_2021-09-2445	Yes
31-245_N55_l=29244_d=1.06x	31	Yes	31-245	Bowel Oedema	STEC	FNDDEAD	NONE	NONE	N55	31-245_N55	5348	7984	5348..7984	Vir3489_fimD_	fimD	Adhesion: Type I Fimbriae	Adhesion	NA	ExPEC	1-2637/2637	===============	0/0	100	99.58	APHAVirulence_2021-09-2446	Yes
31-245_N55_l=29244_d=1.06x	31	Yes	31-245	Bowel Oedema	STEC	FNDDEAD	NONE	NONE	N55	31-245_N55	2283	2879	2283..2879	Vir1475_fimE_	fimE	Adhesion: Type I Fimbriae	Adhesion	NA	ExPEC	1-597/597	===============	0/0	100	99.67	APHAVirulence_2021-09-2449	Yes
31-245_N20_l=96030_d=0.81x	31	Yes	31-245	Bowel Oedema	STEC	FNDDEAD	NONE	NONE	N20	31-245_N20	10145	10675	10145..10675	Vir0635_fimF_	fimF	Adhesion: Type I Fimbriae	Adhesion	NA	ExPEC	1-531/531	===============	0/0	100	99.44	APHAVirulence_2021-09-2450	Yes
31-245_N55_l=29244_d=1.06x	31	Yes	31-245	Bowel Oedema	STEC	FNDDEAD	NONE	NONE	N55	31-245_N55	7994	8524	7994..8524	Vir0308_fimF_	fimF	Adhesion: Type I Fimbriae	Adhesion	NA	ExPEC	1-531/531	===============	0/0	100	99.81	APHAVirulence_2021-09-2451	Yes
31-245_N20_l=96030_d=0.81x	31	Yes	31-245	Bowel Oedema	STEC	FNDDEAD	NONE	NONE	N20	31-245_N20	9629	10132	9629..10132	Vir1465_fimG_	fimG	Adhesion: Type I Fimbriae	Adhesion	NA	ExPEC	1-504/504	===============	0/0	100	99.01	APHAVirulence_2021-09-2452	Yes
31-245_N55_l=29244_d=1.06x	31	Yes	31-245	Bowel Oedema	STEC	FNDDEAD	NONE	NONE	N55	31-245_N55	8537	9040	8537..9040	Vir1035_fimG_	fimG	Adhesion: Type I Fimbriae	Adhesion	NA	ExPEC	1-504/504	===============	0/0	100	100	APHAVirulence_2021-09-2453	Yes
31-245_N55_l=29244_d=1.06x	31	Yes	31-245	Bowel Oedema	STEC	FNDDEAD	NONE	NONE	N55	31-245_N55	9060	9962	9060..9962	Vir0789_fimH_	fimH	Adhesion: Type I Fimbriae	Adhesion	NA	ExPEC	1-903/903	===============	0/0	100	100	APHAVirulence_2021-09-2454	Yes
31-245_N55_l=29244_d=1.06x	31	Yes	31-245	Bowel Oedema	STEC	FNDDEAD	NONE	NONE	N55	31-245_N55	3862	4519	3862..4519	Vir1914_fimI_	fimI	Adhesion: Type I Fimbriae	Adhesion	NA	EPEC	6-663/663	===============	0/0	99.25	98.63	APHAVirulence_2021-09-2455	Yes
31-245_N87_l=10160_d=3.22x	31	Yes	31-245	Bowel Oedema	STEC	FNDDEAD	NONE	NONE	N87	31-245_N87	2430	5504	2430..5504	Vir0709_hlyA_	hlyA	Toxin: Alpha-Hemolysin	Toxin	HlyA	ExPEC	1-3075/3075	===============	0/0	100	99.74	APHAVirulence_2021-09-2456	Yes
31-245_N87_l=10160_d=3.22x	31	Yes	31-245	Bowel Oedema	STEC	FNDDEAD	NONE	NONE	N87	31-245_N87	5576	7699	5576..7699	Vir2991_hlyB_	hlyB	Toxin: Alpha-Hemolysin	Toxin	NA	AIEC	1-2124/2124	===============	0/0	100	99.62	APHAVirulence_2021-09-2457	Yes
31-245_N87_l=10160_d=3.22x	31	Yes	31-245	Bowel Oedema	STEC	FNDDEAD	NONE	NONE	N87	31-245_N87	1906	2418	1906..2418	Vir1935_hlyC_	hlyC	Toxin: Alpha-Hemolysin	Toxin	NA	UPEC	1-513/513	===============	0/0	100	99.22	APHAVirulence_2021-09-2458	Yes
31-245_N87_l=10160_d=3.22x	31	Yes	31-245	Bowel Oedema	STEC	FNDDEAD	NONE	NONE	N87	31-245_N87	7718	9154	7718..9154	Vir1765_hlyD_	hlyD	Toxin: Alpha-Hemolysin	Toxin	NA	UPEC	1-1437/1437	===============	0/0	100	99.65	APHAVirulence_2021-09-2459	Yes
31-245_N79_l=12758_d=0.87x	31	Yes	31-245	Bowel Oedema	STEC	FNDDEAD	NONE	NONE	N79	31-245_N79	5164	6219	5164..6219	Vir0273_hlyE	hlyE	Toxin: Hemolysin/cytolysin A	Toxin	HlyE	ExPEC	1-1056/1056	===============	0/0	100	98.58	APHAVirulence_2021-09-2460	Yes
31-245_N37_l=53443_d=0.91x	31	Yes	31-245	Bowel Oedema	STEC	FNDDEAD	NONE	NONE	N37	31-245_N37	8969	10351	8969..10351	Vir2896_ibeB_	ibeB	Invasion: brain endothelial cells & Copper/Silver efflux resistance	Invasion	NA	NMEC, SEPEC, APEC	1-1383/1383	===============	0/0	100	98.19	APHAVirulence_2021-09-2463	Yes
31-245_N12_l=123717_d=1.20x	31	Yes	31-245	Bowel Oedema	STEC	FNDDEAD	NONE	NONE	N12	31-245_N12	15850	17583	15850..17583	Vir0904_ibeC_	ibeC	Invasion: brain endothelial cells	Invasion	NA	NMEC, SEPEC, APEC	1-1734/1734	===============	0/0	100	98.5	APHAVirulence_2021-09-2464	Yes
31-245_N9_l=129872_d=1.26x	31	Yes	31-245	Bowel Oedema	STEC	FNDDEAD	NONE	NONE	N9	31-245_N9	29915	30487	29915..30487	Vir3578_lpfA:1	lpfA:1	Adhesion: Fimbriae	Adhesion	NA	#N/A	1-573/573	===============	0/0	100	98.6	APHAVirulence_2021-09-2467	Yes
31-245_N18_l=100228_d=0.85x	31	Yes	31-245	Bowel Oedema	STEC	FNDDEAD	NONE	NONE	N18	31-245_N18	9938	10895	9938..10895	Vir1319_stx2A	stx2A	Toxin: Shiga type 2 subunit A	Toxin	Stx2e-A	EHEC	1-958/960	===============	0/0	99.79	94.57	APHAVirulence_2021-09-2468	Yes
31-245_N18_l=100228_d=0.85x	31	Yes	31-245	Bowel Oedema	STEC	FNDDEAD	NONE	NONE	N18	31-245_N18	10910	11169	10910..11169	Vir1512_stx2B	stx2B	Toxin: Shiga type 2 subunit B	Toxin	stx2e-B	EHEC	1-260/270	========/======	44229	95.93	85.82	APHAVirulence_2021-09-2469	k
31-245_N56_l=27642_d=0.92x	31	Yes	31-245	Bowel Oedema	STEC	FNDDEAD	NONE	NONE	N56	31-245_N56	11013	12863	11013..12863	Vir3435_UMNK8	UMNK8	Other: Hypothetical Protein	Other	NA	ETEC	1-1851/1851	===============	0/0	100	99.08	APHAVirulence_2021-09-2474	Yes
31-245_N39_l=52301_d=1.19x	31	Yes	31-245	Bowel Oedema	STEC	FNDDEAD	NONE	NONE	N39	31-245_N39	36825	42080	36825..42080	Vir1441_upaG	upaG	Adhesion	Adhesion	NA	UPEC	1-5232/5232	========/======	11018	99.94	96.94	APHAVirulence_2021-09-2475	Yes
33-164_N22_l=91031_d=0.96x	33	Yes	33-164	Bowel Oedema	ETEC/STEC	NERVOUS	FNDDEAD	LAME	N22	33-164_N22	73509	74921	73509..74921	Vir0163_aec29	aec29	Secretion system: Type VI Hypothetical Protein	Secretion	NA	AIEC	1-1413/1413	===============	0/0	100	100	APHAVirulence_2021-09-2544	Yes
33-164_N22_l=91031_d=0.96x	33	Yes	33-164	Bowel Oedema	ETEC/STEC	NERVOUS	FNDDEAD	LAME	N22	33-164_N22	74940	78464	74940..78464	Vir2506_aec30	aec30	Secretion system: Type VI	Secretion	NA	EAEC	1-3525/3525	===============	0/0	100	99.23	APHAVirulence_2021-09-2545	Yes
33-164_N22_l=91031_d=0.96x	33	Yes	33-164	Bowel Oedema	ETEC/STEC	NERVOUS	FNDDEAD	LAME	N22	33-164_N22	78385	79827	78385..79827	Vir3013_aec31	aec31	Secretion system: Type VI Hypothetical Protein	Secretion	NA	UPEC	1-1443/1443	===============	0/0	100	100	APHAVirulence_2021-09-2546	Yes
33-164_N22_l=91031_d=0.96x	33	Yes	33-164	Bowel Oedema	ETEC/STEC	NERVOUS	FNDDEAD	LAME	N22	33-164_N22	79851	80333	79851..80333	Vir0623_aec32	aec32	Secretion system: Type VI Hypothetical Protein	Secretion	NA	EPEC	1-483/483	===============	0/0	100	100	APHAVirulence_2021-09-2547	Yes
33-164_N61_l=14220_d=0.97x	33	Yes	33-164	Bowel Oedema	ETEC/STEC	NERVOUS	FNDDEAD	LAME	N61	33-164_N61	3	2917	3..2917	Vir2871_cah_	cah	Other: calcium-binding and heat-extractable autotransporter protein	Other	NA	EHEC, ETEC, NMEC, UPEC, AIEC, EPEC, StxEAEC	1-2915/2922	===============	0/0	99.76	95.99	APHAVirulence_2021-09-2559	Yes
33-164_N8_l=166193_d=0.85x	33	Yes	33-164	Bowel Oedema	ETEC/STEC	NERVOUS	FNDDEAD	LAME	N8	33-164_N8	6727	9648	6727..9648	Vir2871_cah_	cah	Other: calcium-binding and heat-extractable autotransporter protein	Other	NA	EHEC, ETEC, NMEC, UPEC, AIEC, EPEC, StxEAEC	1-2922/2922	===============	0/0	100	96.34	APHAVirulence_2021-09-2560	Yes
33-164_N19_l=102974_d=0.82x	33	Yes	33-164	Bowel Oedema	ETEC/STEC	NERVOUS	FNDDEAD	LAME	N19	33-164_N19	7658	12194	7658..12194	Vir3686_CsgABGFE	CsgABGFE	Adhesion: Curli fimbriae	Adhesion	NA	NA	7-4544/4544	========/======	44319	99.8	98.24	APHAVirulence_2021-09-2561	Yes
33-164_N22_l=91031_d=0.96x	33	Yes	33-164	Bowel Oedema	ETEC/STEC	NERVOUS	FNDDEAD	LAME	N22	33-164_N22	25093	25680	25093..25680	Vir0492_ecpA_	ecpA	Adhesion: E.coli common pilus	Adhesion	NA	ETEC	1-588/588	===============	0/0	100	99.83	APHAVirulence_2021-09-2564	Yes
33-164_N22_l=91031_d=0.96x	33	Yes	33-164	Bowel Oedema	ETEC/STEC	NERVOUS	FNDDEAD	LAME	N22	33-164_N22	25689	26406	25689..26406	Vir0395_ecpB_	ecpB	Adhesion: E.coli common pilus	Adhesion	NA	EHEC	1-717/717	========/======	44197	100	97.77	APHAVirulence_2021-09-2565	Yes
33-164_N22_l=91031_d=0.96x	33	Yes	33-164	Bowel Oedema	ETEC/STEC	NERVOUS	FNDDEAD	LAME	N22	33-164_N22	26432	28957	26432..28957	Vir0620_ecpC_	ecpC	Adhesion: E.coli common pilus	Adhesion	NA	ETEC	1-2526/2526	===============	0/0	100	100	APHAVirulence_2021-09-2566	Yes
33-164_N22_l=91031_d=0.96x	33	Yes	33-164	Bowel Oedema	ETEC/STEC	NERVOUS	FNDDEAD	LAME	N22	33-164_N22	28947	30590	28947..30590	Vir1336_ecpD_	ecpD	Adhesion: E.coli common pilus	Adhesion	NA	EHEC	1-1644/1644	===============	0/0	100	99.94	APHAVirulence_2021-09-2567	Yes
33-164_N22_l=91031_d=0.96x	33	Yes	33-164	Bowel Oedema	ETEC/STEC	NERVOUS	FNDDEAD	LAME	N22	33-164_N22	30514	31269	30514..31269	Vir0636_ecpE_	ecpE	Adhesion: E.coli common pilus	Adhesion	NA	EHEC	1-756/756	===============	0/0	100	97.49	APHAVirulence_2021-09-2568	Yes
33-164_N22_l=91031_d=0.96x	33	Yes	33-164	Bowel Oedema	ETEC/STEC	NERVOUS	FNDDEAD	LAME	N22	33-164_N22	24428	25018	24428..25018	Vir0622_ecpR_	ecpR	Adhesion: E.coli common pilus	Adhesion	NA	ETEC	1-591/591	===============	0/0	100	100	APHAVirulence_2021-09-2569	Yes
33-164_N7_l=185905_d=1.00x	33	Yes	33-164	Bowel Oedema	ETEC/STEC	NERVOUS	FNDDEAD	LAME	N7	33-164_N7	53741	56481	53741..56481	Vir1224_ehaB_	ehaB	Other: adhesion/biofilm formation	Other	NA	EPEC	29-2769/2769	===============	0/0	98.99	99.49	APHAVirulence_2021-09-2570	Yes
33-164_N27_l=73485_d=0.72x	33	Yes	33-164	Bowel Oedema	ETEC/STEC	NERVOUS	FNDDEAD	LAME	N27	33-164_N27	59821	61720	59821..61720	Vir0805_espL1	espL1	Secretion system: Type III	Secretion	NA	EPEC, EHEC	1-1899/1899	========/======	44197	100	97.58	APHAVirulence_2021-09-2573	Yes
33-164_N1_l=337506_d=1.08x	33	Yes	33-164	Bowel Oedema	ETEC/STEC	NERVOUS	FNDDEAD	LAME	N1	33-164_N1	7235	9421	7235..9421	Vir0188_espL4	espL4	Secretion system: Type III (ShET2/EspL2 family effector toxin	Secretion	NA	EPEC, EHEC	1-2187/2187	===============	0/0	100	97.3	APHAVirulence_2021-09-2574	Yes
33-164_N49_l=30548_d=0.72x	33	Yes	33-164	Bowel Oedema	ETEC/STEC	NERVOUS	FNDDEAD	LAME	N49	33-164_N49	17629	18959	17629..18959	Vir1724_espR1	espR1	Secretion system: Type III effector	Secretion	NA	EHEC	1-1332/1332	========/======	44197	99.92	99.7	APHAVirulence_2021-09-2575	Yes
33-164_N9_l=151343_d=1.05x	33	Yes	33-164	Bowel Oedema	ETEC/STEC	NERVOUS	FNDDEAD	LAME	N9	33-164_N9	5480	6899	5480..6899	Vir0080_espX1	espX1	Secretion system: Type III	Secretion	NA	EHEC	1-1422/1422	========/======	44229	99.86	95.22	APHAVirulence_2021-09-2576	Yes
33-164_N1_l=337506_d=1.08x	33	Yes	33-164	Bowel Oedema	ETEC/STEC	NERVOUS	FNDDEAD	LAME	N1	33-164_N1	37637	39217	37637..39217	Vir0296_espX4	espX4	Secretion system: Type III effector-like	Secretion	NA	EHEC, EPEC	1-1581/1581	========/======	44229	99.94	93.36	APHAVirulence_2021-09-2577	Yes
33-164_N1_l=337506_d=1.08x	33	Yes	33-164	Bowel Oedema	ETEC/STEC	NERVOUS	FNDDEAD	LAME	N1	33-164_N1	68716	70008	68716..70008	Vir1858_espX5	espX5	Secretion system: Type III	Secretion	NA	EHEC	1-1293/1293	===============	0/0	100	97.29	APHAVirulence_2021-09-2578	Yes
33-164_N67_l=10358_d=1.93x	33	Yes	33-164	Bowel Oedema	ETEC/STEC	NERVOUS	FNDDEAD	LAME	N67	33-164_N67	797	1311	797..1311	Vir3532_fedA:3	fedA:3	Adhesion: Fimbriae	Adhesion	F18	#N/A	2-516/516	===============	0/0	99.81	97.86	APHAVirulence_2021-09-2580	Yes
33-164_N67_l=10358_d=1.93x	33	Yes	33-164	Bowel Oedema	ETEC/STEC	NERVOUS	FNDDEAD	LAME	N67	33-164_N67	5303	6205	5303..6205	Vir3533_fedF:1	fedF:1	Adhesion: Fimbriae	Adhesion	NA	#N/A	1-903/903	===============	0/0	100	99.78	APHAVirulence_2021-09-2581	Yes
33-164_N18_l=114936_d=1.06x	33	Yes	33-164	Bowel Oedema	ETEC/STEC	NERVOUS	FNDDEAD	LAME	N18	33-164_N18	3363	3911	3363..3911	Vir1518_fimA_	fimA	Adhesion: Type I Fimbriae	Adhesion	NA	ExPEC	1-549/549	===============	0/0	100	100	APHAVirulence_2021-09-2582	Yes
33-164_N18_l=114936_d=1.06x	33	Yes	33-164	Bowel Oedema	ETEC/STEC	NERVOUS	FNDDEAD	LAME	N18	33-164_N18	1206	1808	1206..1808	Vir0941_fimB_	fimB	Adhesion: Type I Fimbriae	Adhesion	NA	EPEC	1-603/603	===============	0/0	100	100	APHAVirulence_2021-09-2583	Yes
33-164_N18_l=114936_d=1.06x	33	Yes	33-164	Bowel Oedema	ETEC/STEC	NERVOUS	FNDDEAD	LAME	N18	33-164_N18	4552	5277	4552..5277	Vir2094_fimC_	fimC	Adhesion: Type I Fimbriae	Adhesion	NA	ExPEC, APEC	1-726/726	===============	0/0	100	100	APHAVirulence_2021-09-2584	Yes
33-164_N18_l=114936_d=1.06x	33	Yes	33-164	Bowel Oedema	ETEC/STEC	NERVOUS	FNDDEAD	LAME	N18	33-164_N18	5344	7980	5344..7980	Vir0772_fimD_	fimD	Adhesion: Type I Fimbriae	Adhesion	NA	ExPEC	1-2637/2637	===============	0/0	100	100	APHAVirulence_2021-09-2585	Yes
33-164_N18_l=114936_d=1.06x	33	Yes	33-164	Bowel Oedema	ETEC/STEC	NERVOUS	FNDDEAD	LAME	N18	33-164_N18	2286	2882	2286..2882	Vir3034_fimE_	fimE	Adhesion: Type I Fimbriae	Adhesion	NA	ExPEC	1-597/597	===============	0/0	100	99.83	APHAVirulence_2021-09-2589	Yes
33-164_N18_l=114936_d=1.06x	33	Yes	33-164	Bowel Oedema	ETEC/STEC	NERVOUS	FNDDEAD	LAME	N18	33-164_N18	7990	8520	7990..8520	Vir0010_fimF_	fimF	Adhesion: Type I Fimbriae	Adhesion	NA	ExPEC	1-531/531	===============	0/0	100	100	APHAVirulence_2021-09-2590	Yes
33-164_N30_l=64843_d=0.62x	33	Yes	33-164	Bowel Oedema	ETEC/STEC	NERVOUS	FNDDEAD	LAME	N30	33-164_N30	47807	48337	47807..48337	Vir0600_fimF_	fimF	Adhesion: Type I Fimbriae	Adhesion	NA	ExPEC	1-531/531	===============	0/0	100	99.62	APHAVirulence_2021-09-2591	Yes
33-164_N18_l=114936_d=1.06x	33	Yes	33-164	Bowel Oedema	ETEC/STEC	NERVOUS	FNDDEAD	LAME	N18	33-164_N18	8533	9036	8533..9036	Vir1637_fimG_	fimG	Adhesion: Type I Fimbriae	Adhesion	NA	ExPEC	1-504/504	===============	0/0	100	100	APHAVirulence_2021-09-2592	Yes
33-164_N30_l=64843_d=0.62x	33	Yes	33-164	Bowel Oedema	ETEC/STEC	NERVOUS	FNDDEAD	LAME	N30	33-164_N30	48350	48853	48350..48853	Vir1465_fimG_	fimG	Adhesion: Type I Fimbriae	Adhesion	NA	ExPEC	1-504/504	===============	0/0	100	99.41	APHAVirulence_2021-09-2593	Yes
33-164_N18_l=114936_d=1.06x	33	Yes	33-164	Bowel Oedema	ETEC/STEC	NERVOUS	FNDDEAD	LAME	N18	33-164_N18	9056	9958	9056..9958	Vir0312_fimH_	fimH	Adhesion: Type I Fimbriae	Adhesion	NA	ExPEC	1-903/903	===============	0/0	100	99.78	APHAVirulence_2021-09-2594	Yes
33-164_N18_l=114936_d=1.06x	33	Yes	33-164	Bowel Oedema	ETEC/STEC	NERVOUS	FNDDEAD	LAME	N18	33-164_N18	3858	4515	3858..4515	Vir1914_fimI_	fimI	Adhesion: Type I Fimbriae	Adhesion	NA	EPEC	6-663/663	===============	0/0	99.25	98.48	APHAVirulence_2021-09-2595	Yes
33-164_N71_l=8775_d=1.65x	33	Yes	33-164	Bowel Oedema	ETEC/STEC	NERVOUS	FNDDEAD	LAME	N71	33-164_N71	4656	7730	4656..7730	Vir0709_hlyA_	hlyA	Toxin: Alpha-Hemolysin	Toxin	HlyA	ExPEC	1-3075/3075	===============	0/0	100	99.74	APHAVirulence_2021-09-2596	Yes
33-164_N71_l=8775_d=1.65x	33	Yes	33-164	Bowel Oedema	ETEC/STEC	NERVOUS	FNDDEAD	LAME	N71	33-164_N71	2461	4584	2461..4584	Vir2991_hlyB_	hlyB	Toxin: Alpha-Hemolysin	Toxin	NA	AIEC	1-2124/2124	===============	0/0	100	99.62	APHAVirulence_2021-09-2597	Yes
33-164_N71_l=8775_d=1.65x	33	Yes	33-164	Bowel Oedema	ETEC/STEC	NERVOUS	FNDDEAD	LAME	N71	33-164_N71	7742	8254	7742..8254	Vir1935_hlyC_	hlyC	Toxin: Alpha-Hemolysin	Toxin	NA	UPEC	1-513/513	===============	0/0	100	99.42	APHAVirulence_2021-09-2598	Yes
33-164_N71_l=8775_d=1.65x	33	Yes	33-164	Bowel Oedema	ETEC/STEC	NERVOUS	FNDDEAD	LAME	N71	33-164_N71	1006	2442	1006..2442	Vir1765_hlyD_	hlyD	Toxin: Alpha-Hemolysin	Toxin	NA	UPEC	1-1437/1437	===============	0/0	100	99.72	APHAVirulence_2021-09-2599	Yes
33-164_N13_l=133974_d=0.74x	33	Yes	33-164	Bowel Oedema	ETEC/STEC	NERVOUS	FNDDEAD	LAME	N13	33-164_N13	96302	97357	96302..97357	Vir0273_hlyE	hlyE	Toxin: Hemolysin/cytolysin A	Toxin	HlyE	ExPEC	1-1056/1056	===============	0/0	100	98.39	APHAVirulence_2021-09-2600	Yes
33-164_N51_l=27627_d=0.93x	33	Yes	33-164	Bowel Oedema	ETEC/STEC	NERVOUS	FNDDEAD	LAME	N51	33-164_N51	10901	12283	10901..12283	Vir2375_ibeB_	ibeB	Invasion: brain endothelial cells & Copper/Silver efflux resistance	Invasion	NA	NMEC, SEPEC, APEC	1-1383/1383	===============	0/0	100	98.41	APHAVirulence_2021-09-2601	Yes
33-164_N16_l=122136_d=1.19x	33	Yes	33-164	Bowel Oedema	ETEC/STEC	NERVOUS	FNDDEAD	LAME	N16	33-164_N16	16034	17767	16034..17767	Vir0054_ibeC_	ibeC	Invasion: brain endothelial cells	Invasion	NA	NMEC, SEPEC, APEC	1-1734/1734	===============	0/0	100	100	APHAVirulence_2021-09-2602	Yes
33-164_N70_l=9690_d=0.71x	33	Yes	33-164	Bowel Oedema	ETEC/STEC	NERVOUS	FNDDEAD	LAME	N70	33-164_N70	7982	8275	7982..8275	Vir3553_iss:3:	iss:3:	Invasion: Increased serum survival	Invasion	NA	#N/A	1-294/294	===============	0/0	100	98.98	APHAVirulence_2021-09-2604	Yes
33-164_N66_l=10562_d=1.65x	33	Yes	33-164	Bowel Oedema	ETEC/STEC	NERVOUS	FNDDEAD	LAME	N66	33-164_N66	6345	6562	6345..6562	Vir3651_sta1:2	sta1:2	Toxin: Heat-stable enterotoxin I	Toxin	STa	#N/A	1-219/219	========/======	44197	99.54	99.54	APHAVirulence_2021-09-2605	Yes
33-164_N118_l=2162_d=1.52x	33	Yes	33-164	Bowel Oedema	ETEC/STEC	NERVOUS	FNDDEAD	LAME	N118	33-164_N118	1796	2011	1796..2011	Vir3654_stb:3:	stb:3:	Toxin: Heat-stable enterotoxin II	Toxin	STb	#N/A	1-216/216	===============	0/0	100	100	APHAVirulence_2021-09-2606	Yes
33-164_N103_l=2900_d=0.74x	33	Yes	33-164	Bowel Oedema	ETEC/STEC	NERVOUS	FNDDEAD	LAME	N103	33-164_N103	822	1779	822..1779	Vir1319_stx2A	stx2A	Toxin: Shiga type 2 subunit A	Toxin	Stx2e-A	EHEC	1-958/960	===============	0/0	99.79	94.57	APHAVirulence_2021-09-2607	Yes
33-164_N103_l=2900_d=0.74x	33	Yes	33-164	Bowel Oedema	ETEC/STEC	NERVOUS	FNDDEAD	LAME	N103	33-164_N103	1794	2053	1794..2053	Vir1512_stx2B	stx2B	Toxin: Shiga type 2 subunit B	Toxin	stx2e-B	EHEC	1-260/270	========/======	44229	95.93	85.82	APHAVirulence_2021-09-2608	k
35-49_N25_l=75462_d=0.88x	35	Yes	35-49	Bowel Oedema	STEC	FNDDEAD	NONE	NONE	N25	35-49_N25	15023	15523	15023..15523	Vir0184_aec17	aec17	Secretion system: Type VI Hypothetical Protein	Secretion	NA	EHEC	1-501/501	===============	0/0	100	98.8	APHAVirulence_2021-09-2616	Yes
35-49_N25_l=75462_d=0.88x	35	Yes	35-49	Bowel Oedema	STEC	FNDDEAD	NONE	NONE	N25	35-49_N25	13238	14713	13238..14713	Vir1232_aec18	aec18	Secretion system: Type VI Hypothetical Protein	Secretion	NA	StxEAEC	1-1476/1476	===============	0/0	100	98.92	APHAVirulence_2021-09-2617	Yes
35-49_N25_l=75462_d=0.88x	35	Yes	35-49	Bowel Oedema	STEC	FNDDEAD	NONE	NONE	N25	35-49_N25	12818	13231	12818..13231	Vir2017_aec19	aec19	Secretion system: Type VI Hypothetical Protein	Secretion	NA	UPEC	1-414/414	===============	0/0	100	96.62	APHAVirulence_2021-09-2618	Yes
35-49_N25_l=75462_d=0.88x	35	Yes	35-49	Bowel Oedema	STEC	FNDDEAD	NONE	NONE	N25	35-49_N25	9918	11006	9918..11006	Vir2661_aec22	aec22	Secretion system: Type VI	Secretion	NA	EPEC	1-1089/1089	========/======	44229	99.91	98.26	APHAVirulence_2021-09-2619	Yes
35-49_N25_l=75462_d=0.88x	35	Yes	35-49	Bowel Oedema	STEC	FNDDEAD	NONE	NONE	N25	35-49_N25	8613	9914	8613..9914	Vir0569_aec23	aec23	Secretion system: Type VI Hypothetical Protein	Secretion	NA	AIEC	1-1302/1302	===============	0/0	100	97.77	APHAVirulence_2021-09-2620	Yes
35-49_N25_l=75462_d=0.88x	35	Yes	35-49	Bowel Oedema	STEC	FNDDEAD	NONE	NONE	N25	35-49_N25	8092	8616	8092..8616	Vir0282_aec24	aec24	Secretion system: Type VI	Secretion	NA	NMEC	1-525/525	===============	0/0	100	99.62	APHAVirulence_2021-09-2621	Yes
35-49_N25_l=75462_d=0.88x	35	Yes	35-49	Bowel Oedema	STEC	FNDDEAD	NONE	NONE	N25	35-49_N25	6758	8089	6758..8089	Vir0953_aec25	aec25	Secretion system: Type VI Hypothetical Protein	Secretion	NA	UPEC	1-1332/1332	===============	0/0	100	98.8	APHAVirulence_2021-09-2622	Yes
35-49_N25_l=75462_d=0.88x	35	Yes	35-49	Bowel Oedema	STEC	FNDDEAD	NONE	NONE	N25	35-49_N25	5992	6753	5992..6753	Vir2769_aec26	aec26	Secretion system: Type VI Hypothetical Protein	Secretion	NA	EHEC	1-762/762	===============	0/0	100	99.47	APHAVirulence_2021-09-2623	Yes
35-49_N25_l=75462_d=0.88x	35	Yes	35-49	Bowel Oedema	STEC	FNDDEAD	NONE	NONE	N25	35-49_N25	2639	3121	2639..3121	Vir0426_aec32	aec32	Secretion system: Type VI Hypothetical Protein	Secretion	NA	EPEC	1-483/483	===============	0/0	100	98.76	APHAVirulence_2021-09-2627	Yes
35-49_N31_l=64076_d=1.06x	35	Yes	35-49	Bowel Oedema	STEC	FNDDEAD	NONE	NONE	N31	35-49_N31	39618	42539	39618..42539	Vir2871_cah_	cah	Other: calcium-binding and heat-extractable autotransporter protein	Other	NA	EHEC, ETEC, NMEC, UPEC, AIEC, EPEC, StxEAEC	1-2922/2922	===============	0/0	100	93.63	APHAVirulence_2021-09-2638	Yes
35-49_N39_l=52101_d=1.09x	35	Yes	35-49	Bowel Oedema	STEC	FNDDEAD	NONE	NONE	N39	35-49_N39	16866	18848	16866..18848	Vir1877_chuA_	chuA	Iron: E.coli hemin uptake	Iron and siderophore	NA	EHEC	1-1983/1983	===============	0/0	100	98.79	APHAVirulence_2021-09-2639	Yes
35-49_N39_l=52101_d=1.09x	35	Yes	35-49	Bowel Oedema	STEC	FNDDEAD	NONE	NONE	N39	35-49_N39	18897	19925	18897..19925	Vir3104_chuS_	chuS	Iron: E.coli hemin uptake	Iron and siderophore	NA	APEC, AIEC, UPEC, EHEC, NMEC, EPEC, EAEC	1-1029/1029	===============	0/0	100	98.83	APHAVirulence_2021-09-2640	Yes
35-49_N39_l=52101_d=1.09x	35	Yes	35-49	Bowel Oedema	STEC	FNDDEAD	NONE	NONE	N39	35-49_N39	15269	16261	15269..16261	Vir2481_chuT_	chuT	Iron: E.coli hemin uptake	Iron and siderophore	NA	APEC, AIEC, UPEC, EHEC, NMEC, EPEC, EAEC	1-993/993	===============	0/0	100	99.09	APHAVirulence_2021-09-2641	Yes
35-49_N39_l=52101_d=1.09x	35	Yes	35-49	Bowel Oedema	STEC	FNDDEAD	NONE	NONE	N39	35-49_N39	11739	12731	11739..12731	Vir0122_chuU_	chuU	Iron: E.coli hemin uptake	Iron and siderophore	NA	APEC, AIEC, UPEC, EHEC, NMEC, EPEC, EAEC	1-993/993	===============	0/0	100	98.69	APHAVirulence_2021-09-2642	Yes
35-49_N39_l=52101_d=1.09x	35	Yes	35-49	Bowel Oedema	STEC	FNDDEAD	NONE	NONE	N39	35-49_N39	13912	15249	13912..15249	Vir2837_chuW_	chuW	Iron: E.coli hemin uptake	Iron and siderophore	NA	APEC, AIEC, UPEC, EHEC, NMEC, EPEC, EAEC	1-1338/1338	===============	0/0	100	98.36	APHAVirulence_2021-09-2643	Yes
35-49_N39_l=52101_d=1.09x	35	Yes	35-49	Bowel Oedema	STEC	FNDDEAD	NONE	NONE	N39	35-49_N39	13405	13899	13405..13899	Vir3344_chuX_	chuX	Iron: E.coli hemin uptake	Iron and siderophore	NA	APEC, AIEC, UPEC, EHEC, NMEC, EPEC, EAEC	1-495/495	===============	0/0	100	99.39	APHAVirulence_2021-09-2644	Yes
35-49_N39_l=52101_d=1.09x	35	Yes	35-49	Bowel Oedema	STEC	FNDDEAD	NONE	NONE	N39	35-49_N39	12784	13405	12784..13405	Vir2022_chuY_	chuY	Iron: E.coli hemin uptake	Iron and siderophore	NA	APEC, AIEC, UPEC, EHEC, NMEC, EPEC, EAEC	1-622/624	===============	0/0	99.68	98.39	APHAVirulence_2021-09-2645	Yes
35-49_N14_l=121910_d=0.84x	35	Yes	35-49	Bowel Oedema	STEC	FNDDEAD	NONE	NONE	N14	35-49_N14	90797	95337	90797..95337	Vir3686_CsgABGFE	CsgABGFE	Adhesion: Curli fimbriae	Adhesion	NA	NA	1-4544/4544	========/======	44319	99.91	98.04	APHAVirulence_2021-09-2646	Yes
35-49_N16_l=115139_d=0.90x	35	Yes	35-49	Bowel Oedema	STEC	FNDDEAD	NONE	NONE	N16	35-49_N16	4471	8725	4471..8725	Vir1483_eaeH_	eaeH	Adhesion	Adhesion	EaeH	UPEC	1-4254/4254	========/======	44197	100	96.26	APHAVirulence_2021-09-2647	Yes
35-49_N25_l=75462_d=0.88x	35	Yes	35-49	Bowel Oedema	STEC	FNDDEAD	NONE	NONE	N25	35-49_N25	69472	70090	69472..70090	Vir1306_ecpA_	ecpA	Adhesion: E.coli common pilus	Adhesion	NA	ETEC	1-618/618	========/======	44197	100	98.38	APHAVirulence_2021-09-2649	Yes
35-49_N25_l=75462_d=0.88x	35	Yes	35-49	Bowel Oedema	STEC	FNDDEAD	NONE	NONE	N25	35-49_N25	68747	69463	68747..69463	Vir0395_ecpB_	ecpB	Adhesion: E.coli common pilus	Adhesion	NA	EHEC	1-717/717	===============	0/0	100	98.61	APHAVirulence_2021-09-2650	Yes
35-49_N25_l=75462_d=0.88x	35	Yes	35-49	Bowel Oedema	STEC	FNDDEAD	NONE	NONE	N25	35-49_N25	66196	68721	66196..68721	Vir0137_ecpC_	ecpC	Adhesion: E.coli common pilus	Adhesion	NA	ETEC	1-2526/2526	===============	0/0	100	99.13	APHAVirulence_2021-09-2651	Yes
35-49_N25_l=75462_d=0.88x	35	Yes	35-49	Bowel Oedema	STEC	FNDDEAD	NONE	NONE	N25	35-49_N25	64563	66206	64563..66206	Vir2851_ecpD_	ecpD	Adhesion: E.coli common pilus	Adhesion	NA	EHEC	1-1644/1644	===============	0/0	100	99.39	APHAVirulence_2021-09-2652	Yes
35-49_N25_l=75462_d=0.88x	35	Yes	35-49	Bowel Oedema	STEC	FNDDEAD	NONE	NONE	N25	35-49_N25	63884	64639	63884..64639	Vir0636_ecpE_	ecpE	Adhesion: E.coli common pilus	Adhesion	NA	EHEC	1-756/756	===============	0/0	100	98.41	APHAVirulence_2021-09-2653	Yes
35-49_N25_l=75462_d=0.88x	35	Yes	35-49	Bowel Oedema	STEC	FNDDEAD	NONE	NONE	N25	35-49_N25	70134	70724	70134..70724	Vir0359_ecpR_	ecpR	Adhesion: E.coli common pilus	Adhesion	NA	ETEC	1-591/591	===============	0/0	100	99.83	APHAVirulence_2021-09-2654	Yes
35-49_N16_l=115139_d=0.90x	35	Yes	35-49	Bowel Oedema	STEC	FNDDEAD	NONE	NONE	N16	35-49_N16	85582	88530	85582..88530	Vir0825_ehaB_	ehaB	Other: adhesion/biofilm formation	Other	NA	EPEC	1-2949/2949	===============	0/0	100	98.58	APHAVirulence_2021-09-2655	Yes
35-49_N37_l=52974_d=0.76x	35	Yes	35-49	Bowel Oedema	STEC	FNDDEAD	NONE	NONE	N37	35-49_N37	12554	14452	12554..14452	Vir0805_espL1	espL1	Secretion system: Type III	Secretion	NA	EPEC, EHEC	1-1899/1899	===============	0/0	100	97	APHAVirulence_2021-09-2656	Yes
35-49_N66_l=21369_d=0.98x	35	Yes	35-49	Bowel Oedema	STEC	FNDDEAD	NONE	NONE	N66	35-49_N66	6552	8738	6552..8738	Vir0188_espL4	espL4	Secretion system: Type III (ShET2/EspL2 family effector toxin	Secretion	NA	EPEC, EHEC	1-2187/2187	===============	0/0	100	96.8	APHAVirulence_2021-09-2657	Yes
35-49_N51_l=32680_d=0.68x	35	Yes	35-49	Bowel Oedema	STEC	FNDDEAD	NONE	NONE	N51	35-49_N51	26832	28084	26832..28084	Vir0960_espR1	espR1	Secretion system: Type III effector	Secretion	NA	EHEC	1-1253/1260	===============	0/0	99.44	94.17	APHAVirulence_2021-09-2659	Yes
35-49_N1_l=269432_d=0.99x	35	Yes	35-49	Bowel Oedema	STEC	FNDDEAD	NONE	NONE	N1	35-49_N1	66245	67666	66245..67666	Vir0543_espX1	espX1	Secretion system: Type III	Secretion	NA	EHEC	1-1422/1422	===============	0/0	100	95.99	APHAVirulence_2021-09-2661	Yes
35-49_N11_l=126032_d=0.87x	35	Yes	35-49	Bowel Oedema	STEC	FNDDEAD	NONE	NONE	N11	35-49_N11	26987	28999	26987..28999	Vir0347_espX2	espX2	Secretion system: Type III	Secretion	NA	EHEC	1-2013/2013	===============	0/0	100	96.08	APHAVirulence_2021-09-2662	Yes
35-49_N48_l=35671_d=1.01x	35	Yes	35-49	Bowel Oedema	STEC	FNDDEAD	NONE	NONE	N48	35-49_N48	12541	14121	12541..14121	Vir0296_espX4	espX4	Secretion system: Type III effector-like	Secretion	NA	EHEC, EPEC	1-1581/1581	===============	0/0	100	95.83	APHAVirulence_2021-09-2663	Yes
35-49_N19_l=92160_d=0.99x	35	Yes	35-49	Bowel Oedema	STEC	FNDDEAD	NONE	NONE	N19	35-49_N19	42836	44128	42836..44128	Vir1858_espX5	espX5	Secretion system: Type III	Secretion	NA	EHEC	1-1293/1293	===============	0/0	100	96.29	APHAVirulence_2021-09-2664	Yes
35-49_N1_l=269432_d=0.99x	35	Yes	35-49	Bowel Oedema	STEC	FNDDEAD	NONE	NONE	N1	35-49_N1	106342	107093	106342..107093	Vir0627_espY1	espY1	Secretion system: Type III effector	Secretion	NA	EHEC	1-753/753	========/======	44197	99.87	95.35	APHAVirulence_2021-09-2665	Yes
35-49_N1_l=269432_d=0.99x	35	Yes	35-49	Bowel Oedema	STEC	FNDDEAD	NONE	NONE	N1	35-49_N1	123526	124095	123526..124095	Vir0879_espY2	espY2	Secretion system: Type III	Secretion	NA	EHEC	1-570/570	===============	0/0	100	94.39	APHAVirulence_2021-09-2666	Yes
35-49_N27_l=72694_d=0.97x	35	Yes	35-49	Bowel Oedema	STEC	FNDDEAD	NONE	NONE	N27	35-49_N27	18044	19615	18044..19615	Vir2497_espY3	espY3	Secretion system: Type III effector	Secretion	NA	EHEC	1-1572/1572	===============	0/0	100	95.8	APHAVirulence_2021-09-2667	Yes
35-49_N8_l=130135_d=1.14x	35	Yes	35-49	Bowel Oedema	STEC	FNDDEAD	NONE	NONE	N8	35-49_N8	44875	47282	44875..47282	Vir0333_espY4	espY4	Secretion system: Type III effector	Secretion	NA	EPEC	1-2409/2409	========/======	44197	99.96	96.22	APHAVirulence_2021-09-2668	Yes
35-49_N77_l=10089_d=2.10x	35	Yes	35-49	Bowel Oedema	STEC	FNDDEAD	NONE	NONE	N77	35-49_N77	8988	9500	8988..9500	Vir3530_fedA:1	fedA:1	Adhesion: Fimbriae	Adhesion	F18	#N/A	1-513/513	===============	0/0	100	99.61	APHAVirulence_2021-09-2670	Yes
35-49_N77_l=10089_d=2.10x	35	Yes	35-49	Bowel Oedema	STEC	FNDDEAD	NONE	NONE	N77	35-49_N77	4092	4994	4092..4994	Vir3533_fedF:1	fedF:1	Adhesion: Fimbriae	Adhesion	NA	#N/A	1-903/903	===============	0/0	100	99.78	APHAVirulence_2021-09-2671	Yes
35-49_N55_l=29244_d=0.95x	35	Yes	35-49	Bowel Oedema	STEC	FNDDEAD	NONE	NONE	N55	35-49_N55	25330	25941	25330..25941	Vir0590_fimA_	fimA	Adhesion: Type I Fimbriae	Adhesion	NA	ExPEC	1-612/612	===============	0/0	100	95.59	APHAVirulence_2021-09-2672	Yes
35-49_N55_l=29244_d=0.95x	35	Yes	35-49	Bowel Oedema	STEC	FNDDEAD	NONE	NONE	N55	35-49_N55	27439	28041	27439..28041	Vir0941_fimB_	fimB	Adhesion: Type I Fimbriae	Adhesion	NA	EPEC	1-603/603	===============	0/0	100	99.5	APHAVirulence_2021-09-2673	Yes
35-49_N55_l=29244_d=0.95x	35	Yes	35-49	Bowel Oedema	STEC	FNDDEAD	NONE	NONE	N55	35-49_N55	23964	24689	23964..24689	Vir1207_fimC_	fimC	Adhesion: Type I Fimbriae	Adhesion	NA	ExPEC, APEC	1-726/726	===============	0/0	100	99.72	APHAVirulence_2021-09-2674	Yes
35-49_N20_l=91497_d=0.75x	35	Yes	35-49	Bowel Oedema	STEC	FNDDEAD	NONE	NONE	N20	35-49_N20	10634	13285	10634..13285	Vir2633_fimD_	fimD	Adhesion: Type I Fimbriae	Adhesion	NA	ExPEC	1-2652/2652	===============	0/0	100	98.91	APHAVirulence_2021-09-2675	Yes
35-49_N55_l=29244_d=0.95x	35	Yes	35-49	Bowel Oedema	STEC	FNDDEAD	NONE	NONE	N55	35-49_N55	21261	23897	21261..23897	Vir3489_fimD_	fimD	Adhesion: Type I Fimbriae	Adhesion	NA	ExPEC	1-2637/2637	===============	0/0	100	99.58	APHAVirulence_2021-09-2676	Yes
35-49_N55_l=29244_d=0.95x	35	Yes	35-49	Bowel Oedema	STEC	FNDDEAD	NONE	NONE	N55	35-49_N55	26366	26962	26366..26962	Vir1475_fimE_	fimE	Adhesion: Type I Fimbriae	Adhesion	NA	ExPEC	1-597/597	===============	0/0	100	99.67	APHAVirulence_2021-09-2679	Yes
35-49_N20_l=91497_d=0.75x	35	Yes	35-49	Bowel Oedema	STEC	FNDDEAD	NONE	NONE	N20	35-49_N20	10090	10620	10090..10620	Vir0635_fimF_	fimF	Adhesion: Type I Fimbriae	Adhesion	NA	ExPEC	1-531/531	===============	0/0	100	99.44	APHAVirulence_2021-09-2680	Yes
35-49_N55_l=29244_d=0.95x	35	Yes	35-49	Bowel Oedema	STEC	FNDDEAD	NONE	NONE	N55	35-49_N55	20721	21251	20721..21251	Vir0308_fimF_	fimF	Adhesion: Type I Fimbriae	Adhesion	NA	ExPEC	1-531/531	===============	0/0	100	99.81	APHAVirulence_2021-09-2681	Yes
35-49_N20_l=91497_d=0.75x	35	Yes	35-49	Bowel Oedema	STEC	FNDDEAD	NONE	NONE	N20	35-49_N20	9574	10077	9574..10077	Vir1465_fimG_	fimG	Adhesion: Type I Fimbriae	Adhesion	NA	ExPEC	1-504/504	===============	0/0	100	99.01	APHAVirulence_2021-09-2682	Yes
35-49_N55_l=29244_d=0.95x	35	Yes	35-49	Bowel Oedema	STEC	FNDDEAD	NONE	NONE	N55	35-49_N55	20205	20708	20205..20708	Vir1035_fimG_	fimG	Adhesion: Type I Fimbriae	Adhesion	NA	ExPEC	1-504/504	===============	0/0	100	100	APHAVirulence_2021-09-2683	Yes
35-49_N55_l=29244_d=0.95x	35	Yes	35-49	Bowel Oedema	STEC	FNDDEAD	NONE	NONE	N55	35-49_N55	19283	20185	19283..20185	Vir0789_fimH_	fimH	Adhesion: Type I Fimbriae	Adhesion	NA	ExPEC	1-903/903	===============	0/0	100	100	APHAVirulence_2021-09-2684	Yes
35-49_N55_l=29244_d=0.95x	35	Yes	35-49	Bowel Oedema	STEC	FNDDEAD	NONE	NONE	N55	35-49_N55	24726	25383	24726..25383	Vir1914_fimI_	fimI	Adhesion: Type I Fimbriae	Adhesion	NA	EPEC	6-663/663	===============	0/0	99.25	98.63	APHAVirulence_2021-09-2685	Yes
35-49_N80_l=8777_d=1.79x	35	Yes	35-49	Bowel Oedema	STEC	FNDDEAD	NONE	NONE	N80	35-49_N80	4657	7731	4657..7731	Vir0709_hlyA_	hlyA	Toxin: Alpha-Hemolysin	Toxin	HlyA	ExPEC	1-3075/3075	===============	0/0	100	99.74	APHAVirulence_2021-09-2686	Yes
35-49_N80_l=8777_d=1.79x	35	Yes	35-49	Bowel Oedema	STEC	FNDDEAD	NONE	NONE	N80	35-49_N80	2462	4585	2462..4585	Vir2991_hlyB_	hlyB	Toxin: Alpha-Hemolysin	Toxin	NA	AIEC	1-2124/2124	===============	0/0	100	99.62	APHAVirulence_2021-09-2687	Yes
35-49_N80_l=8777_d=1.79x	35	Yes	35-49	Bowel Oedema	STEC	FNDDEAD	NONE	NONE	N80	35-49_N80	7743	8255	7743..8255	Vir1935_hlyC_	hlyC	Toxin: Alpha-Hemolysin	Toxin	NA	UPEC	1-513/513	===============	0/0	100	99.03	APHAVirulence_2021-09-2688	Yes
35-49_N80_l=8777_d=1.79x	35	Yes	35-49	Bowel Oedema	STEC	FNDDEAD	NONE	NONE	N80	35-49_N80	1007	2443	1007..2443	Vir1765_hlyD_	hlyD	Toxin: Alpha-Hemolysin	Toxin	NA	UPEC	1-1437/1437	===============	0/0	100	99.65	APHAVirulence_2021-09-2689	Yes
35-49_N67_l=21131_d=0.72x	35	Yes	35-49	Bowel Oedema	STEC	FNDDEAD	NONE	NONE	N67	35-49_N67	14913	15968	14913..15968	Vir0273_hlyE	hlyE	Toxin: Hemolysin/cytolysin A	Toxin	HlyE	ExPEC	1-1056/1056	===============	0/0	100	98.58	APHAVirulence_2021-09-2690	Yes
35-49_N36_l=53443_d=0.79x	35	Yes	35-49	Bowel Oedema	STEC	FNDDEAD	NONE	NONE	N36	35-49_N36	43093	44475	43093..44475	Vir2896_ibeB_	ibeB	Invasion: brain endothelial cells & Copper/Silver efflux resistance	Invasion	NA	NMEC, SEPEC, APEC	1-1383/1383	===============	0/0	100	98.19	APHAVirulence_2021-09-2691	Yes
35-49_N9_l=128443_d=1.10x	35	Yes	35-49	Bowel Oedema	STEC	FNDDEAD	NONE	NONE	N9	35-49_N9	16134	17867	16134..17867	Vir0904_ibeC_	ibeC	Invasion: brain endothelial cells	Invasion	NA	NMEC, SEPEC, APEC	1-1734/1734	===============	0/0	100	98.5	APHAVirulence_2021-09-2692	Yes
35-49_N8_l=130135_d=1.14x	35	Yes	35-49	Bowel Oedema	STEC	FNDDEAD	NONE	NONE	N8	35-49_N8	30178	30750	30178..30750	Vir3578_lpfA:1	lpfA:1	Adhesion: Fimbriae	Adhesion	NA	#N/A	1-573/573	===============	0/0	100	98.6	APHAVirulence_2021-09-2695	Yes
35-49_N17_l=100228_d=0.79x	35	Yes	35-49	Bowel Oedema	STEC	FNDDEAD	NONE	NONE	N17	35-49_N17	9938	10895	9938..10895	Vir1319_stx2A	stx2A	Toxin: Shiga type 2 subunit A	Toxin	Stx2e-A	EHEC	1-958/960	===============	0/0	99.79	94.57	APHAVirulence_2021-09-2696	Yes
35-49_N17_l=100228_d=0.79x	35	Yes	35-49	Bowel Oedema	STEC	FNDDEAD	NONE	NONE	N17	35-49_N17	10910	11169	10910..11169	Vir1512_stx2B	stx2B	Toxin: Shiga type 2 subunit B	Toxin	stx2e-B	EHEC	1-260/270	========/======	44229	95.93	85.82	APHAVirulence_2021-09-2697	k
35-49_N25_l=75462_d=0.88x	35	Yes	35-49	Bowel Oedema	STEC	FNDDEAD	NONE	NONE	N25	35-49_N25	10964	12814	10964..12814	Vir3435_UMNK8	UMNK8	Other: Hypothetical Protein	Other	NA	ETEC	1-1851/1851	===============	0/0	100	99.08	APHAVirulence_2021-09-2702	Yes
37-280_N109_l=2186_d=1.65x	37	Yes	37-280	Enteric colibacillosis	ETEC	DIARRHOEA	NONE	NONE	N109	37-280_N109	67	2186	67..2186	Vir2089_aec15	aec15	Secretion system: Type VI Hypothetical Protein	Secretion	NA	StxEAEC	26-2145/2145	===============	0/0	98.83	97.78	APHAVirulence_2021-09-2707	Yes
37-280_N42_l=32328_d=1.01x	37	Yes	37-280	Enteric colibacillosis	ETEC	DIARRHOEA	NONE	NONE	N42	37-280_N42	199	717	199..717	Vir0563_aec16	aec16	Secretion system: Type VI Hypothetical Protein	Secretion	NA	NMEC	1-519/519	===============	0/0	100	98.27	APHAVirulence_2021-09-2708	Yes
37-280_N42_l=32328_d=1.01x	37	Yes	37-280	Enteric colibacillosis	ETEC	DIARRHOEA	NONE	NONE	N42	37-280_N42	1414	1914	1414..1914	Vir0184_aec17	aec17	Secretion system: Type VI Hypothetical Protein	Secretion	NA	EHEC	1-501/501	===============	0/0	100	99.2	APHAVirulence_2021-09-2709	Yes
37-280_N42_l=32328_d=1.01x	37	Yes	37-280	Enteric colibacillosis	ETEC	DIARRHOEA	NONE	NONE	N42	37-280_N42	2224	3699	2224..3699	Vir1232_aec18	aec18	Secretion system: Type VI Hypothetical Protein	Secretion	NA	StxEAEC	1-1476/1476	===============	0/0	100	98.31	APHAVirulence_2021-09-2710	Yes
37-280_N42_l=32328_d=1.01x	37	Yes	37-280	Enteric colibacillosis	ETEC	DIARRHOEA	NONE	NONE	N42	37-280_N42	3706	4119	3706..4119	Vir2017_aec19	aec19	Secretion system: Type VI Hypothetical Protein	Secretion	NA	UPEC	1-414/414	===============	0/0	100	96.14	APHAVirulence_2021-09-2711	Yes
37-280_N42_l=32328_d=1.01x	37	Yes	37-280	Enteric colibacillosis	ETEC	DIARRHOEA	NONE	NONE	N42	37-280_N42	5937	7019	5937..7019	Vir2170_aec22	aec22	Secretion system: Type VI	Secretion	NA	EPEC	1-1083/1083	===============	0/0	100	98.25	APHAVirulence_2021-09-2712	Yes
37-280_N42_l=32328_d=1.01x	37	Yes	37-280	Enteric colibacillosis	ETEC	DIARRHOEA	NONE	NONE	N42	37-280_N42	7023	8324	7023..8324	Vir1888_aec23	aec23	Secretion system: Type VI Hypothetical Protein	Secretion	NA	AIEC	1-1302/1302	===============	0/0	100	98	APHAVirulence_2021-09-2713	Yes
37-280_N42_l=32328_d=1.01x	37	Yes	37-280	Enteric colibacillosis	ETEC	DIARRHOEA	NONE	NONE	N42	37-280_N42	8321	8845	8321..8845	Vir0282_aec24	aec24	Secretion system: Type VI	Secretion	NA	NMEC	1-525/525	===============	0/0	100	99.62	APHAVirulence_2021-09-2714	Yes
37-280_N42_l=32328_d=1.01x	37	Yes	37-280	Enteric colibacillosis	ETEC	DIARRHOEA	NONE	NONE	N42	37-280_N42	8848	10179	8848..10179	Vir0953_aec25	aec25	Secretion system: Type VI Hypothetical Protein	Secretion	NA	UPEC	1-1332/1332	===============	0/0	100	98.72	APHAVirulence_2021-09-2715	Yes
37-280_N42_l=32328_d=1.01x	37	Yes	37-280	Enteric colibacillosis	ETEC	DIARRHOEA	NONE	NONE	N42	37-280_N42	10184	10945	10184..10945	Vir2769_aec26	aec26	Secretion system: Type VI Hypothetical Protein	Secretion	NA	EHEC	1-762/762	===============	0/0	100	99.34	APHAVirulence_2021-09-2716	Yes
37-280_N42_l=32328_d=1.01x	37	Yes	37-280	Enteric colibacillosis	ETEC	DIARRHOEA	NONE	NONE	N42	37-280_N42	10954	13719	10954..13719	Vir1028_aec27	aec27	Secretion system: Type VI	Secretion	NA	EHEC	1-2766/2766	===============	0/0	100	97.11	APHAVirulence_2021-09-2717	Yes
37-280_N42_l=32328_d=1.01x	37	Yes	37-280	Enteric colibacillosis	ETEC	DIARRHOEA	NONE	NONE	N42	37-280_N42	13716	14459	13716..14459	Vir0494_aec28	aec28	Secretion system: Type VI Hypothetical Protein	Secretion	NA	AIEC	1-744/744	===============	0/0	100	99.33	APHAVirulence_2021-09-2719	Yes
37-280_N42_l=32328_d=1.01x	37	Yes	37-280	Enteric colibacillosis	ETEC	DIARRHOEA	NONE	NONE	N42	37-280_N42	14464	15876	14464..15876	Vir1818_aec29	aec29	Secretion system: Type VI Hypothetical Protein	Secretion	NA	AIEC	1-1413/1413	===============	0/0	100	94.83	APHAVirulence_2021-09-2720	Yes
37-280_N42_l=32328_d=1.01x	37	Yes	37-280	Enteric colibacillosis	ETEC	DIARRHOEA	NONE	NONE	N42	37-280_N42	15895	19419	15895..19419	Vir1087_aec30	aec30	Secretion system: Type VI	Secretion	NA	EAEC	1-3525/3525	===============	0/0	100	95.63	APHAVirulence_2021-09-2721	Yes
37-280_N42_l=32328_d=1.01x	37	Yes	37-280	Enteric colibacillosis	ETEC	DIARRHOEA	NONE	NONE	N42	37-280_N42	19342	20782	19342..20782	Vir3013_aec31	aec31	Secretion system: Type VI Hypothetical Protein	Secretion	NA	UPEC	3-1443/1443	===============	0/0	99.86	96.46	APHAVirulence_2021-09-2722	Yes
37-280_N42_l=32328_d=1.01x	37	Yes	37-280	Enteric colibacillosis	ETEC	DIARRHOEA	NONE	NONE	N42	37-280_N42	20806	21288	20806..21288	Vir0426_aec32	aec32	Secretion system: Type VI Hypothetical Protein	Secretion	NA	EPEC	1-483/483	===============	0/0	100	98.55	APHAVirulence_2021-09-2723	Yes
37-280_N9_l=168827_d=1.05x	37	Yes	37-280	Enteric colibacillosis	ETEC	DIARRHOEA	NONE	NONE	N9	37-280_N9	50771	58033	50771..58033	Vir0115_aire	aire	Invasion	Invasion	NA	#N/A	4159-11421/11421	.....==========	0/0	63.59	89.03	APHAVirulence_2021-09-2744	k
37-280_N76_l=5696_d=0.69x	37	Yes	37-280	Enteric colibacillosis	ETEC	DIARRHOEA	NONE	NONE	N76	37-280_N76	2363	2479	2363..2479	Vir3666_astA:6	astA:6	Toxin: EAST-1	Toxin	EAST-1	#N/A	1-117/117	===============	0/0	100	94.87	APHAVirulence_2021-09-2746	Yes
37-280_N8_l=171361_d=1.04x	37	Yes	37-280	Enteric colibacillosis	ETEC	DIARRHOEA	NONE	NONE	N8	37-280_N8	16370	19291	16370..19291	Vir0610_cah_	cah	Other: calcium-binding and heat-extractable autotransporter protein	Other	NA	EHEC, ETEC, NMEC, UPEC, AIEC, EPEC, StxEAEC	1-2922/2922	===============	0/0	100	96.89	APHAVirulence_2021-09-2747	Yes
37-280_N2_l=387899_d=0.85x	37	Yes	37-280	Enteric colibacillosis	ETEC	DIARRHOEA	NONE	NONE	N2	37-280_N2	385073	385786	385073..385786	Vir1920_cdtA_	cdtA	Toxin: Cytolethal Distending Toxin	Toxin	NA	EPEC, ExPEC, NTEC	1-714/714	===============	0/0	100	99.02	APHAVirulence_2021-09-2748	Yes
37-280_N2_l=387899_d=0.85x	37	Yes	37-280	Enteric colibacillosis	ETEC	DIARRHOEA	NONE	NONE	N2	37-280_N2	384255	385076	384255..385076	Vir1132_cdtB_	cdtB	Toxin: Cytolethal Distending Toxin	Toxin	NA	ExPEC	1-822/822	===============	0/0	100	99.51	APHAVirulence_2021-09-2749	Yes
37-280_N2_l=387899_d=0.85x	37	Yes	37-280	Enteric colibacillosis	ETEC	DIARRHOEA	NONE	NONE	N2	37-280_N2	383686	384258	383686..384258	Vir2456_cdtC_	cdtC	Toxin: Cytolethal Distending Toxin	Toxin	NA	EPEC, ExPEC, NTEC	1-573/573	===============	0/0	100	98.95	APHAVirulence_2021-09-2750	Yes
37-280_N30_l=55586_d=1.06x	37	Yes	37-280	Enteric colibacillosis	ETEC	DIARRHOEA	NONE	NONE	N30	37-280_N30	36649	38631	36649..38631	Vir1877_chuA_	chuA	Iron: E.coli hemin uptake	Iron and siderophore	NA	EHEC	1-1983/1983	===============	0/0	100	99.04	APHAVirulence_2021-09-2751	Yes
37-280_N30_l=55586_d=1.06x	37	Yes	37-280	Enteric colibacillosis	ETEC	DIARRHOEA	NONE	NONE	N30	37-280_N30	35572	36600	35572..36600	Vir3104_chuS_	chuS	Iron: E.coli hemin uptake	Iron and siderophore	NA	APEC, AIEC, UPEC, EHEC, NMEC, EPEC, EAEC	1-1029/1029	===============	0/0	100	98.93	APHAVirulence_2021-09-2752	Yes
37-280_N30_l=55586_d=1.06x	37	Yes	37-280	Enteric colibacillosis	ETEC	DIARRHOEA	NONE	NONE	N30	37-280_N30	39236	40228	39236..40228	Vir2481_chuT_	chuT	Iron: E.coli hemin uptake	Iron and siderophore	NA	APEC, AIEC, UPEC, EHEC, NMEC, EPEC, EAEC	1-993/993	===============	0/0	100	99.09	APHAVirulence_2021-09-2753	Yes
37-280_N30_l=55586_d=1.06x	37	Yes	37-280	Enteric colibacillosis	ETEC	DIARRHOEA	NONE	NONE	N30	37-280_N30	42766	43758	42766..43758	Vir1309_chuU_	chuU	Iron: E.coli hemin uptake	Iron and siderophore	NA	APEC, AIEC, UPEC, EHEC, NMEC, EPEC, EAEC	1-993/993	===============	0/0	100	98.69	APHAVirulence_2021-09-2754	Yes
37-280_N30_l=55586_d=1.06x	37	Yes	37-280	Enteric colibacillosis	ETEC	DIARRHOEA	NONE	NONE	N30	37-280_N30	40248	41585	40248..41585	Vir2837_chuW_	chuW	Iron: E.coli hemin uptake	Iron and siderophore	NA	APEC, AIEC, UPEC, EHEC, NMEC, EPEC, EAEC	1-1338/1338	===============	0/0	100	98.73	APHAVirulence_2021-09-2755	Yes
37-280_N30_l=55586_d=1.06x	37	Yes	37-280	Enteric colibacillosis	ETEC	DIARRHOEA	NONE	NONE	N30	37-280_N30	41598	42092	41598..42092	Vir1610_chuX_	chuX	Iron: E.coli hemin uptake	Iron and siderophore	NA	APEC, AIEC, UPEC, EHEC, NMEC, EPEC, EAEC	1-495/495	===============	0/0	100	98.99	APHAVirulence_2021-09-2756	Yes
37-280_N30_l=55586_d=1.06x	37	Yes	37-280	Enteric colibacillosis	ETEC	DIARRHOEA	NONE	NONE	N30	37-280_N30	42092	42713	42092..42713	Vir0384_chuY_	chuY	Iron: E.coli hemin uptake	Iron and siderophore	NA	APEC, AIEC, UPEC, EHEC, NMEC, EPEC, EAEC	1-622/624	===============	0/0	99.68	97.75	APHAVirulence_2021-09-2757	Yes
37-280_N4_l=289438_d=0.93x	37	Yes	37-280	Enteric colibacillosis	ETEC	DIARRHOEA	NONE	NONE	N4	37-280_N4	62106	66647	62106..66647	Vir3686_CsgABGFE	CsgABGFE	Adhesion: Curli fimbriae	Adhesion	NA	NA	1-4544/4544	========/======	44288	99.93	98.04	APHAVirulence_2021-09-2758	Yes
37-280_N13_l=115160_d=1.01x	37	Yes	37-280	Enteric colibacillosis	ETEC	DIARRHOEA	NONE	NONE	N13	37-280_N13	3133	7383	3133..7383	Vir3051_eaeH_	eaeH	Adhesion	Adhesion	EaeH	UPEC	1-4251/4251	===============	0/0	100	96.47	APHAVirulence_2021-09-2759	Yes
37-280_N13_l=115160_d=1.01x	37	Yes	37-280	Enteric colibacillosis	ETEC	DIARRHOEA	NONE	NONE	N13	37-280_N13	17261	17877	17261..17877	Vir1306_ecpA_	ecpA	Adhesion: E.coli common pilus	Adhesion	NA	ETEC	3-618/618	========/======	44197	99.68	98.38	APHAVirulence_2021-09-2760	Yes
37-280_N13_l=115160_d=1.01x	37	Yes	37-280	Enteric colibacillosis	ETEC	DIARRHOEA	NONE	NONE	N13	37-280_N13	17886	18602	17886..18602	Vir0395_ecpB_	ecpB	Adhesion: E.coli common pilus	Adhesion	NA	EHEC	1-717/717	===============	0/0	100	98.33	APHAVirulence_2021-09-2761	Yes
37-280_N13_l=115160_d=1.01x	37	Yes	37-280	Enteric colibacillosis	ETEC	DIARRHOEA	NONE	NONE	N13	37-280_N13	18628	21153	18628..21153	Vir0012_ecpC_	ecpC	Adhesion: E.coli common pilus	Adhesion	NA	ETEC	1-2526/2526	===============	0/0	100	99.01	APHAVirulence_2021-09-2762	Yes
37-280_N13_l=115160_d=1.01x	37	Yes	37-280	Enteric colibacillosis	ETEC	DIARRHOEA	NONE	NONE	N13	37-280_N13	21143	22786	21143..22786	Vir2851_ecpD_	ecpD	Adhesion: E.coli common pilus	Adhesion	NA	EHEC	1-1644/1644	===============	0/0	100	99.57	APHAVirulence_2021-09-2763	Yes
37-280_N13_l=115160_d=1.01x	37	Yes	37-280	Enteric colibacillosis	ETEC	DIARRHOEA	NONE	NONE	N13	37-280_N13	22710	23463	22710..23463	Vir0799_ecpE_	ecpE	Adhesion: E.coli common pilus	Adhesion	NA	EHEC	1-754/756	===============	0/0	99.74	97.08	APHAVirulence_2021-09-2764	Yes
37-280_N13_l=115160_d=1.01x	37	Yes	37-280	Enteric colibacillosis	ETEC	DIARRHOEA	NONE	NONE	N13	37-280_N13	16625	17215	16625..17215	Vir2805_ecpR_	ecpR	Adhesion: E.coli common pilus	Adhesion	NA	ETEC	1-591/591	===============	0/0	100	100	APHAVirulence_2021-09-2765	Yes
37-280_N54_l=14765_d=0.96x	37	Yes	37-280	Enteric colibacillosis	ETEC	DIARRHOEA	NONE	NONE	N54	37-280_N54	5502	8450	5502..8450	Vir0825_ehaB_	ehaB	Other: adhesion/biofilm formation	Other	NA	EPEC	1-2949/2949	===============	0/0	100	98.61	APHAVirulence_2021-09-2766	Yes
37-280_N2_l=387899_d=0.85x	37	Yes	37-280	Enteric colibacillosis	ETEC	DIARRHOEA	NONE	NONE	N2	37-280_N2	151830	153728	151830..153728	Vir0805_espL1	espL1	Secretion system: Type III	Secretion	NA	EPEC, EHEC	1-1899/1899	===============	0/0	100	96.21	APHAVirulence_2021-09-2767	Yes
37-280_N50_l=15859_d=1.03x	37	Yes	37-280	Enteric colibacillosis	ETEC	DIARRHOEA	NONE	NONE	N50	37-280_N50	6764	8950	6764..8950	Vir0188_espL4	espL4	Secretion system: Type III (ShET2/EspL2 family effector toxin	Secretion	NA	EPEC, EHEC	1-2187/2187	===============	0/0	100	96.43	APHAVirulence_2021-09-2768	Yes
37-280_N34_l=41935_d=0.81x	37	Yes	37-280	Enteric colibacillosis	ETEC	DIARRHOEA	NONE	NONE	N34	37-280_N34	26960	28210	26960..28210	Vir0960_espR1	espR1	Secretion system: Type III effector	Secretion	NA	EHEC	1-1251/1260	===============	0/0	99.29	94.17	APHAVirulence_2021-09-2770	Yes
37-280_N7_l=210799_d=1.08x	37	Yes	37-280	Enteric colibacillosis	ETEC	DIARRHOEA	NONE	NONE	N7	37-280_N7	7931	9351	7931..9351	Vir0543_espX1	espX1	Secretion system: Type III	Secretion	NA	EHEC	1-1422/1422	========/======	44197	99.93	96.06	APHAVirulence_2021-09-2772	Yes
37-280_N14_l=112654_d=0.93x	37	Yes	37-280	Enteric colibacillosis	ETEC	DIARRHOEA	NONE	NONE	N14	37-280_N14	107192	109204	107192..109204	Vir0347_espX2	espX2	Secretion system: Type III	Secretion	NA	EHEC	1-2013/2013	===============	0/0	100	96.57	APHAVirulence_2021-09-2773	Yes
37-280_N1_l=446934_d=1.10x	37	Yes	37-280	Enteric colibacillosis	ETEC	DIARRHOEA	NONE	NONE	N1	37-280_N1	25375	26955	25375..26955	Vir0296_espX4	espX4	Secretion system: Type III effector-like	Secretion	NA	EHEC, EPEC	1-1581/1581	===============	0/0	100	94.31	APHAVirulence_2021-09-2774	Yes
37-280_N1_l=446934_d=1.10x	37	Yes	37-280	Enteric colibacillosis	ETEC	DIARRHOEA	NONE	NONE	N1	37-280_N1	56442	57734	56442..57734	Vir1858_espX5	espX5	Secretion system: Type III	Secretion	NA	EHEC	1-1293/1293	===============	0/0	100	96.21	APHAVirulence_2021-09-2775	Yes
37-280_N7_l=210799_d=1.08x	37	Yes	37-280	Enteric colibacillosis	ETEC	DIARRHOEA	NONE	NONE	N7	37-280_N7	47568	48287	47568..48287	Vir2637_espY1	espY1	Secretion system: Type III effector	Secretion	NA	EHEC	1-738/738	========/======	43132	97.56	90.24	APHAVirulence_2021-09-2778	Yes
37-280_N16_l=104652_d=1.04x	37	Yes	37-280	Enteric colibacillosis	ETEC	DIARRHOEA	NONE	NONE	N16	37-280_N16	64185	65756	64185..65756	Vir2497_espY3	espY3	Secretion system: Type III effector	Secretion	NA	EHEC	1-1572/1572	===============	0/0	100	95.55	APHAVirulence_2021-09-2780	Yes
37-280_N9_l=168827_d=1.05x	37	Yes	37-280	Enteric colibacillosis	ETEC	DIARRHOEA	NONE	NONE	N9	37-280_N9	131422	133802	131422..133802	Vir1296_espY5	espY5	Secretion system: Type III effector	Secretion	NA	EHEC	1-2385/2385	========/======	42491	99.58	90.92	APHAVirulence_2021-09-2782	Yes
37-280_N60_l=10943_d=1.64x	37	Yes	37-280	Enteric colibacillosis	ETEC	DIARRHOEA	NONE	NONE	N60	37-280_N60	603	1148	603..1148	Vir0854_faeC_	faeC	Adhesion: Fimbriae	Adhesion	NA	ETEC	1-546/546	===============	0/0	100	100	APHAVirulence_2021-09-2783	Yes
37-280_N60_l=10943_d=1.64x	37	Yes	37-280	Enteric colibacillosis	ETEC	DIARRHOEA	NONE	NONE	N60	37-280_N60	1154	3595	1154..3595	Vir3041_faeD_	faeD	Adhesion: Fimbriae	Adhesion	NA	ETEC	1-2442/2442	===============	0/0	100	100	APHAVirulence_2021-09-2784	Yes
37-280_N60_l=10943_d=1.64x	37	Yes	37-280	Enteric colibacillosis	ETEC	DIARRHOEA	NONE	NONE	N60	37-280_N60	3504	4364	3504..4364	Vir1718_faeE_	faeE	Adhesion: Fimbriae	Adhesion	NA	ETEC	1-861/861	===============	0/0	100	100	APHAVirulence_2021-09-2785	Yes
37-280_N60_l=10943_d=1.64x	37	Yes	37-280	Enteric colibacillosis	ETEC	DIARRHOEA	NONE	NONE	N60	37-280_N60	4399	4890	4399..4890	Vir0537_faeE_	faeE	Adhesion: Fimbriae	Adhesion	NA	ETEC	1-492/492	===============	0/0	100	100	APHAVirulence_2021-09-2786	Yes
37-280_N60_l=10943_d=1.64x	37	Yes	37-280	Enteric colibacillosis	ETEC	DIARRHOEA	NONE	NONE	N60	37-280_N60	5103	5975	5103..5975	Vir2726_faeG_	faeG	Adhesion: Fimbriae	Adhesion	F4	ETEC	1-873/873	===============	0/0	100	99.54	APHAVirulence_2021-09-2787	Yes
37-280_N60_l=10943_d=1.64x	37	Yes	37-280	Enteric colibacillosis	ETEC	DIARRHOEA	NONE	NONE	N60	37-280_N60	6038	6943	6038..6943	Vir1402_faeH_	faeH	Adhesion: Fimbriae	Adhesion	NA	ETEC	1-906/906	===============	0/0	100	100	APHAVirulence_2021-09-2788	Yes
37-280_N60_l=10943_d=1.64x	37	Yes	37-280	Enteric colibacillosis	ETEC	DIARRHOEA	NONE	NONE	N60	37-280_N60	6973	7737	6973..7737	Vir3307_faeI_	faeI	Adhesion: Fimbriae	Adhesion	NA	ETEC	1-765/765	===============	0/0	100	100	APHAVirulence_2021-09-2789	Yes
37-280_N60_l=10943_d=1.64x	37	Yes	37-280	Enteric colibacillosis	ETEC	DIARRHOEA	NONE	NONE	N60	37-280_N60	7754	8527	7754..8527	Vir2080_faeJ_	faeJ	Adhesion: Fimbriae	Adhesion	NA	ETEC	1-774/774	===============	0/0	100	100	APHAVirulence_2021-09-2790	Yes
37-280_N1_l=446934_d=1.10x	37	Yes	37-280	Enteric colibacillosis	ETEC	DIARRHOEA	NONE	NONE	N1	37-280_N1	317316	317921	317316..317921	Vir0590_fimA_	fimA	Adhesion: Type I Fimbriae	Adhesion	NA	ExPEC	1-612/612	========/======	44348	99.02	90.2	APHAVirulence_2021-09-2791	Yes
37-280_N1_l=446934_d=1.10x	37	Yes	37-280	Enteric colibacillosis	ETEC	DIARRHOEA	NONE	NONE	N1	37-280_N1	315216	315818	315216..315818	Vir0840_fimB_	fimB	Adhesion: Type I Fimbriae	Adhesion	NA	EPEC	1-603/603	===============	0/0	100	99.34	APHAVirulence_2021-09-2792	Yes
37-280_N1_l=446934_d=1.10x	37	Yes	37-280	Enteric colibacillosis	ETEC	DIARRHOEA	NONE	NONE	N1	37-280_N1	318562	319287	318562..319287	Vir2761_fimC_	fimC	Adhesion: Type I Fimbriae	Adhesion	NA	ExPEC, APEC	1-726/726	===============	0/0	100	99.72	APHAVirulence_2021-09-2793	Yes
37-280_N1_l=446934_d=1.10x	37	Yes	37-280	Enteric colibacillosis	ETEC	DIARRHOEA	NONE	NONE	N1	37-280_N1	319354	321990	319354..321990	Vir3489_fimD_	fimD	Adhesion: Type I Fimbriae	Adhesion	NA	ExPEC	1-2637/2637	===============	0/0	100	98.44	APHAVirulence_2021-09-2794	Yes
37-280_N23_l=81044_d=0.75x	37	Yes	37-280	Enteric colibacillosis	ETEC	DIARRHOEA	NONE	NONE	N23	37-280_N23	17416	20067	17416..20067	Vir2633_fimD_	fimD	Adhesion: Type I Fimbriae	Adhesion	NA	ExPEC	1-2652/2652	===============	0/0	100	98.68	APHAVirulence_2021-09-2795	Yes
37-280_N1_l=446934_d=1.10x	37	Yes	37-280	Enteric colibacillosis	ETEC	DIARRHOEA	NONE	NONE	N1	37-280_N1	316296	316892	316296..316892	Vir2923_fimE_	fimE	Adhesion: Type I Fimbriae	Adhesion	NA	ExPEC	1-597/597	===============	0/0	100	99.33	APHAVirulence_2021-09-2798	Yes
37-280_N1_l=446934_d=1.10x	37	Yes	37-280	Enteric colibacillosis	ETEC	DIARRHOEA	NONE	NONE	N1	37-280_N1	322000	322530	322000..322530	Vir2263_fimF_	fimF	Adhesion: Type I Fimbriae	Adhesion	NA	ExPEC	1-531/531	===============	0/0	100	99.06	APHAVirulence_2021-09-2799	Yes
37-280_N23_l=81044_d=0.75x	37	Yes	37-280	Enteric colibacillosis	ETEC	DIARRHOEA	NONE	NONE	N23	37-280_N23	16872	17402	16872..17402	Vir0635_fimF_	fimF	Adhesion: Type I Fimbriae	Adhesion	NA	ExPEC	1-531/531	===============	0/0	100	99.44	APHAVirulence_2021-09-2800	Yes
37-280_N1_l=446934_d=1.10x	37	Yes	37-280	Enteric colibacillosis	ETEC	DIARRHOEA	NONE	NONE	N1	37-280_N1	322543	323046	322543..323046	Vir2400_fimG_	fimG	Adhesion: Type I Fimbriae	Adhesion	NA	ExPEC	1-504/504	===============	0/0	100	99.41	APHAVirulence_2021-09-2801	Yes
37-280_N23_l=81044_d=0.75x	37	Yes	37-280	Enteric colibacillosis	ETEC	DIARRHOEA	NONE	NONE	N23	37-280_N23	16356	16859	16356..16859	Vir1465_fimG_	fimG	Adhesion: Type I Fimbriae	Adhesion	NA	ExPEC	1-504/504	===============	0/0	100	99.21	APHAVirulence_2021-09-2802	Yes
37-280_N1_l=446934_d=1.10x	37	Yes	37-280	Enteric colibacillosis	ETEC	DIARRHOEA	NONE	NONE	N1	37-280_N1	323066	323968	323066..323968	Vir0092_fimH_	fimH	Adhesion: Type I Fimbriae	Adhesion	NA	ExPEC	1-903/903	===============	0/0	100	98.23	APHAVirulence_2021-09-2803	Yes
37-280_N1_l=446934_d=1.10x	37	Yes	37-280	Enteric colibacillosis	ETEC	DIARRHOEA	NONE	NONE	N1	37-280_N1	317863	318525	317863..318525	Vir1914_fimI_	fimI	Adhesion: Type I Fimbriae	Adhesion	NA	EPEC	1-663/663	===============	0/0	100	98.19	APHAVirulence_2021-09-2804	Yes
37-280_N63_l=8559_d=2.05x	37	Yes	37-280	Enteric colibacillosis	ETEC	DIARRHOEA	NONE	NONE	N63	37-280_N63	3768	6764	3768..6764	Vir1577_hlyA_	hlyA	Toxin: Alpha-Hemolysin	Toxin	HlyA	ExPEC	1-2997/2997	===============	0/0	100	99.77	APHAVirulence_2021-09-2805	Yes
37-280_N63_l=8559_d=2.05x	37	Yes	37-280	Enteric colibacillosis	ETEC	DIARRHOEA	NONE	NONE	N63	37-280_N63	1598	3718	1598..3718	Vir3091_hlyB_	hlyB	Toxin: Alpha-Hemolysin	Toxin	NA	AIEC	1-2121/2121	===============	0/0	100	99.91	APHAVirulence_2021-09-2806	Yes
37-280_N63_l=8559_d=2.05x	37	Yes	37-280	Enteric colibacillosis	ETEC	DIARRHOEA	NONE	NONE	N63	37-280_N63	6766	7281	6766..7281	Vir1736_hlyC_	hlyC	Toxin: Alpha-Hemolysin	Toxin	NA	UPEC	1-516/516	===============	0/0	100	99.81	APHAVirulence_2021-09-2807	Yes
37-280_N63_l=8559_d=2.05x	37	Yes	37-280	Enteric colibacillosis	ETEC	DIARRHOEA	NONE	NONE	N63	37-280_N63	155	1594	155..1594	Vir0801_hlyD_	hlyD	Toxin: Alpha-Hemolysin	Toxin	NA	UPEC	1-1440/1440	===============	0/0	100	100	APHAVirulence_2021-09-2808	Yes
37-280_N6_l=230061_d=0.85x	37	Yes	37-280	Enteric colibacillosis	ETEC	DIARRHOEA	NONE	NONE	N6	37-280_N6	5743	6798	5743..6798	Vir0273_hlyE	hlyE	Toxin: Hemolysin/cytolysin A	Toxin	HlyE	ExPEC	1-1056/1056	===============	0/0	100	98.77	APHAVirulence_2021-09-2809	Yes
37-280_N28_l=58329_d=0.97x	37	Yes	37-280	Enteric colibacillosis	ETEC	DIARRHOEA	NONE	NONE	N28	37-280_N28	46042	47428	46042..47428	Vir0158_ibeB_	ibeB	Invasion: brain endothelial cells & Copper/Silver efflux resistance	Invasion	NA	NMEC, SEPEC, APEC	3-1389/1389	===============	0/0	99.86	98.7	APHAVirulence_2021-09-2810	Yes
37-280_N11_l=121789_d=1.13x	37	Yes	37-280	Enteric colibacillosis	ETEC	DIARRHOEA	NONE	NONE	N11	37-280_N11	101691	103469	101691..103469	Vir2132_ibeC_	ibeC	Invasion: brain endothelial cells	Invasion	NA	NMEC, SEPEC, APEC	1-1779/1779	===============	0/0	100	97.58	APHAVirulence_2021-09-2811	Yes
37-280_N8_l=171361_d=1.04x	37	Yes	37-280	Enteric colibacillosis	ETEC	DIARRHOEA	NONE	NONE	N8	37-280_N8	150624	152216	150624..152216	Vir3676_kpsMT_II	kpsMTII	Other: Capsule synthesis	Other	NA	#N/A	1-1594/1723	========/=====.	44197	92.46	95.23	APHAVirulence_2021-09-2812	Yes
37-280_N99_l=2691_d=1.08x	37	Yes	37-280	Enteric colibacillosis	ETEC	DIARRHOEA	NONE	NONE	N99	37-280_N99	1006	1757	1006..1757	Vir0255_paa_	paa	Adhesion	Adhesion	Paa	EPEC	1-752/759	===============	0/0	99.08	90.82	APHAVirulence_2021-09-2814	Yes
37-280_N69_l=6852_d=0.91x	37	Yes	37-280	Enteric colibacillosis	ETEC	DIARRHOEA	NONE	NONE	N69	37-280_N69	4265	4579	4265..4579	Vir0127_papB_	papB	Adhesion: P Fimbriae	Adhesion	NA	ExPEC	1-315/315	===============	0/0	100	100	APHAVirulence_2021-09-2816	Yes
37-280_N69_l=6852_d=0.91x	37	Yes	37-280	Enteric colibacillosis	ETEC	DIARRHOEA	NONE	NONE	N69	37-280_N69	3665	3961	3665..3961	Vir1643_papI_	papI	Adhesion: P Fimbriae	Adhesion	NA	ExPEC	1-306/306	========/======	44440	97.06	97.06	APHAVirulence_2021-09-2817	Yes
37-280_N38_l=35740_d=0.88x	37	Yes	37-280	Enteric colibacillosis	ETEC	DIARRHOEA	NONE	NONE	N38	37-280_N38	3245	4159	3245..4159	Vir3275_sitA_	sitA	Iron: Transport	Iron and siderophore	SitA	ExPEC	1-915/915	===============	0/0	100	99.02	APHAVirulence_2021-09-2818	Yes
37-280_N38_l=35740_d=0.88x	37	Yes	37-280	Enteric colibacillosis	ETEC	DIARRHOEA	NONE	NONE	N38	37-280_N38	2418	3245	2418..3245	Vir1088_sitB_	sitB	Iron: Transport	Iron and siderophore	NA	ExPEC	1-828/828	===============	0/0	100	99.76	APHAVirulence_2021-09-2819	Yes
37-280_N38_l=35740_d=0.88x	37	Yes	37-280	Enteric colibacillosis	ETEC	DIARRHOEA	NONE	NONE	N38	37-280_N38	1564	2421	1564..2421	Vir2411_sitC_	sitC	Iron: Transport	Iron and siderophore	NA	ExPEC	1-858/858	===============	0/0	100	99.88	APHAVirulence_2021-09-2820	Yes
37-280_N38_l=35740_d=0.88x	37	Yes	37-280	Enteric colibacillosis	ETEC	DIARRHOEA	NONE	NONE	N38	37-280_N38	710	1564	710..1564	Vir0319_sitD_	sitD	Iron: Transport	Iron and siderophore	NA	ExPEC	1-855/855	===============	0/0	100	99.65	APHAVirulence_2021-09-2821	Yes
37-280_N66_l=7430_d=1.85x	37	Yes	37-280	Enteric colibacillosis	ETEC	DIARRHOEA	NONE	NONE	N66	37-280_N66	1951	2169	1951..2169	Vir3651_sta1:2	sta1:2	Toxin: Heat-stable enterotoxin I	Toxin	STa	#N/A	1-219/219	===============	0/0	100	100	APHAVirulence_2021-09-2822	Yes
37-280_N66_l=7430_d=1.85x	37	Yes	37-280	Enteric colibacillosis	ETEC	DIARRHOEA	NONE	NONE	N66	37-280_N66	5377	5592	5377..5592	Vir3654_stb:3:	stb:3:	Toxin: Heat-stable enterotoxin II	Toxin	STb	#N/A	1-216/216	===============	0/0	100	100	APHAVirulence_2021-09-2823	Yes
37-280_N42_l=32328_d=1.01x	37	Yes	37-280	Enteric colibacillosis	ETEC	DIARRHOEA	NONE	NONE	N42	37-280_N42	4123	5973	4123..5973	Vir3435_UMNK8	UMNK8	Other: Hypothetical Protein	Other	NA	ETEC	1-1851/1851	===============	0/0	100	99.46	APHAVirulence_2021-09-2836	Yes
37-280_N39_l=34059_d=1.16x	37	Yes	37-280	Enteric colibacillosis	ETEC	DIARRHOEA	NONE	NONE	N39	37-280_N39	18494	23746	18494..23746	Vir1441_upaG	upaG	Adhesion	Adhesion	NA	UPEC	1-5232/5232	========/======	18233	99.73	93.13	APHAVirulence_2021-09-2837	Yes
37-280_N80_l=4792_d=1.90x	37	Yes	37-280	Enteric colibacillosis	ETEC	DIARRHOEA	NONE	NONE	N80	37-280_N80	153	4244	153..4244	Vir0055_vat_	vat	Toxin: Vacuolating autotransporter toxin	Toxin	Vat	ExPEC	1-4095/4095	========/======	44256	99.93	91.45	APHAVirulence_2021-09-2843	Yes
56-31_N51_l=27640_d=1.01x	56	Yes	56-31	Bowel Oedema	ETEC/STEC partial	FNDDEAD	NONE	NONE	N51	56-31_N51	23423	23923	23423..23923	Vir0184_aec17	aec17	Secretion system: Type VI Hypothetical Protein	Secretion	NA	EHEC	1-501/501	===============	0/0	100	98.8	APHAVirulence_2021-09-2959	Yes
56-31_N51_l=27640_d=1.01x	56	Yes	56-31	Bowel Oedema	ETEC/STEC partial	FNDDEAD	NONE	NONE	N51	56-31_N51	21638	23113	21638..23113	Vir1232_aec18	aec18	Secretion system: Type VI Hypothetical Protein	Secretion	NA	StxEAEC	1-1476/1476	===============	0/0	100	98.98	APHAVirulence_2021-09-2960	Yes
56-31_N51_l=27640_d=1.01x	56	Yes	56-31	Bowel Oedema	ETEC/STEC partial	FNDDEAD	NONE	NONE	N51	56-31_N51	21218	21631	21218..21631	Vir2017_aec19	aec19	Secretion system: Type VI Hypothetical Protein	Secretion	NA	UPEC	1-414/414	===============	0/0	100	96.62	APHAVirulence_2021-09-2961	Yes
56-31_N51_l=27640_d=1.01x	56	Yes	56-31	Bowel Oedema	ETEC/STEC partial	FNDDEAD	NONE	NONE	N51	56-31_N51	18318	19406	18318..19406	Vir2661_aec22	aec22	Secretion system: Type VI	Secretion	NA	EPEC	1-1089/1089	========/======	44229	99.91	98.26	APHAVirulence_2021-09-2962	Yes
56-31_N51_l=27640_d=1.01x	56	Yes	56-31	Bowel Oedema	ETEC/STEC partial	FNDDEAD	NONE	NONE	N51	56-31_N51	17013	18314	17013..18314	Vir0569_aec23	aec23	Secretion system: Type VI Hypothetical Protein	Secretion	NA	AIEC	1-1302/1302	===============	0/0	100	97.77	APHAVirulence_2021-09-2963	Yes
56-31_N51_l=27640_d=1.01x	56	Yes	56-31	Bowel Oedema	ETEC/STEC partial	FNDDEAD	NONE	NONE	N51	56-31_N51	16492	17016	16492..17016	Vir0282_aec24	aec24	Secretion system: Type VI	Secretion	NA	NMEC	1-525/525	===============	0/0	100	99.62	APHAVirulence_2021-09-2964	Yes
56-31_N51_l=27640_d=1.01x	56	Yes	56-31	Bowel Oedema	ETEC/STEC partial	FNDDEAD	NONE	NONE	N51	56-31_N51	15158	16489	15158..16489	Vir0953_aec25	aec25	Secretion system: Type VI Hypothetical Protein	Secretion	NA	UPEC	1-1332/1332	===============	0/0	100	98.8	APHAVirulence_2021-09-2965	Yes
56-31_N51_l=27640_d=1.01x	56	Yes	56-31	Bowel Oedema	ETEC/STEC partial	FNDDEAD	NONE	NONE	N51	56-31_N51	14392	15153	14392..15153	Vir2769_aec26	aec26	Secretion system: Type VI Hypothetical Protein	Secretion	NA	EHEC	1-762/762	===============	0/0	100	99.47	APHAVirulence_2021-09-2966	Yes
56-31_N51_l=27640_d=1.01x	56	Yes	56-31	Bowel Oedema	ETEC/STEC partial	FNDDEAD	NONE	NONE	N51	56-31_N51	11039	11521	11039..11521	Vir0426_aec32	aec32	Secretion system: Type VI Hypothetical Protein	Secretion	NA	EPEC	1-483/483	===============	0/0	100	98.76	APHAVirulence_2021-09-2970	Yes
56-31_N83_l=6890_d=0.87x	56	Yes	56-31	Bowel Oedema	ETEC/STEC partial	FNDDEAD	NONE	NONE	N83	56-31_N83	2	2755	2..2755	Vir0547_cah_	cah	Other: calcium-binding and heat-extractable autotransporter protein	Other	NA	EHEC, ETEC, NMEC, UPEC, AIEC, EPEC, StxEAEC	94-2847/2847	===============	0/0	96.73	93.43	APHAVirulence_2021-09-2985	Yes
56-31_N19_l=87674_d=1.19x	56	Yes	56-31	Bowel Oedema	ETEC/STEC partial	FNDDEAD	NONE	NONE	N19	56-31_N19	80743	82725	80743..82725	Vir1877_chuA_	chuA	Iron: E.coli hemin uptake	Iron and siderophore	NA	EHEC	1-1983/1983	===============	0/0	100	98.79	APHAVirulence_2021-09-2986	Yes
56-31_N19_l=87674_d=1.19x	56	Yes	56-31	Bowel Oedema	ETEC/STEC partial	FNDDEAD	NONE	NONE	N19	56-31_N19	82774	83802	82774..83802	Vir3104_chuS_	chuS	Iron: E.coli hemin uptake	Iron and siderophore	NA	APEC, AIEC, UPEC, EHEC, NMEC, EPEC, EAEC	1-1029/1029	===============	0/0	100	98.83	APHAVirulence_2021-09-2987	Yes
56-31_N19_l=87674_d=1.19x	56	Yes	56-31	Bowel Oedema	ETEC/STEC partial	FNDDEAD	NONE	NONE	N19	56-31_N19	79146	80138	79146..80138	Vir2481_chuT_	chuT	Iron: E.coli hemin uptake	Iron and siderophore	NA	APEC, AIEC, UPEC, EHEC, NMEC, EPEC, EAEC	1-993/993	===============	0/0	100	99.19	APHAVirulence_2021-09-2988	Yes
56-31_N19_l=87674_d=1.19x	56	Yes	56-31	Bowel Oedema	ETEC/STEC partial	FNDDEAD	NONE	NONE	N19	56-31_N19	75616	76608	75616..76608	Vir0122_chuU_	chuU	Iron: E.coli hemin uptake	Iron and siderophore	NA	APEC, AIEC, UPEC, EHEC, NMEC, EPEC, EAEC	1-993/993	===============	0/0	100	98.69	APHAVirulence_2021-09-2989	Yes
56-31_N19_l=87674_d=1.19x	56	Yes	56-31	Bowel Oedema	ETEC/STEC partial	FNDDEAD	NONE	NONE	N19	56-31_N19	77789	79126	77789..79126	Vir2837_chuW_	chuW	Iron: E.coli hemin uptake	Iron and siderophore	NA	APEC, AIEC, UPEC, EHEC, NMEC, EPEC, EAEC	1-1338/1338	===============	0/0	100	98.36	APHAVirulence_2021-09-2990	Yes
56-31_N19_l=87674_d=1.19x	56	Yes	56-31	Bowel Oedema	ETEC/STEC partial	FNDDEAD	NONE	NONE	N19	56-31_N19	77282	77776	77282..77776	Vir3344_chuX_	chuX	Iron: E.coli hemin uptake	Iron and siderophore	NA	APEC, AIEC, UPEC, EHEC, NMEC, EPEC, EAEC	1-495/495	===============	0/0	100	99.39	APHAVirulence_2021-09-2991	Yes
56-31_N19_l=87674_d=1.19x	56	Yes	56-31	Bowel Oedema	ETEC/STEC partial	FNDDEAD	NONE	NONE	N19	56-31_N19	76661	77282	76661..77282	Vir2022_chuY_	chuY	Iron: E.coli hemin uptake	Iron and siderophore	NA	APEC, AIEC, UPEC, EHEC, NMEC, EPEC, EAEC	1-622/624	===============	0/0	99.68	98.39	APHAVirulence_2021-09-2992	Yes
56-31_N15_l=102090_d=0.86x	56	Yes	56-31	Bowel Oedema	ETEC/STEC partial	FNDDEAD	NONE	NONE	N15	56-31_N15	5894	10434	5894..10434	Vir3686_CsgABGFE	CsgABGFE	Adhesion: Curli fimbriae	Adhesion	NA	NA	1-4544/4544	========/======	44319	99.91	98.04	APHAVirulence_2021-09-2993	Yes
56-31_N22_l=86654_d=1.04x	56	Yes	56-31	Bowel Oedema	ETEC/STEC partial	FNDDEAD	NONE	NONE	N22	56-31_N22	77930	82183	77930..82183	Vir1483_eaeH_	eaeH	Adhesion	Adhesion	EaeH	UPEC	1-4254/4254	========/======	44229	99.98	96.24	APHAVirulence_2021-09-2994	Yes
56-31_N37_l=42523_d=1.07x	56	Yes	56-31	Bowel Oedema	ETEC/STEC partial	FNDDEAD	NONE	NONE	N37	56-31_N37	5373	5991	5373..5991	Vir1306_ecpA_	ecpA	Adhesion: E.coli common pilus	Adhesion	NA	ETEC	1-618/618	========/======	44197	100	98.55	APHAVirulence_2021-09-2996	Yes
56-31_N37_l=42523_d=1.07x	56	Yes	56-31	Bowel Oedema	ETEC/STEC partial	FNDDEAD	NONE	NONE	N37	56-31_N37	6000	6716	6000..6716	Vir0395_ecpB_	ecpB	Adhesion: E.coli common pilus	Adhesion	NA	EHEC	1-717/717	===============	0/0	100	98.61	APHAVirulence_2021-09-2997	Yes
56-31_N37_l=42523_d=1.07x	56	Yes	56-31	Bowel Oedema	ETEC/STEC partial	FNDDEAD	NONE	NONE	N37	56-31_N37	6742	9267	6742..9267	Vir0137_ecpC_	ecpC	Adhesion: E.coli common pilus	Adhesion	NA	ETEC	1-2526/2526	===============	0/0	100	99.13	APHAVirulence_2021-09-2998	Yes
56-31_N37_l=42523_d=1.07x	56	Yes	56-31	Bowel Oedema	ETEC/STEC partial	FNDDEAD	NONE	NONE	N37	56-31_N37	9257	10900	9257..10900	Vir2851_ecpD_	ecpD	Adhesion: E.coli common pilus	Adhesion	NA	EHEC	1-1644/1644	===============	0/0	100	99.39	APHAVirulence_2021-09-2999	Yes
56-31_N37_l=42523_d=1.07x	56	Yes	56-31	Bowel Oedema	ETEC/STEC partial	FNDDEAD	NONE	NONE	N37	56-31_N37	10824	11579	10824..11579	Vir0636_ecpE_	ecpE	Adhesion: E.coli common pilus	Adhesion	NA	EHEC	1-756/756	===============	0/0	100	98.41	APHAVirulence_2021-09-3000	Yes
56-31_N37_l=42523_d=1.07x	56	Yes	56-31	Bowel Oedema	ETEC/STEC partial	FNDDEAD	NONE	NONE	N37	56-31_N37	4739	5329	4739..5329	Vir0359_ecpR_	ecpR	Adhesion: E.coli common pilus	Adhesion	NA	ETEC	1-591/591	===============	0/0	100	99.83	APHAVirulence_2021-09-3001	Yes
56-31_N49_l=28490_d=0.98x	56	Yes	56-31	Bowel Oedema	ETEC/STEC partial	FNDDEAD	NONE	NONE	N49	56-31_N49	26610	28490	26610..28490	Vir0825_ehaB_	ehaB	Other: adhesion/biofilm formation	Other	NA	EPEC	1069-2949/2949	.....==========	0/0	63.78	99.15	APHAVirulence_2021-09-3003	k
56-31_N34_l=53017_d=0.84x	56	Yes	56-31	Bowel Oedema	ETEC/STEC partial	FNDDEAD	NONE	NONE	N34	56-31_N34	38523	40421	38523..40421	Vir0805_espL1	espL1	Secretion system: Type III	Secretion	NA	EPEC, EHEC	1-1899/1899	===============	0/0	100	97	APHAVirulence_2021-09-3004	Yes
56-31_N61_l=21376_d=1.15x	56	Yes	56-31	Bowel Oedema	ETEC/STEC partial	FNDDEAD	NONE	NONE	N61	56-31_N61	6552	8738	6552..8738	Vir0188_espL4	espL4	Secretion system: Type III (ShET2/EspL2 family effector toxin	Secretion	NA	EPEC, EHEC	1-2187/2187	===============	0/0	100	96.75	APHAVirulence_2021-09-3005	Yes
56-31_N7_l=146120_d=0.78x	56	Yes	56-31	Bowel Oedema	ETEC/STEC partial	FNDDEAD	NONE	NONE	N7	56-31_N7	46101	47353	46101..47353	Vir0960_espR1	espR1	Secretion system: Type III effector	Secretion	NA	EHEC	1-1253/1260	===============	0/0	99.44	94.09	APHAVirulence_2021-09-3007	Yes
56-31_N1_l=273895_d=1.09x	56	Yes	56-31	Bowel Oedema	ETEC/STEC partial	FNDDEAD	NONE	NONE	N1	56-31_N1	70722	72143	70722..72143	Vir0543_espX1	espX1	Secretion system: Type III	Secretion	NA	EHEC	1-1422/1422	===============	0/0	100	95.99	APHAVirulence_2021-09-3009	Yes
56-31_N13_l=103742_d=0.95x	56	Yes	56-31	Bowel Oedema	ETEC/STEC partial	FNDDEAD	NONE	NONE	N13	56-31_N13	1039	3051	1039..3051	Vir0347_espX2	espX2	Secretion system: Type III	Secretion	NA	EHEC	1-2013/2013	===============	0/0	100	96.08	APHAVirulence_2021-09-3010	Yes
56-31_N40_l=37979_d=1.17x	56	Yes	56-31	Bowel Oedema	ETEC/STEC partial	FNDDEAD	NONE	NONE	N40	56-31_N40	21551	23131	21551..23131	Vir0296_espX4	espX4	Secretion system: Type III effector-like	Secretion	NA	EHEC, EPEC	1-1581/1581	===============	0/0	100	95.89	APHAVirulence_2021-09-3011	Yes
56-31_N17_l=94908_d=1.16x	56	Yes	56-31	Bowel Oedema	ETEC/STEC partial	FNDDEAD	NONE	NONE	N17	56-31_N17	42836	44128	42836..44128	Vir1858_espX5	espX5	Secretion system: Type III	Secretion	NA	EHEC	1-1293/1293	===============	0/0	100	96.29	APHAVirulence_2021-09-3012	Yes
56-31_N1_l=273895_d=1.09x	56	Yes	56-31	Bowel Oedema	ETEC/STEC partial	FNDDEAD	NONE	NONE	N1	56-31_N1	110819	111570	110819..111570	Vir0627_espY1	espY1	Secretion system: Type III effector	Secretion	NA	EHEC	1-753/753	========/======	44197	99.87	95.35	APHAVirulence_2021-09-3013	Yes
56-31_N1_l=273895_d=1.09x	56	Yes	56-31	Bowel Oedema	ETEC/STEC partial	FNDDEAD	NONE	NONE	N1	56-31_N1	128003	128572	128003..128572	Vir0879_espY2	espY2	Secretion system: Type III	Secretion	NA	EHEC	1-570/570	===============	0/0	100	94.39	APHAVirulence_2021-09-3014	Yes
56-31_N2_l=262880_d=1.10x	56	Yes	56-31	Bowel Oedema	ETEC/STEC partial	FNDDEAD	NONE	NONE	N2	56-31_N2	18043	19614	18043..19614	Vir2497_espY3	espY3	Secretion system: Type III effector	Secretion	NA	EHEC	1-1572/1572	===============	0/0	100	95.8	APHAVirulence_2021-09-3015	Yes
56-31_N4_l=170907_d=1.26x	56	Yes	56-31	Bowel Oedema	ETEC/STEC partial	FNDDEAD	NONE	NONE	N4	56-31_N4	44606	47013	44606..47013	Vir0333_espY4	espY4	Secretion system: Type III effector	Secretion	NA	EPEC	1-2409/2409	========/======	44197	99.96	96.22	APHAVirulence_2021-09-3016	Yes
56-31_N78_l=10089_d=2.66x	56	Yes	56-31	Bowel Oedema	ETEC/STEC partial	FNDDEAD	NONE	NONE	N78	56-31_N78	590	1102	590..1102	Vir3530_fedA:1	fedA:1	Adhesion: Fimbriae	Adhesion	F18	#N/A	1-513/513	===============	0/0	100	100	APHAVirulence_2021-09-3018	Yes
56-31_N78_l=10089_d=2.66x	56	Yes	56-31	Bowel Oedema	ETEC/STEC partial	FNDDEAD	NONE	NONE	N78	56-31_N78	5096	5998	5096..5998	Vir3537_fedF:5	fedF:5	Adhesion: Fimbriae	Adhesion	NA	#N/A	1-903/903	===============	0/0	100	99.78	APHAVirulence_2021-09-3019	Yes
56-31_N36_l=47750_d=1.14x	56	Yes	56-31	Bowel Oedema	ETEC/STEC partial	FNDDEAD	NONE	NONE	N36	56-31_N36	21810	22421	21810..22421	Vir0590_fimA_	fimA	Adhesion: Type I Fimbriae	Adhesion	NA	ExPEC	1-612/612	===============	0/0	100	95.59	APHAVirulence_2021-09-3020	Yes
56-31_N36_l=47750_d=1.14x	56	Yes	56-31	Bowel Oedema	ETEC/STEC partial	FNDDEAD	NONE	NONE	N36	56-31_N36	19710	20312	19710..20312	Vir0941_fimB_	fimB	Adhesion: Type I Fimbriae	Adhesion	NA	EPEC	1-603/603	===============	0/0	100	99.5	APHAVirulence_2021-09-3021	Yes
56-31_N36_l=47750_d=1.14x	56	Yes	56-31	Bowel Oedema	ETEC/STEC partial	FNDDEAD	NONE	NONE	N36	56-31_N36	23062	23787	23062..23787	Vir1207_fimC_	fimC	Adhesion: Type I Fimbriae	Adhesion	NA	ExPEC, APEC	1-726/726	===============	0/0	100	99.72	APHAVirulence_2021-09-3022	Yes
56-31_N36_l=47750_d=1.14x	56	Yes	56-31	Bowel Oedema	ETEC/STEC partial	FNDDEAD	NONE	NONE	N36	56-31_N36	23854	26490	23854..26490	Vir3489_fimD_	fimD	Adhesion: Type I Fimbriae	Adhesion	NA	ExPEC	1-2637/2637	===============	0/0	100	99.58	APHAVirulence_2021-09-3025	Yes
56-31_N36_l=47750_d=1.14x	56	Yes	56-31	Bowel Oedema	ETEC/STEC partial	FNDDEAD	NONE	NONE	N36	56-31_N36	20789	21385	20789..21385	Vir1475_fimE_	fimE	Adhesion: Type I Fimbriae	Adhesion	NA	ExPEC	1-597/597	===============	0/0	100	99.67	APHAVirulence_2021-09-3028	Yes
56-31_N36_l=47750_d=1.14x	56	Yes	56-31	Bowel Oedema	ETEC/STEC partial	FNDDEAD	NONE	NONE	N36	56-31_N36	26500	27030	26500..27030	Vir0308_fimF_	fimF	Adhesion: Type I Fimbriae	Adhesion	NA	ExPEC	1-531/531	===============	0/0	100	99.81	APHAVirulence_2021-09-3029	Yes
56-31_N7_l=146120_d=0.78x	56	Yes	56-31	Bowel Oedema	ETEC/STEC partial	FNDDEAD	NONE	NONE	N7	56-31_N7	1072	1602	1072..1602	Vir0635_fimF_	fimF	Adhesion: Type I Fimbriae	Adhesion	NA	ExPEC	1-531/531	===============	0/0	100	99.44	APHAVirulence_2021-09-3030	Yes
56-31_N36_l=47750_d=1.14x	56	Yes	56-31	Bowel Oedema	ETEC/STEC partial	FNDDEAD	NONE	NONE	N36	56-31_N36	27043	27546	27043..27546	Vir1035_fimG_	fimG	Adhesion: Type I Fimbriae	Adhesion	NA	ExPEC	1-504/504	===============	0/0	100	100	APHAVirulence_2021-09-3031	Yes
56-31_N7_l=146120_d=0.78x	56	Yes	56-31	Bowel Oedema	ETEC/STEC partial	FNDDEAD	NONE	NONE	N7	56-31_N7	1615	2118	1615..2118	Vir1465_fimG_	fimG	Adhesion: Type I Fimbriae	Adhesion	NA	ExPEC	1-504/504	===============	0/0	100	99.01	APHAVirulence_2021-09-3032	Yes
56-31_N36_l=47750_d=1.14x	56	Yes	56-31	Bowel Oedema	ETEC/STEC partial	FNDDEAD	NONE	NONE	N36	56-31_N36	27566	28468	27566..28468	Vir0789_fimH_	fimH	Adhesion: Type I Fimbriae	Adhesion	NA	ExPEC	1-903/903	===============	0/0	100	100	APHAVirulence_2021-09-3033	Yes
56-31_N36_l=47750_d=1.14x	56	Yes	56-31	Bowel Oedema	ETEC/STEC partial	FNDDEAD	NONE	NONE	N36	56-31_N36	22368	23025	22368..23025	Vir1914_fimI_	fimI	Adhesion: Type I Fimbriae	Adhesion	NA	EPEC	6-663/663	===============	0/0	99.25	98.63	APHAVirulence_2021-09-3034	Yes
56-31_N81_l=7948_d=2.48x	56	Yes	56-31	Bowel Oedema	ETEC/STEC partial	FNDDEAD	NONE	NONE	N81	56-31_N81	3824	6898	3824..6898	Vir0709_hlyA_	hlyA	Toxin: Alpha-Hemolysin	Toxin	HlyA	ExPEC	1-3075/3075	===============	0/0	100	99.74	APHAVirulence_2021-09-3035	Yes
56-31_N81_l=7948_d=2.48x	56	Yes	56-31	Bowel Oedema	ETEC/STEC partial	FNDDEAD	NONE	NONE	N81	56-31_N81	1629	3752	1629..3752	Vir2991_hlyB_	hlyB	Toxin: Alpha-Hemolysin	Toxin	NA	AIEC	1-2124/2124	===============	0/0	100	99.62	APHAVirulence_2021-09-3036	Yes
56-31_N81_l=7948_d=2.48x	56	Yes	56-31	Bowel Oedema	ETEC/STEC partial	FNDDEAD	NONE	NONE	N81	56-31_N81	6910	7422	6910..7422	Vir1935_hlyC_	hlyC	Toxin: Alpha-Hemolysin	Toxin	NA	UPEC	1-513/513	===============	0/0	100	99.22	APHAVirulence_2021-09-3037	Yes
56-31_N81_l=7948_d=2.48x	56	Yes	56-31	Bowel Oedema	ETEC/STEC partial	FNDDEAD	NONE	NONE	N81	56-31_N81	174	1610	174..1610	Vir1765_hlyD_	hlyD	Toxin: Alpha-Hemolysin	Toxin	NA	UPEC	1-1437/1437	===============	0/0	100	99.65	APHAVirulence_2021-09-3038	Yes
56-31_N74_l=12862_d=0.83x	56	Yes	56-31	Bowel Oedema	ETEC/STEC partial	FNDDEAD	NONE	NONE	N74	56-31_N74	6644	7699	6644..7699	Vir0273_hlyE	hlyE	Toxin: Hemolysin/cytolysin A	Toxin	HlyE	ExPEC	1-1056/1056	===============	0/0	100	98.58	APHAVirulence_2021-09-3039	Yes
56-31_N27_l=66134_d=0.97x	56	Yes	56-31	Bowel Oedema	ETEC/STEC partial	FNDDEAD	NONE	NONE	N27	56-31_N27	25165	26547	25165..26547	Vir2896_ibeB_	ibeB	Invasion: brain endothelial cells & Copper/Silver efflux resistance	Invasion	NA	NMEC, SEPEC, APEC	1-1383/1383	===============	0/0	100	98.19	APHAVirulence_2021-09-3040	Yes
56-31_N29_l=60318_d=1.18x	56	Yes	56-31	Bowel Oedema	ETEC/STEC partial	FNDDEAD	NONE	NONE	N29	56-31_N29	42545	44278	42545..44278	Vir0904_ibeC_	ibeC	Invasion: brain endothelial cells	Invasion	NA	NMEC, SEPEC, APEC	1-1734/1734	===============	0/0	100	98.5	APHAVirulence_2021-09-3041	Yes
56-31_N4_l=170907_d=1.26x	56	Yes	56-31	Bowel Oedema	ETEC/STEC partial	FNDDEAD	NONE	NONE	N4	56-31_N4	29909	30481	29909..30481	Vir3578_lpfA:1	lpfA:1	Adhesion: Fimbriae	Adhesion	NA	#N/A	1-573/573	===============	0/0	100	98.6	APHAVirulence_2021-09-3044	Yes
56-31_N69_l=15264_d=0.79x	56	Yes	56-31	Bowel Oedema	ETEC/STEC partial	FNDDEAD	NONE	NONE	N69	56-31_N69	1841	2798	1841..2798	Vir1319_stx2A	stx2A	Toxin: Shiga type 2 subunit A	Toxin	Stx2e-A	EHEC	1-958/960	===============	0/0	99.79	94.57	APHAVirulence_2021-09-3045	Yes
56-31_N51_l=27640_d=1.01x	56	Yes	56-31	Bowel Oedema	ETEC/STEC partial	FNDDEAD	NONE	NONE	N51	56-31_N51	19364	21214	19364..21214	Vir3435_UMNK8	UMNK8	Other: Hypothetical Protein	Other	NA	ETEC	1-1851/1851	===============	0/0	100	99.14	APHAVirulence_2021-09-3049	Yes
66-202_N5_l=309346_d=1.04x	66	Yes	66-202	Colisepticaemia	Toxin or fimbriae	FNDDEAD	DIARRHOEA	NONE	N5	66-202_N5	11205	12647	11205..12647	Vir3013_aec31	aec31	Secretion system: Type VI Hypothetical Protein	Secretion	NA	UPEC	1-1443/1443	===============	0/0	100	100	APHAVirulence_2021-09-3113	Yes
66-202_N5_l=309346_d=1.04x	66	Yes	66-202	Colisepticaemia	Toxin or fimbriae	FNDDEAD	DIARRHOEA	NONE	N5	66-202_N5	10699	11181	10699..11181	Vir0623_aec32	aec32	Secretion system: Type VI Hypothetical Protein	Secretion	NA	EPEC	1-483/483	===============	0/0	100	100	APHAVirulence_2021-09-3114	Yes
66-202_N49_l=3306_d=0.95x	66	Yes	66-202	Colisepticaemia	Toxin or fimbriae	FNDDEAD	DIARRHOEA	NONE	N49	66-202_N49	380	3306	380..3306	Vir1360_agn43	agn43	Adhesion: Autotransporter	Adhesion	NA	UPEC	1-2927/3120	===============	0/0	93.81	95.39	APHAVirulence_2021-09-3121	Yes
66-202_N43_l=13341_d=1.36x	66	Yes	66-202	Colisepticaemia	Toxin or fimbriae	FNDDEAD	DIARRHOEA	NONE	N43	66-202_N43	6150	9185	6150..9185	Vir2201_cnf1_	cnf1	Toxin: cytotoxic necrotizing factor	Toxin	NA	ExPEC, NTEC	10-3045/3045	===============	0/0	99.7	85.84	APHAVirulence_2021-09-3124	k
66-202_N3_l=340379_d=0.76x	66	Yes	66-202	Colisepticaemia	Toxin or fimbriae	FNDDEAD	DIARRHOEA	NONE	N3	66-202_N3	5147	9682	5147..9682	Vir3686_CsgABGFE	CsgABGFE	Adhesion: Curli fimbriae	Adhesion	NA	NA	7-4544/4544	========/======	44288	99.8	98.3	APHAVirulence_2021-09-3125	Yes
66-202_N5_l=309346_d=1.04x	66	Yes	66-202	Colisepticaemia	Toxin or fimbriae	FNDDEAD	DIARRHOEA	NONE	N5	66-202_N5	97285	101541	97285..101541	Vir1357_eaeH_	eaeH	Adhesion	Adhesion	EaeH	UPEC	1-4257/4257	===============	0/0	100	99.98	APHAVirulence_2021-09-3126	Yes
66-202_N5_l=309346_d=1.04x	66	Yes	66-202	Colisepticaemia	Toxin or fimbriae	FNDDEAD	DIARRHOEA	NONE	N5	66-202_N5	93012	93599	93012..93599	Vir0492_ecpA_	ecpA	Adhesion: E.coli common pilus	Adhesion	NA	ETEC	1-588/588	===============	0/0	100	100	APHAVirulence_2021-09-3127	Yes
66-202_N5_l=309346_d=1.04x	66	Yes	66-202	Colisepticaemia	Toxin or fimbriae	FNDDEAD	DIARRHOEA	NONE	N5	66-202_N5	92286	93003	92286..93003	Vir0395_ecpB_	ecpB	Adhesion: E.coli common pilus	Adhesion	NA	EHEC	1-717/717	========/======	44197	100	97.63	APHAVirulence_2021-09-3128	Yes
66-202_N5_l=309346_d=1.04x	66	Yes	66-202	Colisepticaemia	Toxin or fimbriae	FNDDEAD	DIARRHOEA	NONE	N5	66-202_N5	89735	92260	89735..92260	Vir0620_ecpC_	ecpC	Adhesion: E.coli common pilus	Adhesion	NA	ETEC	1-2526/2526	===============	0/0	100	100	APHAVirulence_2021-09-3129	Yes
66-202_N5_l=309346_d=1.04x	66	Yes	66-202	Colisepticaemia	Toxin or fimbriae	FNDDEAD	DIARRHOEA	NONE	N5	66-202_N5	88102	89745	88102..89745	Vir1336_ecpD_	ecpD	Adhesion: E.coli common pilus	Adhesion	NA	EHEC	1-1644/1644	===============	0/0	100	99.88	APHAVirulence_2021-09-3130	Yes
66-202_N5_l=309346_d=1.04x	66	Yes	66-202	Colisepticaemia	Toxin or fimbriae	FNDDEAD	DIARRHOEA	NONE	N5	66-202_N5	87423	88178	87423..88178	Vir0636_ecpE_	ecpE	Adhesion: E.coli common pilus	Adhesion	NA	EHEC	1-756/756	===============	0/0	100	97.62	APHAVirulence_2021-09-3131	Yes
66-202_N5_l=309346_d=1.04x	66	Yes	66-202	Colisepticaemia	Toxin or fimbriae	FNDDEAD	DIARRHOEA	NONE	N5	66-202_N5	93674	94264	93674..94264	Vir0622_ecpR_	ecpR	Adhesion: E.coli common pilus	Adhesion	NA	ETEC	1-591/591	===============	0/0	100	100	APHAVirulence_2021-09-3132	Yes
66-202_N2_l=395758_d=0.77x	66	Yes	66-202	Colisepticaemia	Toxin or fimbriae	FNDDEAD	DIARRHOEA	NONE	N2	66-202_N2	241720	243619	241720..243619	Vir0805_espL1	espL1	Secretion system: Type III	Secretion	NA	EPEC, EHEC	1-1899/1899	========/======	44197	100	97.53	APHAVirulence_2021-09-3135	Yes
66-202_N4_l=332434_d=1.26x	66	Yes	66-202	Colisepticaemia	Toxin or fimbriae	FNDDEAD	DIARRHOEA	NONE	N4	66-202_N4	7233	9419	7233..9419	Vir0188_espL4	espL4	Secretion system: Type III (ShET2/EspL2 family effector toxin	Secretion	NA	EPEC, EHEC	1-2187/2187	===============	0/0	100	97.35	APHAVirulence_2021-09-3136	Yes
66-202_N29_l=35280_d=0.82x	66	Yes	66-202	Colisepticaemia	Toxin or fimbriae	FNDDEAD	DIARRHOEA	NONE	N29	66-202_N29	11469	12799	11469..12799	Vir1724_espR1	espR1	Secretion system: Type III effector	Secretion	NA	EHEC	1-1332/1332	========/======	44197	99.92	99.78	APHAVirulence_2021-09-3137	Yes
66-202_N9_l=210297_d=1.00x	66	Yes	66-202	Colisepticaemia	Toxin or fimbriae	FNDDEAD	DIARRHOEA	NONE	N9	66-202_N9	5478	6898	5478..6898	Vir0543_espX1	espX1	Secretion system: Type III	Secretion	NA	EHEC	1-1422/1422	========/======	44197	99.93	95.29	APHAVirulence_2021-09-3138	Yes
66-202_N4_l=332434_d=1.26x	66	Yes	66-202	Colisepticaemia	Toxin or fimbriae	FNDDEAD	DIARRHOEA	NONE	N4	66-202_N4	37635	39215	37635..39215	Vir0296_espX4	espX4	Secretion system: Type III effector-like	Secretion	NA	EHEC, EPEC	1-1581/1581	========/======	44229	99.94	93.36	APHAVirulence_2021-09-3139	Yes
66-202_N4_l=332434_d=1.26x	66	Yes	66-202	Colisepticaemia	Toxin or fimbriae	FNDDEAD	DIARRHOEA	NONE	N4	66-202_N4	107282	108574	107282..108574	Vir1858_espX5	espX5	Secretion system: Type III	Secretion	NA	EHEC	1-1293/1293	===============	0/0	100	97.45	APHAVirulence_2021-09-3140	Yes
66-202_N30_l=33894_d=1.55x	66	Yes	66-202	Colisepticaemia	Toxin or fimbriae	FNDDEAD	DIARRHOEA	NONE	N30	66-202_N30	4458	5000	4458..5000	Vir3515_f17A:4	f17A:4	Adhesion: Fimbriae	Adhesion	F17	#N/A	1-543/543	===============	0/0	100	99.45	APHAVirulence_2021-09-3143	Yes
66-202_N13_l=127387_d=1.17x	66	Yes	66-202	Colisepticaemia	Toxin or fimbriae	FNDDEAD	DIARRHOEA	NONE	N13	66-202_N13	118221	118769	118221..118769	Vir1518_fimA_	fimA	Adhesion: Type I Fimbriae	Adhesion	NA	ExPEC	1-549/549	===============	0/0	100	100	APHAVirulence_2021-09-3144	Yes
66-202_N13_l=127387_d=1.17x	66	Yes	66-202	Colisepticaemia	Toxin or fimbriae	FNDDEAD	DIARRHOEA	NONE	N13	66-202_N13	120324	120926	120324..120926	Vir0941_fimB_	fimB	Adhesion: Type I Fimbriae	Adhesion	NA	EPEC	1-603/603	===============	0/0	100	100	APHAVirulence_2021-09-3145	Yes
66-202_N13_l=127387_d=1.17x	66	Yes	66-202	Colisepticaemia	Toxin or fimbriae	FNDDEAD	DIARRHOEA	NONE	N13	66-202_N13	116855	117580	116855..117580	Vir2094_fimC_	fimC	Adhesion: Type I Fimbriae	Adhesion	NA	ExPEC, APEC	1-726/726	===============	0/0	100	100	APHAVirulence_2021-09-3146	Yes
66-202_N13_l=127387_d=1.17x	66	Yes	66-202	Colisepticaemia	Toxin or fimbriae	FNDDEAD	DIARRHOEA	NONE	N13	66-202_N13	114152	116788	114152..116788	Vir0772_fimD_	fimD	Adhesion: Type I Fimbriae	Adhesion	NA	ExPEC	1-2637/2637	===============	0/0	100	100	APHAVirulence_2021-09-3147	Yes
66-202_N13_l=127387_d=1.17x	66	Yes	66-202	Colisepticaemia	Toxin or fimbriae	FNDDEAD	DIARRHOEA	NONE	N13	66-202_N13	119250	119846	119250..119846	Vir3034_fimE_	fimE	Adhesion: Type I Fimbriae	Adhesion	NA	ExPEC	1-597/597	===============	0/0	100	100	APHAVirulence_2021-09-3152	Yes
66-202_N13_l=127387_d=1.17x	66	Yes	66-202	Colisepticaemia	Toxin or fimbriae	FNDDEAD	DIARRHOEA	NONE	N13	66-202_N13	113612	114142	113612..114142	Vir0010_fimF_	fimF	Adhesion: Type I Fimbriae	Adhesion	NA	ExPEC	1-531/531	===============	0/0	100	99.81	APHAVirulence_2021-09-3153	Yes
66-202_N21_l=63678_d=0.81x	66	Yes	66-202	Colisepticaemia	Toxin or fimbriae	FNDDEAD	DIARRHOEA	NONE	N21	66-202_N21	16507	17037	16507..17037	Vir0600_fimF_	fimF	Adhesion: Type I Fimbriae	Adhesion	NA	ExPEC	1-531/531	===============	0/0	100	99.62	APHAVirulence_2021-09-3154	Yes
66-202_N13_l=127387_d=1.17x	66	Yes	66-202	Colisepticaemia	Toxin or fimbriae	FNDDEAD	DIARRHOEA	NONE	N13	66-202_N13	113096	113599	113096..113599	Vir1637_fimG_	fimG	Adhesion: Type I Fimbriae	Adhesion	NA	ExPEC	1-504/504	===============	0/0	100	100	APHAVirulence_2021-09-3155	Yes
66-202_N21_l=63678_d=0.81x	66	Yes	66-202	Colisepticaemia	Toxin or fimbriae	FNDDEAD	DIARRHOEA	NONE	N21	66-202_N21	15991	16494	15991..16494	Vir1465_fimG_	fimG	Adhesion: Type I Fimbriae	Adhesion	NA	ExPEC	1-504/504	===============	0/0	100	99.41	APHAVirulence_2021-09-3156	Yes
66-202_N13_l=127387_d=1.17x	66	Yes	66-202	Colisepticaemia	Toxin or fimbriae	FNDDEAD	DIARRHOEA	NONE	N13	66-202_N13	112174	113076	112174..113076	Vir0312_fimH_	fimH	Adhesion: Type I Fimbriae	Adhesion	NA	ExPEC	1-903/903	===============	0/0	100	99.89	APHAVirulence_2021-09-3157	Yes
66-202_N13_l=127387_d=1.17x	66	Yes	66-202	Colisepticaemia	Toxin or fimbriae	FNDDEAD	DIARRHOEA	NONE	N13	66-202_N13	117617	118274	117617..118274	Vir1914_fimI_	fimI	Adhesion: Type I Fimbriae	Adhesion	NA	EPEC	6-663/663	===============	0/0	99.25	98.48	APHAVirulence_2021-09-3158	Yes
66-202_N1_l=445046_d=0.84x	66	Yes	66-202	Colisepticaemia	Toxin or fimbriae	FNDDEAD	DIARRHOEA	NONE	N1	66-202_N1	406961	408982	406961..408982	Vir0243_fyuA_	fyuA	Siderophore: Yersiniabactin	Iron and siderophore	FyuA	ExPEC	1-2022/2022	===============	0/0	100	99.9	APHAVirulence_2021-09-3159	Yes
66-202_N30_l=33894_d=1.55x	66	Yes	66-202	Colisepticaemia	Toxin or fimbriae	FNDDEAD	DIARRHOEA	NONE	N30	66-202_N30	8332	9534	8332..9534	Vir3674_gaf	gaf	Adhesion: Fimbriae	Adhesion	NA	NA	1-1202/1220	========/======	44197	98.52	99.17	APHAVirulence_2021-09-3160	Yes
66-202_N43_l=13341_d=1.36x	66	Yes	66-202	Colisepticaemia	Toxin or fimbriae	FNDDEAD	DIARRHOEA	NONE	N43	66-202_N43	2669	3334	2669..3334	Vir1221_hlyC_	hlyC	Toxin: Alpha-Hemolysin	Toxin	NA	UPEC	1-675/675	========/======	45748	97.48	93.56	APHAVirulence_2021-09-3162	Yes
66-202_N3_l=340379_d=0.76x	66	Yes	66-202	Colisepticaemia	Toxin or fimbriae	FNDDEAD	DIARRHOEA	NONE	N3	66-202_N3	130100	131155	130100..131155	Vir0273_hlyE	hlyE	Toxin: Hemolysin/cytolysin A	Toxin	HlyE	ExPEC	1-1056/1056	===============	0/0	100	98.39	APHAVirulence_2021-09-3163	Yes
66-202_N22_l=60724_d=1.00x	66	Yes	66-202	Colisepticaemia	Toxin or fimbriae	FNDDEAD	DIARRHOEA	NONE	N22	66-202_N22	10901	12283	10901..12283	Vir2375_ibeB_	ibeB	Invasion: brain endothelial cells & Copper/Silver efflux resistance	Invasion	NA	NMEC, SEPEC, APEC	1-1383/1383	===============	0/0	100	98.41	APHAVirulence_2021-09-3164	Yes
66-202_N14_l=125453_d=1.28x	66	Yes	66-202	Colisepticaemia	Toxin or fimbriae	FNDDEAD	DIARRHOEA	NONE	N14	66-202_N14	107687	109420	107687..109420	Vir0054_ibeC_	ibeC	Invasion: brain endothelial cells	Invasion	NA	NMEC, SEPEC, APEC	1-1734/1734	===============	0/0	100	100	APHAVirulence_2021-09-3165	Yes
66-202_N1_l=445046_d=0.84x	66	Yes	66-202	Colisepticaemia	Toxin or fimbriae	FNDDEAD	DIARRHOEA	NONE	N1	66-202_N1	412591	422082	412591..422082	Vir1133_irp1_	irp1	Siderophore: Yersiniabactin	Iron and siderophore	NA	ExPEC	1-9492/9492	===============	0/0	100	99.86	APHAVirulence_2021-09-3166	Yes
66-202_N1_l=445046_d=0.84x	66	Yes	66-202	Colisepticaemia	Toxin or fimbriae	FNDDEAD	DIARRHOEA	NONE	N1	66-202_N1	422170	428295	422170..428295	Vir2819_irp2_	irp2	Siderophore: Yersiniabactin	Iron and siderophore	NA	ExPEC	1-6126/6126	===============	0/0	100	99.85	APHAVirulence_2021-09-3167	Yes
66-202_N20_l=85911_d=0.87x	66	Yes	66-202	Colisepticaemia	Toxin or fimbriae	FNDDEAD	DIARRHOEA	NONE	N20	66-202_N20	1416	1709	1416..1709	Vir3553_iss:3:	iss:3:	Invasion: Increased serum survival	Invasion	NA	#N/A	1-294/294	===============	0/0	100	99.32	APHAVirulence_2021-09-3168	Yes
66-202_N30_l=33894_d=1.55x	66	Yes	66-202	Colisepticaemia	Toxin or fimbriae	FNDDEAD	DIARRHOEA	NONE	N30	66-202_N30	22923	24710	22923..24710	Vir0752_iucA_	iucA	Siderophore: Aerobactin	Iron and siderophore	IucA	UPEC, APEC	1-1788/1788	===============	0/0	100	100	APHAVirulence_2021-09-3169	Yes
66-202_N30_l=33894_d=1.55x	66	Yes	66-202	Colisepticaemia	Toxin or fimbriae	FNDDEAD	DIARRHOEA	NONE	N30	66-202_N30	24711	25658	24711..25658	Vir0104_iucB_	iucB	Siderophore: Aerobactin	Iron and siderophore	NA	UPEC, APEC	1-948/948	===============	0/0	100	99.79	APHAVirulence_2021-09-3170	Yes
66-202_N30_l=33894_d=1.55x	66	Yes	66-202	Colisepticaemia	Toxin or fimbriae	FNDDEAD	DIARRHOEA	NONE	N30	66-202_N30	25658	27400	25658..27400	Vir0047_iucC_	iucC	Siderophore: Aerobactin	Iron and siderophore	NA	UPEC, APEC	1-1743/1743	===============	0/0	100	99.89	APHAVirulence_2021-09-3171	Yes
66-202_N30_l=33894_d=1.55x	66	Yes	66-202	Colisepticaemia	Toxin or fimbriae	FNDDEAD	DIARRHOEA	NONE	N30	66-202_N30	27397	28734	27397..28734	Vir1691_iucD_	iucD	Siderophore: Aerobactin	Iron and siderophore	NA	UPEC, APEC	1-1338/1338	===============	0/0	100	99.92	APHAVirulence_2021-09-3172	Yes
66-202_N30_l=33894_d=1.55x	66	Yes	66-202	Colisepticaemia	Toxin or fimbriae	FNDDEAD	DIARRHOEA	NONE	N30	66-202_N30	28656	30935	28656..30935	Vir3109_iutA_	iutA	Siderophore: Aerobactin	Iron and siderophore	NA	ExPEC	1-2280/2280	===============	0/0	100	99.52	APHAVirulence_2021-09-3173	Yes
66-202_N1_l=445046_d=0.84x	66	Yes	66-202	Colisepticaemia	Toxin or fimbriae	FNDDEAD	DIARRHOEA	NONE	N1	66-202_N1	428468	429427	428468..429427	Vir0219_ybtA_	ybtA	Siderophore: Yersiniabactin	Iron and siderophore	NA	ExPEC	1-960/960	===============	0/0	100	99.79	APHAVirulence_2021-09-3179	Yes
66-202_N1_l=445046_d=0.84x	66	Yes	66-202	Colisepticaemia	Toxin or fimbriae	FNDDEAD	DIARRHOEA	NONE	N1	66-202_N1	409113	410690	409113..410690	Vir2360_ybtE_	ybtE	Siderophore: Yersiniabactin	Iron and siderophore	NA	ExPEC	1-1578/1578	===============	0/0	100	99.94	APHAVirulence_2021-09-3180	Yes
66-202_N1_l=445046_d=0.84x	66	Yes	66-202	Colisepticaemia	Toxin or fimbriae	FNDDEAD	DIARRHOEA	NONE	N1	66-202_N1	429594	431396	429594..431396	Vir0286_ybtP_	ybtP	Siderophore: Yersiniabactin	Iron and siderophore	NA	ExPEC	1-1803/1803	===============	0/0	100	99.72	APHAVirulence_2021-09-3181	Yes
66-202_N1_l=445046_d=0.84x	66	Yes	66-202	Colisepticaemia	Toxin or fimbriae	FNDDEAD	DIARRHOEA	NONE	N1	66-202_N1	431356	433185	431356..433185	Vir2864_ybtQ_	ybtQ	Siderophore: Yersiniabactin	Iron and siderophore	NA	ExPEC	1-1830/1830	===============	0/0	100	99.67	APHAVirulence_2021-09-3182	Yes
66-202_N1_l=445046_d=0.84x	66	Yes	66-202	Colisepticaemia	Toxin or fimbriae	FNDDEAD	DIARRHOEA	NONE	N1	66-202_N1	434486	435790	434486..435790	Vir0173_ybtS_	ybtS	Siderophore: Yersiniabactin	Iron and siderophore	NA	ExPEC	1-1305/1305	===============	0/0	100	99.77	APHAVirulence_2021-09-3183	Yes
66-202_N1_l=445046_d=0.84x	66	Yes	66-202	Colisepticaemia	Toxin or fimbriae	FNDDEAD	DIARRHOEA	NONE	N1	66-202_N1	410694	411497	410694..411497	Vir0871_ybtT_	ybtT	Siderophore: Yersiniabactin	Iron and siderophore	NA	ExPEC	1-804/804	===============	0/0	100	99.88	APHAVirulence_2021-09-3184	Yes
66-202_N1_l=445046_d=0.84x	66	Yes	66-202	Colisepticaemia	Toxin or fimbriae	FNDDEAD	DIARRHOEA	NONE	N1	66-202_N1	411494	412654	411494..412654	Vir1304_ybtU_	ybtU	Siderophore: Yersiniabactin	Iron and siderophore	NA	ExPEC	1-1161/1161	===============	0/0	100	99.91	APHAVirulence_2021-09-3185	Yes
66-202_N1_l=445046_d=0.84x	66	Yes	66-202	Colisepticaemia	Toxin or fimbriae	FNDDEAD	DIARRHOEA	NONE	N1	66-202_N1	433055	434458	433055..434458	Vir0678_ybtX_	ybtX	Siderophore: Yersiniabactin	Iron and siderophore	NA	ExPEC	1-1404/1404	===============	0/0	100	99.5	APHAVirulence_2021-09-3186	Yes
96-77_N23_l=91029_d=0.93x	96	Yes	96-77	Enteric colibacillosis	ETEC/STEC	LAME	DIARRHOEA	RESPIR	N23	96-77_N23	16111	17523	16111..17523	Vir0163_aec29	aec29	Secretion system: Type VI Hypothetical Protein	Secretion	NA	AIEC	1-1413/1413	===============	0/0	100	100	APHAVirulence_2021-09-3471	Yes
96-77_N23_l=91029_d=0.93x	96	Yes	96-77	Enteric colibacillosis	ETEC/STEC	LAME	DIARRHOEA	RESPIR	N23	96-77_N23	12568	16092	12568..16092	Vir2506_aec30	aec30	Secretion system: Type VI	Secretion	NA	EAEC	1-3525/3525	===============	0/0	100	99.23	APHAVirulence_2021-09-3472	Yes
96-77_N23_l=91029_d=0.93x	96	Yes	96-77	Enteric colibacillosis	ETEC/STEC	LAME	DIARRHOEA	RESPIR	N23	96-77_N23	11205	12647	11205..12647	Vir3013_aec31	aec31	Secretion system: Type VI Hypothetical Protein	Secretion	NA	UPEC	1-1443/1443	===============	0/0	100	100	APHAVirulence_2021-09-3473	Yes
96-77_N23_l=91029_d=0.93x	96	Yes	96-77	Enteric colibacillosis	ETEC/STEC	LAME	DIARRHOEA	RESPIR	N23	96-77_N23	10699	11181	10699..11181	Vir0623_aec32	aec32	Secretion system: Type VI Hypothetical Protein	Secretion	NA	EPEC	1-483/483	===============	0/0	100	100	APHAVirulence_2021-09-3474	Yes
96-77_N60_l=14214_d=0.90x	96	Yes	96-77	Enteric colibacillosis	ETEC/STEC	LAME	DIARRHOEA	RESPIR	N60	96-77_N60	11304	14214	11304..14214	Vir2871_cah_	cah	Other: calcium-binding and heat-extractable autotransporter protein	Other	NA	EHEC, ETEC, NMEC, UPEC, AIEC, EPEC, StxEAEC	1-2911/2922	===============	0/0	99.62	95.98	APHAVirulence_2021-09-3486	Yes
96-77_N7_l=166193_d=0.96x	96	Yes	96-77	Enteric colibacillosis	ETEC/STEC	LAME	DIARRHOEA	RESPIR	N7	96-77_N7	156546	159467	156546..159467	Vir2871_cah_	cah	Other: calcium-binding and heat-extractable autotransporter protein	Other	NA	EHEC, ETEC, NMEC, UPEC, AIEC, EPEC, StxEAEC	1-2922/2922	===============	0/0	100	96.34	APHAVirulence_2021-09-3487	Yes
96-77_N19_l=105947_d=0.91x	96	Yes	96-77	Enteric colibacillosis	ETEC/STEC	LAME	DIARRHOEA	RESPIR	N19	96-77_N19	7658	12194	7658..12194	Vir3686_CsgABGFE	CsgABGFE	Adhesion: Curli fimbriae	Adhesion	NA	NA	7-4544/4544	========/======	44319	99.8	98.24	APHAVirulence_2021-09-3488	Yes
96-77_N23_l=91029_d=0.93x	96	Yes	96-77	Enteric colibacillosis	ETEC/STEC	LAME	DIARRHOEA	RESPIR	N23	96-77_N23	65350	65937	65350..65937	Vir0492_ecpA_	ecpA	Adhesion: E.coli common pilus	Adhesion	NA	ETEC	1-588/588	===============	0/0	100	99.83	APHAVirulence_2021-09-3491	Yes
96-77_N23_l=91029_d=0.93x	96	Yes	96-77	Enteric colibacillosis	ETEC/STEC	LAME	DIARRHOEA	RESPIR	N23	96-77_N23	64624	65341	64624..65341	Vir0395_ecpB_	ecpB	Adhesion: E.coli common pilus	Adhesion	NA	EHEC	1-717/717	========/======	44197	100	97.77	APHAVirulence_2021-09-3492	Yes
96-77_N23_l=91029_d=0.93x	96	Yes	96-77	Enteric colibacillosis	ETEC/STEC	LAME	DIARRHOEA	RESPIR	N23	96-77_N23	62073	64598	62073..64598	Vir0620_ecpC_	ecpC	Adhesion: E.coli common pilus	Adhesion	NA	ETEC	1-2526/2526	===============	0/0	100	100	APHAVirulence_2021-09-3493	Yes
96-77_N23_l=91029_d=0.93x	96	Yes	96-77	Enteric colibacillosis	ETEC/STEC	LAME	DIARRHOEA	RESPIR	N23	96-77_N23	60440	62083	60440..62083	Vir1336_ecpD_	ecpD	Adhesion: E.coli common pilus	Adhesion	NA	EHEC	1-1644/1644	===============	0/0	100	99.94	APHAVirulence_2021-09-3494	Yes
96-77_N23_l=91029_d=0.93x	96	Yes	96-77	Enteric colibacillosis	ETEC/STEC	LAME	DIARRHOEA	RESPIR	N23	96-77_N23	59761	60516	59761..60516	Vir0636_ecpE_	ecpE	Adhesion: E.coli common pilus	Adhesion	NA	EHEC	1-756/756	===============	0/0	100	97.49	APHAVirulence_2021-09-3495	Yes
96-77_N23_l=91029_d=0.93x	96	Yes	96-77	Enteric colibacillosis	ETEC/STEC	LAME	DIARRHOEA	RESPIR	N23	96-77_N23	66012	66602	66012..66602	Vir0622_ecpR_	ecpR	Adhesion: E.coli common pilus	Adhesion	NA	ETEC	1-591/591	===============	0/0	100	100	APHAVirulence_2021-09-3496	Yes
96-77_N6_l=185905_d=1.00x	96	Yes	96-77	Enteric colibacillosis	ETEC/STEC	LAME	DIARRHOEA	RESPIR	N6	96-77_N6	129425	132165	129425..132165	Vir1224_ehaB_	ehaB	Other: adhesion/biofilm formation	Other	NA	EPEC	29-2769/2769	===============	0/0	98.99	99.49	APHAVirulence_2021-09-3497	Yes
96-77_N24_l=88504_d=0.89x	96	Yes	96-77	Enteric colibacillosis	ETEC/STEC	LAME	DIARRHOEA	RESPIR	N24	96-77_N24	74840	76739	74840..76739	Vir0805_espL1	espL1	Secretion system: Type III	Secretion	NA	EPEC, EHEC	1-1899/1899	========/======	44197	100	97.58	APHAVirulence_2021-09-3500	Yes
96-77_N1_l=337505_d=1.04x	96	Yes	96-77	Enteric colibacillosis	ETEC/STEC	LAME	DIARRHOEA	RESPIR	N1	96-77_N1	7235	9421	7235..9421	Vir0188_espL4	espL4	Secretion system: Type III (ShET2/EspL2 family effector toxin	Secretion	NA	EPEC, EHEC	1-2187/2187	===============	0/0	100	97.3	APHAVirulence_2021-09-3501	Yes
96-77_N46_l=33219_d=0.80x	96	Yes	96-77	Enteric colibacillosis	ETEC/STEC	LAME	DIARRHOEA	RESPIR	N46	96-77_N46	17666	18996	17666..18996	Vir1724_espR1	espR1	Secretion system: Type III effector	Secretion	NA	EHEC	1-1332/1332	========/======	44197	99.92	99.7	APHAVirulence_2021-09-3502	Yes
96-77_N8_l=151343_d=1.04x	96	Yes	96-77	Enteric colibacillosis	ETEC/STEC	LAME	DIARRHOEA	RESPIR	N8	96-77_N8	5480	6899	5480..6899	Vir0080_espX1	espX1	Secretion system: Type III	Secretion	NA	EHEC	1-1422/1422	========/======	44229	99.86	95.22	APHAVirulence_2021-09-3503	Yes
96-77_N1_l=337505_d=1.04x	96	Yes	96-77	Enteric colibacillosis	ETEC/STEC	LAME	DIARRHOEA	RESPIR	N1	96-77_N1	37637	39217	37637..39217	Vir0296_espX4	espX4	Secretion system: Type III effector-like	Secretion	NA	EHEC, EPEC	1-1581/1581	========/======	44229	99.94	93.36	APHAVirulence_2021-09-3504	Yes
96-77_N1_l=337505_d=1.04x	96	Yes	96-77	Enteric colibacillosis	ETEC/STEC	LAME	DIARRHOEA	RESPIR	N1	96-77_N1	68716	70008	68716..70008	Vir1858_espX5	espX5	Secretion system: Type III	Secretion	NA	EHEC	1-1293/1293	===============	0/0	100	97.29	APHAVirulence_2021-09-3505	Yes
96-77_N66_l=10358_d=1.35x	96	Yes	96-77	Enteric colibacillosis	ETEC/STEC	LAME	DIARRHOEA	RESPIR	N66	96-77_N66	797	1311	797..1311	Vir3532_fedA:3	fedA:3	Adhesion: Fimbriae	Adhesion	F18	#N/A	2-516/516	===============	0/0	99.81	98.25	APHAVirulence_2021-09-3507	Yes
96-77_N66_l=10358_d=1.35x	96	Yes	96-77	Enteric colibacillosis	ETEC/STEC	LAME	DIARRHOEA	RESPIR	N66	96-77_N66	5303	6205	5303..6205	Vir3533_fedF:1	fedF:1	Adhesion: Fimbriae	Adhesion	NA	#N/A	1-903/903	===============	0/0	100	99.89	APHAVirulence_2021-09-3508	Yes
96-77_N17_l=114934_d=1.02x	96	Yes	96-77	Enteric colibacillosis	ETEC/STEC	LAME	DIARRHOEA	RESPIR	N17	96-77_N17	3361	3909	3361..3909	Vir1518_fimA_	fimA	Adhesion: Type I Fimbriae	Adhesion	NA	ExPEC	1-549/549	===============	0/0	100	100	APHAVirulence_2021-09-3509	Yes
96-77_N17_l=114934_d=1.02x	96	Yes	96-77	Enteric colibacillosis	ETEC/STEC	LAME	DIARRHOEA	RESPIR	N17	96-77_N17	1204	1806	1204..1806	Vir0941_fimB_	fimB	Adhesion: Type I Fimbriae	Adhesion	NA	EPEC	1-603/603	===============	0/0	100	100	APHAVirulence_2021-09-3510	Yes
96-77_N17_l=114934_d=1.02x	96	Yes	96-77	Enteric colibacillosis	ETEC/STEC	LAME	DIARRHOEA	RESPIR	N17	96-77_N17	4550	5275	4550..5275	Vir2094_fimC_	fimC	Adhesion: Type I Fimbriae	Adhesion	NA	ExPEC, APEC	1-726/726	===============	0/0	100	100	APHAVirulence_2021-09-3511	Yes
96-77_N17_l=114934_d=1.02x	96	Yes	96-77	Enteric colibacillosis	ETEC/STEC	LAME	DIARRHOEA	RESPIR	N17	96-77_N17	5342	7978	5342..7978	Vir0772_fimD_	fimD	Adhesion: Type I Fimbriae	Adhesion	NA	ExPEC	1-2637/2637	===============	0/0	100	100	APHAVirulence_2021-09-3512	Yes
96-77_N17_l=114934_d=1.02x	96	Yes	96-77	Enteric colibacillosis	ETEC/STEC	LAME	DIARRHOEA	RESPIR	N17	96-77_N17	2284	2880	2284..2880	Vir3034_fimE_	fimE	Adhesion: Type I Fimbriae	Adhesion	NA	ExPEC	1-597/597	===============	0/0	100	99.83	APHAVirulence_2021-09-3516	Yes
96-77_N17_l=114934_d=1.02x	96	Yes	96-77	Enteric colibacillosis	ETEC/STEC	LAME	DIARRHOEA	RESPIR	N17	96-77_N17	7988	8518	7988..8518	Vir0010_fimF_	fimF	Adhesion: Type I Fimbriae	Adhesion	NA	ExPEC	1-531/531	===============	0/0	100	100	APHAVirulence_2021-09-3517	Yes
96-77_N33_l=64843_d=0.81x	96	Yes	96-77	Enteric colibacillosis	ETEC/STEC	LAME	DIARRHOEA	RESPIR	N33	96-77_N33	16507	17037	16507..17037	Vir0600_fimF_	fimF	Adhesion: Type I Fimbriae	Adhesion	NA	ExPEC	1-531/531	===============	0/0	100	99.62	APHAVirulence_2021-09-3518	Yes
96-77_N17_l=114934_d=1.02x	96	Yes	96-77	Enteric colibacillosis	ETEC/STEC	LAME	DIARRHOEA	RESPIR	N17	96-77_N17	8531	9034	8531..9034	Vir1637_fimG_	fimG	Adhesion: Type I Fimbriae	Adhesion	NA	ExPEC	1-504/504	===============	0/0	100	100	APHAVirulence_2021-09-3519	Yes
96-77_N33_l=64843_d=0.81x	96	Yes	96-77	Enteric colibacillosis	ETEC/STEC	LAME	DIARRHOEA	RESPIR	N33	96-77_N33	15991	16494	15991..16494	Vir1465_fimG_	fimG	Adhesion: Type I Fimbriae	Adhesion	NA	ExPEC	1-504/504	===============	0/0	100	99.41	APHAVirulence_2021-09-3520	Yes
96-77_N17_l=114934_d=1.02x	96	Yes	96-77	Enteric colibacillosis	ETEC/STEC	LAME	DIARRHOEA	RESPIR	N17	96-77_N17	9054	9956	9054..9956	Vir0312_fimH_	fimH	Adhesion: Type I Fimbriae	Adhesion	NA	ExPEC	1-903/903	===============	0/0	100	99.78	APHAVirulence_2021-09-3521	Yes
96-77_N17_l=114934_d=1.02x	96	Yes	96-77	Enteric colibacillosis	ETEC/STEC	LAME	DIARRHOEA	RESPIR	N17	96-77_N17	3856	4513	3856..4513	Vir1914_fimI_	fimI	Adhesion: Type I Fimbriae	Adhesion	NA	EPEC	6-663/663	===============	0/0	99.25	98.48	APHAVirulence_2021-09-3522	Yes
96-77_N69_l=8775_d=1.20x	96	Yes	96-77	Enteric colibacillosis	ETEC/STEC	LAME	DIARRHOEA	RESPIR	N69	96-77_N69	1046	4120	1046..4120	Vir0709_hlyA_	hlyA	Toxin: Alpha-Hemolysin	Toxin	HlyA	ExPEC	1-3075/3075	===============	0/0	100	99.74	APHAVirulence_2021-09-3523	Yes
96-77_N69_l=8775_d=1.20x	96	Yes	96-77	Enteric colibacillosis	ETEC/STEC	LAME	DIARRHOEA	RESPIR	N69	96-77_N69	4192	6315	4192..6315	Vir2991_hlyB_	hlyB	Toxin: Alpha-Hemolysin	Toxin	NA	AIEC	1-2124/2124	===============	0/0	100	99.62	APHAVirulence_2021-09-3524	Yes
96-77_N69_l=8775_d=1.20x	96	Yes	96-77	Enteric colibacillosis	ETEC/STEC	LAME	DIARRHOEA	RESPIR	N69	96-77_N69	522	1034	522..1034	Vir1935_hlyC_	hlyC	Toxin: Alpha-Hemolysin	Toxin	NA	UPEC	1-513/513	===============	0/0	100	99.42	APHAVirulence_2021-09-3525	Yes
96-77_N69_l=8775_d=1.20x	96	Yes	96-77	Enteric colibacillosis	ETEC/STEC	LAME	DIARRHOEA	RESPIR	N69	96-77_N69	6334	7770	6334..7770	Vir1765_hlyD_	hlyD	Toxin: Alpha-Hemolysin	Toxin	NA	UPEC	1-1437/1437	===============	0/0	100	99.72	APHAVirulence_2021-09-3526	Yes
96-77_N27_l=76749_d=0.88x	96	Yes	96-77	Enteric colibacillosis	ETEC/STEC	LAME	DIARRHOEA	RESPIR	N27	96-77_N27	38555	39610	38555..39610	Vir0273_hlyE	hlyE	Toxin: Hemolysin/cytolysin A	Toxin	HlyE	ExPEC	1-1056/1056	===============	0/0	100	98.39	APHAVirulence_2021-09-3527	Yes
96-77_N51_l=27627_d=0.92x	96	Yes	96-77	Enteric colibacillosis	ETEC/STEC	LAME	DIARRHOEA	RESPIR	N51	96-77_N51	10901	12283	10901..12283	Vir2375_ibeB_	ibeB	Invasion: brain endothelial cells & Copper/Silver efflux resistance	Invasion	NA	NMEC, SEPEC, APEC	1-1383/1383	===============	0/0	100	98.41	APHAVirulence_2021-09-3528	Yes
96-77_N15_l=122136_d=1.10x	96	Yes	96-77	Enteric colibacillosis	ETEC/STEC	LAME	DIARRHOEA	RESPIR	N15	96-77_N15	104370	106103	104370..106103	Vir0054_ibeC_	ibeC	Invasion: brain endothelial cells	Invasion	NA	NMEC, SEPEC, APEC	1-1734/1734	===============	0/0	100	100	APHAVirulence_2021-09-3529	Yes
96-77_N68_l=9643_d=0.66x	96	Yes	96-77	Enteric colibacillosis	ETEC/STEC	LAME	DIARRHOEA	RESPIR	N68	96-77_N68	1416	1709	1416..1709	Vir3553_iss:3:	iss:3:	Invasion: Increased serum survival	Invasion	NA	#N/A	1-294/294	===============	0/0	100	98.98	APHAVirulence_2021-09-3531	Yes
96-77_N65_l=10561_d=1.22x	96	Yes	96-77	Enteric colibacillosis	ETEC/STEC	LAME	DIARRHOEA	RESPIR	N65	96-77_N65	4000	4217	4000..4217	Vir3651_sta1:2	sta1:2	Toxin: Heat-stable enterotoxin I	Toxin	STa	#N/A	1-219/219	========/======	44197	99.54	99.54	APHAVirulence_2021-09-3532	Yes
96-77_N115_l=2162_d=0.98x	96	Yes	96-77	Enteric colibacillosis	ETEC/STEC	LAME	DIARRHOEA	RESPIR	N115	96-77_N115	1796	2011	1796..2011	Vir3654_stb:3:	stb:3:	Toxin: Heat-stable enterotoxin II	Toxin	STb	#N/A	1-216/216	===============	0/0	100	100	APHAVirulence_2021-09-3533	Yes
96-77_N86_l=5283_d=0.57x	96	Yes	96-77	Enteric colibacillosis	ETEC/STEC	LAME	DIARRHOEA	RESPIR	N86	96-77_N86	1122	2079	1122..2079	Vir1319_stx2A	stx2A	Toxin: Shiga type 2 subunit A	Toxin	Stx2e-A	EHEC	1-958/960	===============	0/0	99.79	94.57	APHAVirulence_2021-09-3534	Yes
96-77_N86_l=5283_d=0.57x	96	Yes	96-77	Enteric colibacillosis	ETEC/STEC	LAME	DIARRHOEA	RESPIR	N86	96-77_N86	848	1107	848..1107	Vir1512_stx2B	stx2B	Toxin: Shiga type 2 subunit B	Toxin	stx2e-B	EHEC	1-260/270	========/======	44229	95.93	85.82	APHAVirulence_2021-09-3535	k
99-47_N129_l=6879_d=1.04x	99	Yes	99-47	Enteric colibacillosis	ETEC	DIARRHOEA	NONE	NONE	N129	99-47_N129	3813	6872	3813..6872	Vir1360_agn43	agn43	Adhesion: Autotransporter	Adhesion	NA	UPEC	61-3120/3120	===============	0/0	98.08	94.97	APHAVirulence_2021-09-3579	Yes
99-47_N84_l=17020_d=1.01x	99	Yes	99-47	Enteric colibacillosis	ETEC	DIARRHOEA	NONE	NONE	N84	99-47_N84	2	2797	2..2797	Vir3099_cah_	cah	Other: calcium-binding and heat-extractable autotransporter protein	Other	NA	EHEC, ETEC, NMEC, UPEC, AIEC, EPEC, StxEAEC	223-3018/3018	.==============	0/0	92.64	95.96	APHAVirulence_2021-09-3581	Yes
99-47_N112_l=10644_d=1.03x	99	Yes	99-47	Enteric colibacillosis	ETEC	DIARRHOEA	NONE	NONE	N112	99-47_N112	2391	6647	2391..6647	Vir1357_eaeH_	eaeH	Adhesion	Adhesion	EaeH	UPEC	1-4257/4257	===============	0/0	100	99.95	APHAVirulence_2021-09-3584	Yes
99-47_N112_l=10644_d=1.03x	99	Yes	99-47	Enteric colibacillosis	ETEC	DIARRHOEA	NONE	NONE	N112	99-47_N112	9667	10257	9667..10257	Vir0622_ecpR_	ecpR	Adhesion: E.coli common pilus	Adhesion	NA	ETEC	1-591/591	===============	0/0	100	99.83	APHAVirulence_2021-09-3586	Yes
99-47_N3_l=136534_d=0.96x	99	Yes	99-47	Enteric colibacillosis	ETEC	DIARRHOEA	NONE	NONE	N3	99-47_N3	5214	8177	5214..8177	Vir0201_ehaB_	ehaB	Other: adhesion/biofilm formation	Other	NA	EPEC	1-2979/2979	========/======	45748	99.33	93.97	APHAVirulence_2021-09-3587	Yes
99-47_N46_l=35265_d=0.66x	99	Yes	99-47	Enteric colibacillosis	ETEC	DIARRHOEA	NONE	NONE	N46	99-47_N46	7768	9246	7768..9246	Vir0292_espL1	espL1	Secretion system: Type III	Secretion	NA	EPEC, EHEC	14-1491/1491	========/======	44197	99.13	97.63	APHAVirulence_2021-09-3588	Yes
99-47_N118_l=9456_d=1.00x	99	Yes	99-47	Enteric colibacillosis	ETEC	DIARRHOEA	NONE	NONE	N118	99-47_N118	7285	9456	7285..9456	Vir0188_espL4	espL4	Secretion system: Type III (ShET2/EspL2 family effector toxin	Secretion	NA	EPEC, EHEC	16-2187/2187	===============	0/0	99.31	97.33	APHAVirulence_2021-09-3590	Yes
99-47_N109_l=10943_d=2.56x	99	Yes	99-47	Enteric colibacillosis	ETEC	DIARRHOEA	NONE	NONE	N109	99-47_N109	9796	10341	9796..10341	Vir0854_faeC_	faeC	Adhesion: Fimbriae	Adhesion	NA	ETEC	1-546/546	===============	0/0	100	100	APHAVirulence_2021-09-3598	Yes
99-47_N109_l=10943_d=2.56x	99	Yes	99-47	Enteric colibacillosis	ETEC	DIARRHOEA	NONE	NONE	N109	99-47_N109	7349	9790	7349..9790	Vir3041_faeD_	faeD	Adhesion: Fimbriae	Adhesion	NA	ETEC	1-2442/2442	===============	0/0	100	100	APHAVirulence_2021-09-3599	Yes
99-47_N109_l=10943_d=2.56x	99	Yes	99-47	Enteric colibacillosis	ETEC	DIARRHOEA	NONE	NONE	N109	99-47_N109	6054	6545	6054..6545	Vir0537_faeE_	faeE	Adhesion: Fimbriae	Adhesion	NA	ETEC	1-492/492	===============	0/0	100	100	APHAVirulence_2021-09-3600	Yes
99-47_N109_l=10943_d=2.56x	99	Yes	99-47	Enteric colibacillosis	ETEC	DIARRHOEA	NONE	NONE	N109	99-47_N109	6580	7440	6580..7440	Vir1718_faeE_	faeE	Adhesion: Fimbriae	Adhesion	NA	ETEC	1-861/861	===============	0/0	100	100	APHAVirulence_2021-09-3601	Yes
99-47_N109_l=10943_d=2.56x	99	Yes	99-47	Enteric colibacillosis	ETEC	DIARRHOEA	NONE	NONE	N109	99-47_N109	4969	5841	4969..5841	Vir2726_faeG_	faeG	Adhesion: Fimbriae	Adhesion	F4	ETEC	1-873/873	===============	0/0	100	99.43	APHAVirulence_2021-09-3602	Yes
99-47_N109_l=10943_d=2.56x	99	Yes	99-47	Enteric colibacillosis	ETEC	DIARRHOEA	NONE	NONE	N109	99-47_N109	4001	4906	4001..4906	Vir1402_faeH_	faeH	Adhesion: Fimbriae	Adhesion	NA	ETEC	1-906/906	===============	0/0	100	100	APHAVirulence_2021-09-3603	Yes
99-47_N109_l=10943_d=2.56x	99	Yes	99-47	Enteric colibacillosis	ETEC	DIARRHOEA	NONE	NONE	N109	99-47_N109	3207	3971	3207..3971	Vir3307_faeI_	faeI	Adhesion: Fimbriae	Adhesion	NA	ETEC	1-765/765	===============	0/0	100	100	APHAVirulence_2021-09-3604	Yes
99-47_N109_l=10943_d=2.56x	99	Yes	99-47	Enteric colibacillosis	ETEC	DIARRHOEA	NONE	NONE	N109	99-47_N109	2417	3190	2417..3190	Vir2080_faeJ_	faeJ	Adhesion: Fimbriae	Adhesion	NA	ETEC	1-774/774	===============	0/0	100	100	APHAVirulence_2021-09-3605	Yes
99-47_N161_l=3067_d=0.93x	99	Yes	99-47	Enteric colibacillosis	ETEC	DIARRHOEA	NONE	NONE	N161	99-47_N161	1338	1949	1338..1949	Vir0590_fimA_	fimA	Adhesion: Type I Fimbriae	Adhesion	NA	ExPEC	1-612/612	===============	0/0	100	95.59	APHAVirulence_2021-09-3606	Yes
99-47_N125_l=8160_d=1.09x	99	Yes	99-47	Enteric colibacillosis	ETEC	DIARRHOEA	NONE	NONE	N125	99-47_N125	35	637	35..637	Vir0941_fimB_	fimB	Adhesion: Type I Fimbriae	Adhesion	NA	EPEC	1-603/603	===============	0/0	100	99.5	APHAVirulence_2021-09-3607	Yes
99-47_N161_l=3067_d=0.93x	99	Yes	99-47	Enteric colibacillosis	ETEC	DIARRHOEA	NONE	NONE	N161	99-47_N161	45	697	45..697	Vir1207_fimC_	fimC	Adhesion: Type I Fimbriae	Adhesion	NA	ExPEC, APEC	1-653/726	==============.	0/0	89.94	99.69	APHAVirulence_2021-09-3609	k
99-47_N106_l=11445_d=1.09x	99	Yes	99-47	Enteric colibacillosis	ETEC	DIARRHOEA	NONE	NONE	N106	99-47_N106	8661	11297	8661..11297	Vir3489_fimD_	fimD	Adhesion: Type I Fimbriae	Adhesion	NA	ExPEC	1-2637/2637	===============	0/0	100	99.55	APHAVirulence_2021-09-3610	Yes
99-47_N161_l=3067_d=0.93x	99	Yes	99-47	Enteric colibacillosis	ETEC	DIARRHOEA	NONE	NONE	N161	99-47_N161	2374	2970	2374..2970	Vir1475_fimE_	fimE	Adhesion: Type I Fimbriae	Adhesion	NA	ExPEC	1-597/597	===============	0/0	100	99.67	APHAVirulence_2021-09-3614	Yes
99-47_N106_l=11445_d=1.09x	99	Yes	99-47	Enteric colibacillosis	ETEC	DIARRHOEA	NONE	NONE	N106	99-47_N106	8121	8651	8121..8651	Vir0308_fimF_	fimF	Adhesion: Type I Fimbriae	Adhesion	NA	ExPEC	1-531/531	===============	0/0	100	99.81	APHAVirulence_2021-09-3615	Yes
99-47_N106_l=11445_d=1.09x	99	Yes	99-47	Enteric colibacillosis	ETEC	DIARRHOEA	NONE	NONE	N106	99-47_N106	7605	8108	7605..8108	Vir1035_fimG_	fimG	Adhesion: Type I Fimbriae	Adhesion	NA	ExPEC	1-504/504	===============	0/0	100	100	APHAVirulence_2021-09-3618	Yes
99-47_N181_l=1932_d=0.54x	99	Yes	99-47	Enteric colibacillosis	ETEC	DIARRHOEA	NONE	NONE	N181	99-47_N181	322	825	322..825	Vir1465_fimG_	fimG	Adhesion: Type I Fimbriae	Adhesion	NA	ExPEC	1-504/504	===============	0/0	100	99.41	APHAVirulence_2021-09-3619	Yes
99-47_N106_l=11445_d=1.09x	99	Yes	99-47	Enteric colibacillosis	ETEC	DIARRHOEA	NONE	NONE	N106	99-47_N106	6683	7585	6683..7585	Vir0789_fimH_	fimH	Adhesion: Type I Fimbriae	Adhesion	NA	ExPEC	1-903/903	===============	0/0	100	100	APHAVirulence_2021-09-3620	Yes
99-47_N161_l=3067_d=0.93x	99	Yes	99-47	Enteric colibacillosis	ETEC	DIARRHOEA	NONE	NONE	N161	99-47_N161	734	1391	734..1391	Vir1914_fimI_	fimI	Adhesion: Type I Fimbriae	Adhesion	NA	EPEC	6-663/663	===============	0/0	99.25	98.78	APHAVirulence_2021-09-3621	Yes
99-47_N20_l=59192_d=0.81x	99	Yes	99-47	Enteric colibacillosis	ETEC	DIARRHOEA	NONE	NONE	N20	99-47_N20	20853	22874	20853..22874	Vir0243_fyuA_	fyuA	Siderophore: Yersiniabactin	Iron and siderophore	FyuA	ExPEC	1-2022/2022	===============	0/0	100	99.8	APHAVirulence_2021-09-3622	Yes
99-47_N128_l=6963_d=3.73x	99	Yes	99-47	Enteric colibacillosis	ETEC	DIARRHOEA	NONE	NONE	N128	99-47_N128	3768	6764	3768..6764	Vir1577_hlyA_	hlyA	Toxin: Alpha-Hemolysin	Toxin	HlyA	ExPEC	1-2997/2997	===============	0/0	100	99.77	APHAVirulence_2021-09-3623	Yes
99-47_N128_l=6963_d=3.73x	99	Yes	99-47	Enteric colibacillosis	ETEC	DIARRHOEA	NONE	NONE	N128	99-47_N128	1598	3718	1598..3718	Vir3091_hlyB_	hlyB	Toxin: Alpha-Hemolysin	Toxin	NA	AIEC	1-2121/2121	===============	0/0	100	99.91	APHAVirulence_2021-09-3624	Yes
99-47_N186_l=1603_d=4.78x	99	Yes	99-47	Enteric colibacillosis	ETEC	DIARRHOEA	NONE	NONE	N186	99-47_N186	1279	1603	1279..1603	Vir1736_hlyC_	hlyC	Toxin: Alpha-Hemolysin	Toxin	NA	UPEC	1-325/516	==========.....	0/0	62.98	100	APHAVirulence_2021-09-3626	k
99-47_N128_l=6963_d=3.73x	99	Yes	99-47	Enteric colibacillosis	ETEC	DIARRHOEA	NONE	NONE	N128	99-47_N128	155	1594	155..1594	Vir0801_hlyD_	hlyD	Toxin: Alpha-Hemolysin	Toxin	NA	UPEC	1-1440/1440	===============	0/0	100	100	APHAVirulence_2021-09-3627	Yes
99-47_N92_l=13440_d=0.59x	99	Yes	99-47	Enteric colibacillosis	ETEC	DIARRHOEA	NONE	NONE	N92	99-47_N92	12150	13205	12150..13205	Vir0273_hlyE	hlyE	Toxin: Hemolysin/cytolysin A	Toxin	HlyE	ExPEC	1-1056/1056	===============	0/0	100	98.39	APHAVirulence_2021-09-3628	Yes
99-47_N89_l=14887_d=0.93x	99	Yes	99-47	Enteric colibacillosis	ETEC	DIARRHOEA	NONE	NONE	N89	99-47_N89	11014	12395	11014..12395	Vir2896_ibeB_	ibeB	Invasion: brain endothelial cells & Copper/Silver efflux resistance	Invasion	NA	NMEC, SEPEC, APEC	1-1382/1383	===============	0/0	99.93	99.71	APHAVirulence_2021-09-3629	Yes
99-47_N7_l=96831_d=1.11x	99	Yes	99-47	Enteric colibacillosis	ETEC	DIARRHOEA	NONE	NONE	N7	99-47_N7	79065	80798	79065..80798	Vir0054_ibeC_	ibeC	Invasion: brain endothelial cells	Invasion	NA	NMEC, SEPEC, APEC	1-1734/1734	===============	0/0	100	100	APHAVirulence_2021-09-3630	Yes
99-47_N20_l=59192_d=0.81x	99	Yes	99-47	Enteric colibacillosis	ETEC	DIARRHOEA	NONE	NONE	N20	99-47_N20	26483	35974	26483..35974	Vir1133_irp1_	irp1	Siderophore: Yersiniabactin	Iron and siderophore	NA	ExPEC	1-9492/9492	===============	0/0	100	99.87	APHAVirulence_2021-09-3631	Yes
99-47_N20_l=59192_d=0.81x	99	Yes	99-47	Enteric colibacillosis	ETEC	DIARRHOEA	NONE	NONE	N20	99-47_N20	36062	42187	36062..42187	Vir2819_irp2_	irp2	Siderophore: Yersiniabactin	Iron and siderophore	NA	ExPEC	1-6126/6126	===============	0/0	100	99.89	APHAVirulence_2021-09-3632	Yes
99-47_N120_l=9176_d=4.82x	99	Yes	99-47	Enteric colibacillosis	ETEC	DIARRHOEA	NONE	NONE	N120	99-47_N120	1951	2169	1951..2169	Vir3651_sta1:2	sta1:2	Toxin: Heat-stable enterotoxin I	Toxin	STa	#N/A	1-219/219	===============	0/0	100	100	APHAVirulence_2021-09-3633	Yes
99-47_N120_l=9176_d=4.82x	99	Yes	99-47	Enteric colibacillosis	ETEC	DIARRHOEA	NONE	NONE	N120	99-47_N120	5377	5592	5377..5592	Vir3654_stb:3:	stb:3:	Toxin: Heat-stable enterotoxin II	Toxin	STb	#N/A	1-216/216	===============	0/0	100	100	APHAVirulence_2021-09-3634	Yes
99-47_N145_l=4792_d=5.02x	99	Yes	99-47	Enteric colibacillosis	ETEC	DIARRHOEA	NONE	NONE	N145	99-47_N145	549	4640	549..4640	Vir0055_vat_	vat	Toxin: Vacuolating autotransporter toxin	Toxin	Vat	ExPEC	1-4095/4095	========/======	44256	99.93	91.45	APHAVirulence_2021-09-3640	Yes
99-47_N20_l=59192_d=0.81x	99	Yes	99-47	Enteric colibacillosis	ETEC	DIARRHOEA	NONE	NONE	N20	99-47_N20	42360	43319	42360..43319	Vir0195_ybtA_	ybtA	Siderophore: Yersiniabactin	Iron and siderophore	NA	ExPEC	1-960/960	===============	0/0	100	100	APHAVirulence_2021-09-3641	Yes
99-47_N20_l=59192_d=0.81x	99	Yes	99-47	Enteric colibacillosis	ETEC	DIARRHOEA	NONE	NONE	N20	99-47_N20	23005	24582	23005..24582	Vir2360_ybtE_	ybtE	Siderophore: Yersiniabactin	Iron and siderophore	NA	ExPEC	1-1578/1578	===============	0/0	100	99.94	APHAVirulence_2021-09-3642	Yes
[truncated: 11,847 more rows]

[truncated: 4 more sheets: 3. Seqfinder AMR data, 4. SNP dists, 5. Sourmash matrix, 6. Plasmids]
